# Supplementary material for: Arms race in a cell: genomic, transcriptomic, and proteomic insights into intracellular phage–bacteria interplay in deep-sea snail holobionts
Source: Microbiome. 2021 Sep 3;9:182. doi: 10.1186/s40168-021-01099-6 (PMC8418041; doi:10.1186/s40168-021-01099-6)
Supplement: Supplementary file 2 — Additional file 1. Supplementary Tables. [file 40168_2021_1099_MOESM2_ESM.xlsx]

## Sheet: Table S1
Table S1 Functional annotation and expression level of genes of phage Bin1.
		Expression Level									Reconstructed transcript hits (95% identity, 100% coverage)		Functional Annotation
		Sample 1			Sample 2			Sample 3			Sample 2
Gene Name	Length (bp)	EffectiveLength	TPM	NumReads	EffectiveLength	TPM	NumReads	EffectiveLength	TPM	NumReads	Metatranscriptome	Transcriptome from assembling reads mapping to genome bins	Pfam ID	Pfam Annotation	GOV Classification	NCBI-nr Annotation	KEGG ID	KEGG Annotation
1_1	207	46.651	0	0	22.212	22144.3	1	18.455	0	0
1_2	213	52.651	0	0	26.285	74853.9	4	1	0	0	TRINITY_DN4382_c0_g1_i9	TRINITY_DN3_c0_g1_i4
1_3	1557	1338	196361	2	1289.04	29763.4	78	1278.92	125616	4						WP_018300112.1 hypothetical protein [Fangia hongkongensis]
1_4	396	177	0	0	135.634	47144.3	13	117.921	340594	1
1_5	459	240	0	0	191.041	48919.5	19	180.921	0	0		TRINITY_DN0_c0_g1_i3
1_6	1437	1218	0	0	1169.04	15988.6	38	1158.92	69311.6	2						WP_121665237.1 phage tail tape measure protein [Mesonia aquimarina]
1_7	1194	975	134734	1	926.041	16997.1	32	915.921	0	0			PF07157.12	DNA circularisation protein N-terminus	other
1_8	1086	867	0	0	818.041	16234.7	27	807.921	99423.9	2						OGO02356.1 hypothetical protein A2Y72_02185 [Chloroflexi bacterium RBG_13_53_26]
1_9	555	336	0	0	287.041	23990.5	14	276.921	0	0						OGO02357.1 hypothetical protein A2Y72_02190 [Chloroflexi bacterium RBG_13_53_26]
1_10	456	237	0	0	188.041	34005.2	13	177.921	0	0		TRINITY_DN1_c0_g1_i2	PF07409.12	Phage protein GP46	other	OGO02359.1 hypothetical protein A2Y72_02200 [Chloroflexi bacterium RBG_13_53_26]
1_11	1548	1329	0	0	1280.04	23440.2	61	1269.92	31626.6	1			PF04865.14	Baseplate J-like protein	structural	RKZ80980.1 hypothetical protein DRQ35_01190 [Gammaproteobacteria bacterium]
1_12	597	378	0	0	329.041	52320.7	35	318.921	0	0			PF10076.9	Uncharacterised protein conserved in bacteria (DUF2313)	UNK	OGO02361.1 hypothetical protein A2Y72_02210 [Chloroflexi bacterium RBG_13_53_26]
1_13	861	642	0	0	593.041	28200	34	582.921	0	0						OGO02362.1 hypothetical protein A2Y72_02215 [Chloroflexi bacterium RBG_13_53_26]
1_14	714	495	530770	2	446.041	28671.7	26	435.921	0	0	TRINITY_DN16590_c0_g1_i3	TRINITY_DN9_c0_g1_i1
1_15	807	588	0	0	539.041	12775	14	528.921	0	0						QDP65962.1 putative capsid protein [Prokaryotic dsDNA virus sp.]
1_16	1431	1212	0	0	1163.04	19454.4	46	1152.92	34836.2	1		TRINITY_DN17_c0_g1_i1	PF00176.23	SNF2 family N-terminal domain	transcription, translation, protein synthesis	QGT52248.1 helicase superfamily 1/2 ATP-binding domain protein [Vibrio phage MZH0603]
1_17	279	60	0	0	54.093	36372.9	4	19	0	0		TRINITY_DN17_c0_g1_i1				QGT52246.1 hypothetical protein [Vibrio phage MZH0603]
1_18	1911	1692	0	0	1643.04	10178.5	34	1632.92	24596	1						QGT52244.1 ribonuclease H-like domain protein [Vibrio phage MZH0603]
1_19	717	498	0	0	449.041	36147.9	33	438.921	91504.6	1		TRINITY_DN7_c0_g1_i1
1_20	1170	951	138134	1	902.041	28900.5	53	891.921	0	0			PF10926.8	Protein of unknown function (DUF2800)	UNK	AUR93220.1 protein of unknown function DUF2800 [Vibrio phage 1.185.O._10N.286.49.C2]
1_21	177	16.705	0	0	21.287	46213.9	2	178	0	0
1_22	201	40.651	0	0	19.289	25500.3	1	12.455	0	0	TRINITY_DN252_c2_g1_i1
1_23	2115	1896	0	0	1847.04	18108.7	68	1836.92	0	0						RLA52993.1 hypothetical protein DRQ65_06460 [Gammaproteobacteria bacterium]
1_24	189	28.651	0	0	28.48	17271	1	1	0	0		TRINITY_DN18_c0_g2_i1
1_25	468	249	0	0	200.041	54095.2	22	189.921	0	0	TRINITY_DN77_c0_g1_i2	TRINITY_DN19_c0_g1_i1
1_26	423	204	0	0	155.049	25379.1	8	144.921	0	0						WP_073357212.1 hypothetical protein [Lampropedia hyalina]<>SHF85927.1 hypothetical protein SAMN02745117_02729 [Lampropedia hyalina DSM 16112]
1_27	1455	1236	0	0	1187.04	23204.8	56	1176.92	0	0			PF17289.2	Terminase RNaseH-like domain		AUS02083.1 terminase-like family protein [Vibrio phage 2.095.A._10N.286.46.E10]<>AUS02160.1 terminase-like family protein [Vibrio phage 2.095.B._10N.286.46.E10]
1_28	1269	1050	0	0	1001.04	22111.4	45	990.921	40531.3	1			PF04860.12	Phage portal protein	structural	WP_140668762.1 phage portal protein [Pseudomonas arsenicoxydans]<>TPG76323.1 phage portal protein [Pseudomonas arsenicoxydans]
1_29	552	333	0	0	284.041	13853.6	8	273.921	0	0			PF04586.17	Caudovirus prohead serine protease	structural	PNX52011.1 hypothetical protein BV456_01035 [Thermoplasmata archaeon M8B2D]	K06904	09190 Not Included in Pathway or Brite; 09194 Poorly characterized; 99997 Function unknown; K06904 K06904; uncharacterized protein
1_30	1188	969	0	0	920.041	44373.8	83	909.921	0	0			PF05065.13	Phage capsid family	structural	WP_140668759.1 phage major capsid protein [Pseudomonas arsenicoxydans]<>TPG76320.1 phage major capsid protein [Pseudomonas arsenicoxydans]
1_31	402	183	0	0	141.634	45147.3	13	123.921	0	0						PKM61639.1 hypothetical protein CVU99_02450 [Firmicutes bacterium HGW-Firmicutes-4]
1_32	561	342	0	0	293.041	26856.3	16	282.921	141959	1
1_33	390	171	0	0	129.699	15169.8	4	111.921	0	0			PF05521.11	Phage head-tail joining protein	structural	WP_018300115.1 phage head closure protein [Fangia hongkongensis]
1_34	450	231	0	0	182.048	16211.4	6	171.921	0	0						QDP65954.1 hypothetical protein GOVbin631_15 [Prokaryotic dsDNA virus sp.]

## Sheet: Table S2
Table S2 Functional annotation and expression level of genes of phage Bin2.
		Expression Level									Reconstructed transcript hits (95% identity, 100% coverage)						Functional Annotation
		Sample 1			Sample 2			Sample 3			Sample 1		Sample 2		Sample 3
Gene Name	Length (bp)	EffectiveLength	TPM	NumReads	EffectiveLength	TPM	NumReads	EffectiveLength	TPM	NumReads	Metatranscriptome	Transcriptome from assembling reads mapping to genome bins	Metatranscriptome	Transcriptome from assembling reads mapping to genome bins	Metatranscriptome	Transcriptome from assembling reads mapping to genome bins	Pfam ID	Pfam Annotation	GOV Classification	NCBI-nr Annotation	KEGG ID	KEGG Annotation
1_1	180	20.539	0	0	15.414	11912.9	5	15.656	921.492	1			TRINITY_DN1834_c0_g1_i1	TRINITY_DN6_c0_g2_i1	TRINITY_DN12997_c0_g1_i1	TRINITY_DN9_c0_g1_i1
1_2	1125	928.621	2247.39	2	865.917	3095.97	73	866.201	2748.21	165			TRINITY_DN1834_c0_g1_i1	TRINITY_DN6_c0_g2_i1	TRINITY_DN12997_c0_g1_i1	TRINITY_DN9_c0_g1_i1	PF13683.6	Integrase core domain	DNA replication, recombination, repair; nucleotide metabolism	WP_154420324.1 transposase [Victivallaceae bacterium BBE-744-WT-12]<>MST99165.1 transposase [Victivallaceae bacterium BBE-744-WT-12]	K07497	09190 Not Included in Pathway or Brite; 09192 Unclassified: genetic information processing; 99976 Replication and repair; K07497 K07497; putative transposase
1_3	1041	844.621	9883.61	8	781.917	5119.37	109	782.201	5016.9	272			TRINITY_DN1834_c0_g1_i1	TRINITY_DN6_c0_g2_i1	TRINITY_DN12997_c0_g1_i1	TRINITY_DN9_c0_g1_i1	PF02661.18	Fic/DOC family	other	WP_028315135.1 Fic family protein [Desulfatibacillum aliphaticivorans]
1_4	192	27.822	37506.1	1	19.543	7516.75	4	19.477	7407.36	10			TRINITY_DN1834_c0_g1_i1	TRINITY_DN6_c0_g2_i1	TRINITY_DN12997_c0_g1_i1	TRINITY_DN9_c0_g1_i1
1_5	591	394.621	5288.56	2	331.917	8851.38	80	332.204	9337.25	215			TRINITY_DN1834_c0_g1_i1	TRINITY_DN6_c0_g2_i1	TRINITY_DN12997_c0_g1_i1	TRINITY_DN9_c0_g1_i1	PF07929.11	Plasmid pRiA4b ORF-3-like protein	other	WP_052881326.1 plasmid pRiA4b ORF-3 family protein [Kiritimatiella glycovorans]<>AKJ63945.1 Site-specific recombinase XerD [Kiritimatiella glycovorans]
1_6	1353	1156.62	5413.12	6	1093.92	5169.96	154	1094.2	5933.36	450			TRINITY_DN1834_c0_g1_i1	TRINITY_DN6_c0_g2_i1	TRINITY_DN12997_c0_g1_i1	TRINITY_DN9_c0_g1_i1				WP_020585968.1 hypothetical protein [Desulfobacter curvatus]
1_7	3261	3064.62	4766.93	14	3001.92	3413.16	279	3002.2	4401.91	916			TRINITY_DN1834_c0_g1_i1		TRINITY_DN12997_c0_g1_i1	TRINITY_DN9_c0_g1_i1	PF13476.6	AAA domain	other	WP_004071805.1 AAA family ATPase [Desulfobacter postgatei]<>EIM62954.1 ATPase involved in DNA repair [Desulfobacter postgatei 2ac9]	K03546	09180 Brite Hierarchies; 09182 Protein families: genetic information processing; 03400 DNA repair and recombination proteins [BR:ko03400]; K03546 sbcC, rad50; DNA repair protein SbcC/Rad50
1_8	1071	874.621	9544.6	8	811.917	4704.06	104	812.201	7460.55	420			TRINITY_DN1834_c0_g1_i1	TRINITY_DN6_c0_g1_i1	TRINITY_DN12997_c0_g1_i1	TRINITY_DN9_c0_g1_i1	PF13310.6	Virulence protein RhuM family	other	PIW50099.1 hydroxyacid dehydrogenase [Zetaproteobacteria bacterium CG12_big_fil_rev_8_28_14_0_65_54_13]<>PIX55057.1 hydroxyacid dehydrogenase [Zetaproteobacteria bacterium CG_4_10_14_3_um_filter_54_28]
1_9	471	274.621	18998.7	5	212.687	7252.02	42	212.262	8632.12	127			TRINITY_DN1834_c0_g1_i1	TRINITY_DN6_c0_g1_i1	TRINITY_DN12997_c0_g1_i1	TRINITY_DN9_c0_g1_i1	PF12320.8	Type 5 capsule protein repressor C-terminal domain		WP_124032617.1 exonuclease subunit SbcD [Olavius algarvensis spirochete endosymbiont]<>VDA99864.1 Exonuclease SbcD [Olavius algarvensis spirochete endosymbiont]
1_10	222	52.751	237377	12	28.11	602261	461	26.125	643354	1165	TRINITY_DN62_c1_g1_i1		TRINITY_DN3_c0_g1_i10		TRINITY_DN34_c0_g2_i3		PF12759.7	InsA C-terminal domain		WP_087869905.1 IS1 family transposase [Bathymodiolus platifrons methanotrophic gill symbiont]<>GAW86421.1 insertion element IS1 protein InsB [Bathymodiolus platifrons methanotrophic gill symbiont]
1_11	732	535.621	11689.1	6	472.917	2484.94	32	473.201	3933.05	129							PF00149.28	Calcineurin-like phosphoesterase	transcription, translation, protein synthesis	WP_124032617.1 exonuclease subunit SbcD [Olavius algarvensis spirochete endosymbiont]<>VDA99864.1 Exonuclease SbcD [Olavius algarvensis spirochete endosymbiont]	K03547	09180 Brite Hierarchies; 09182 Protein families: genetic information processing; 03400 DNA repair and recombination proteins [BR:ko03400]; K03547 sbcD, mre11; DNA repair protein SbcD/Mre11
1_12	2052	1855.62	4498.71	8	1792.92	5325.54	260	1793.2	7257.1	902			TRINITY_DN21279_c0_g1_i1	TRINITY_DN1_c0_g1_i1	TRINITY_DN4717_c0_g1_i1	TRINITY_DN1_c0_g1_i3	PF13337.6	Putative ATP-dependent Lon protease	transcription, translation, protein synthesis	WP_071742537.1 MULTISPECIES: protease Lon-related BREX system protein BrxL [Bacillus]<>OJE21760.1 TIGR02688 family protein [Bacillus paranthracis]<>TSI15277.1 protease Lon-related BREX system protein BrxL [Bacillus sp. HY001]
1_13	2238	2041.62	2044.43	4	1978.92	3117.69	168	1979.2	5598.31	768			TRINITY_DN21279_c0_g1_i1	TRINITY_DN1_c0_g1_i1	TRINITY_DN4717_c0_g1_i1	TRINITY_DN1_c0_g1_i3				WP_085659849.1 PglZ domain-containing protein [Prosthecochloris sp. HL-130-GSB]<>ARM31168.1 alkaline phosphatase [Prosthecochloris sp. HL-130-GSB]
1_14	2655	2458.62	7639.56	18	2395.92	4107.84	268	2396.2	8417.23	1398			TRINITY_DN21279_c0_g1_i1	TRINITY_DN1_c0_g1_i1	TRINITY_DN4717_c0_g1_i1	TRINITY_DN1_c0_g1_i1				HBZ35269.1 histidinol-phosphatase [Rikenellaceae bacterium]
1_15	3792	3595.62	3772.74	13	3532.92	2754.63	265	3533.2	5814.7	1424			TRINITY_DN21279_c0_g1_i2	TRINITY_DN1_c0_g1_i1	TRINITY_DN4717_c0_g1_i1	TRINITY_DN1_c0_g1_i1				WP_085659852.1 BREX-1 system adenine-specific DNA-methyltransferase PglX [Prosthecochloris sp. HL-130-GSB]<>ARM31171.1 restriction endonuclease [Prosthecochloris sp. HL-130-GSB]
1_16	330	136.214	0	0	81.767	14821.3	33	81.019	21903.1	123			TRINITY_DN21279_c0_g1_i2	TRINITY_DN1_c0_g1_i1	TRINITY_DN4717_c0_g1_i1	TRINITY_DN1_c0_g1_i3	PF13366.6	PD-(D/E)XK nuclease superfamily	DNA replication, recombination, repair; nucleotide metabolism	WP_157488584.1 GxxExxY protein [Desulfobacter postgatei]
1_17	3627	3430.62	5779.21	19	3367.92	9421.13	864	3368.2	7388.84	1725			TRINITY_DN21279_c0_g1_i2	TRINITY_DN1_c0_g1_i1	TRINITY_DN4717_c0_g1_i1	TRINITY_DN1_c0_g1_i1				WP_085659853.1 BREX system P-loop protein BrxC [Prosthecochloris sp. HL-130-GSB]<>ARM31172.1 hypothetical protein B9H02_07545 [Prosthecochloris sp. HL-130-GSB]
1_18	549	352.621	0	0	289.917	12160.4	96	290.205	7954.29	160			TRINITY_DN21279_c0_g1_i2	TRINITY_DN1_c0_g1_i1	TRINITY_DN4717_c0_g1_i1	TRINITY_DN1_c0_g1_i3				OGV31171.1 hypothetical protein A2020_01680 [Lentisphaerae bacterium GWF2_45_14]
1_19	801	604.621	1725.85	1	541.917	6099.03	90	542.201	5960.37	224			TRINITY_DN21279_c0_g1_i2	TRINITY_DN1_c0_g1_i1	TRINITY_DN4717_c0_g1_i1	TRINITY_DN1_c0_g1_i3	PF08849.11	Putative inner membrane protein (DUF1819)		WP_107802979.1 DUF1819 family protein [Nitrosomonas oligotropha]<>PTQ77402.1 putative inner membrane protein DUF1819 [Nitrosomonas oligotropha]
1_20	198	32.725	0	0	22.722	74347.7	46	21.324	86602.9	128			TRINITY_DN21279_c0_g1_i2	TRINITY_DN1_c0_g1_i1	TRINITY_DN4717_c0_g1_i1	TRINITY_DN1_c0_g1_i3	PF12728.7	Helix-turn-helix domain	other	WP_085659856.1 helix-turn-helix domain-containing protein [Prosthecochloris sp. HL-130-GSB]<>ARM31175.1 transcriptional regulator [Prosthecochloris sp. HL-130-GSB]
1_21	237	63.858	0	0	32.022	3440.56	3	30.992	1862.1	4			TRINITY_DN21279_c0_g1_i2	TRINITY_DN1_c0_g1_i1			PF06094.12	Gamma-glutamyl cyclotransferase, AIG2-like	other	OIP96611.1 hypothetical protein AUK56_01470 [Thiomicrospira sp. CG2_30_44_34]
1_22	258	76.632	0	0	38.813	6623.33	7	37.776	2291.52	6			TRINITY_DN21279_c0_g1_i2	TRINITY_DN59_c0_g1_i1	TRINITY_DN68972_c0_g1_i1	TRINITY_DN28_c0_g1_i1				OIP96615.1 VrlD [Thiomicrospira sp. CG2_30_44_34]<>PIU39184.1 VrlD [Piscirickettsiaceae bacterium CG07_land_8_20_14_0_80_44_28]<>PIW78051.1 VrlD [Piscirickettsiaceae bacterium CG_4_8_14_3_um_filter_44_38]
1_23	3561	3364.62	1240.54	4	3301.92	589.468	53	3302.2	362.627	83							PF16075.5	Domain of unknown function (DUF4815)		WP_028315156.1 DUF4815 domain-containing protein [Desulfatibacillum aliphaticivorans]
1_24	534	337.621	0	0	274.917	801.494	6	275.205	157.272	3										WP_015334936.1 hypothetical protein [Desulfovibrio hydrothermalis]<>CCO22326.1 conserved protein of unknown function [Desulfovibrio hydrothermalis AM13 = DSM 14728]
1_25	420	223.621	0	0	163.107	225.154	1	161.638	0	0										CCO22327.1 protein of unknown function [Desulfovibrio hydrothermalis AM13 = DSM 14728]
1_26	594	397.621	2624.33	1	334.917	2193.02	20	335.204	1032.97	24			TRINITY_DN69765_c0_g1_i1	TRINITY_DN74_c0_g1_i1	TRINITY_DN69112_c0_g1_i1	TRINITY_DN58_c0_g1_i1				WP_028315160.1 hypothetical protein [Desulfatibacillum aliphaticivorans]
1_27	1575	1378.62	0	0	1315.92	530.244	19	1316.2	427.492	39					TRINITY_DN69112_c0_g1_i1		PF09684.10	Phage tail protein (Tail_P2_I)	structural	WP_028315161.1 tail protein [Desulfatibacillum aliphaticivorans]
1_28	1410	1213.62	0	0	1150.92	606.262	19	1151.2	125.324	10			TRINITY_DN64041_c0_g1_i1				PF04865.14	Baseplate J-like protein	structural	WP_028315162.1 baseplate J protein [Desulfatibacillum aliphaticivorans]
1_29	414	219.401	0	0	157.322	2567.75	11	155.747	741.064	8			TRINITY_DN25269_c0_g1_i1	TRINITY_DN12_c0_g2_i1	TRINITY_DN48832_c0_g1_i1	TRINITY_DN27_c0_g1_i1	PF04965.14	Gene 25-like lysozyme	structural	WP_028315163.1 GPW/gp25 family protein [Desulfatibacillum aliphaticivorans]	K06903	09190 Not Included in Pathway or Brite; 09194 Poorly characterized; 99997 Function unknown; K06903 K06903; uncharacterized protein
1_30	891	694.621	0	0	631.917	639.269	11	632.201	251.028	11			TRINITY_DN25269_c0_g1_i1							WP_028315164.1 hypothetical protein [Desulfatibacillum aliphaticivorans]
1_31	1011	814.621	0	0	751.917	732.609	15	752.201	326.062	17							PF13620.6	Carboxypeptidase regulatory-like domain	other	WP_028315165.1 hypothetical protein [Desulfatibacillum aliphaticivorans]
1_32	306	115.509	0	0	64.516	1138.45	2	64.516	447.245	2			TRINITY_DN25269_c0_g2_i1		TRINITY_DN35577_c0_g1_i1					WP_028315166.1 hypothetical protein [Desulfatibacillum aliphaticivorans]
1_33	267	85.624	0	0	44.265	829.633	1	42.139	0	0			TRINITY_DN25269_c0_g2_i1				PF05488.13	PAAR motif	other	WP_028315167.1 PAAR domain-containing protein [Desulfatibacillum aliphaticivorans]
1_34	369	175.213	0	0	115.116	638.034	2	113.214	0	0			TRINITY_DN25269_c0_g2_i1							WP_028315168.1 hypothetical protein [Desulfatibacillum aliphaticivorans]
1_35	1050	853.621	0	0	790.917	789.348	17	791.201	0	0										WP_028315169.1 hypothetical protein [Desulfatibacillum aliphaticivorans]
1_36	420	223.621	0	0	163.107	225.154	1	161.638	0	0							PF07087.11	Protein of unknown function (DUF1353)	UNK	WP_028315170.1 DUF1353 domain-containing protein [Desulfatibacillum aliphaticivorans]
1_37	378	184.213	0	0	122.985	1194.43	4	121.596	118.649	1			TRINITY_DN58647_c0_g1_i1				PF08291.11	Peptidase M15	transcription, translation, protein synthesis	WP_028315171.1 DUF882 domain-containing protein [Desulfatibacillum aliphaticivorans]
1_38	1266	1069.62	0	0	1006.92	255.303	7	1007.2	42.9725	3										WP_028315172.1 phage late control D family protein [Desulfatibacillum aliphaticivorans]	K06905	09190 Not Included in Pathway or Brite; 09194 Poorly characterized; 99997 Function unknown; K06905 K06905; uncharacterized protein
1_39	291	103.68	0	0	54.887	3345.41	5	54.781	0	0			TRINITY_DN61770_c0_g1_i1							WP_028315173.1 hypothetical protein [Desulfatibacillum aliphaticivorans]
1_40	471	274.621	0	0	212.687	1036	6	212.262	135.939	2										WP_028315174.1 hypothetical protein [Desulfatibacillum aliphaticivorans]
1_41	3669	3472.62	0	0	3409.92	301.554	28	3410.2	54.9982	13							PF10145.9	Phage-related minor tail protein	structural	WP_028315176.1 tail protein [Desulfatibacillum aliphaticivorans]
1_42	678	481.621	0	0	418.917	262.993	3	419.201	103.249	3										WP_028315177.1 hypothetical protein [Desulfatibacillum aliphaticivorans]
1_43	462	265.621	0	0	203.815	720.734	4	203.262	283.916	4							PF06841.12	T4-like virus tail tube protein gp19	structural	WP_028315178.1 phage tail protein [Desulfatibacillum aliphaticivorans]
1_44	1224	1027.62	0	0	964.917	1217.9	32	965.201	74.7373	5							PF04984.14	Phage tail sheath protein subtilisin-like domain	structural	WP_028315179.1 tail protein [Desulfatibacillum aliphaticivorans]	K06907	09190 Not Included in Pathway or Brite; 09194 Poorly characterized; 99997 Function unknown; K06907 K06907; uncharacterized protein
1_45	288	100.68	0	0	53.238	689.813	1	52.912	0	0					TRINITY_DN63187_c0_g1_i1					WP_028315179.1 tail protein [Desulfatibacillum aliphaticivorans]
1_46	240	66.19	0	0	32.147	0	0	31.447	0	0					TRINITY_DN63187_c0_g1_i1					WP_028315180.1 hypothetical protein [Desulfatibacillum aliphaticivorans]
1_47	549	352.621	0	0	289.917	633.355	5	290.205	149.143	3										WP_028315181.1 hypothetical protein [Desulfatibacillum aliphaticivorans]
1_48	474	277.621	0	0	215.648	681.187	4	215.262	67.0222	1
1_49	360	166.213	6278.02	1	106.999	1029.66	3	105.689	409.522	3			TRINITY_DN29741_c0_g2_i1		TRINITY_DN56467_c0_g1_i1					WP_028315183.1 hypothetical protein [Desulfatibacillum aliphaticivorans]
1_50	468	271.621	0	0	209.695	1050.79	6	209.262	689.438	10					TRINITY_DN56467_c0_g1_i1	TRINITY_DN15_c0_g1_i1				WP_028315184.1 hypothetical protein [Desulfatibacillum aliphaticivorans]
1_51	351	157.213	19912.2	3	99.416	738.8	2	98.014	883.174	6			TRINITY_DN58530_c0_g1_i1	TRINITY_DN28_c0_g1_i1						WP_028315185.1 hypothetical protein [Desulfatibacillum aliphaticivorans]
1_52	864	667.621	0	0	604.917	424.965	7	605.201	214.55	9					TRINITY_DN52432_c0_g1_i1					WP_028315186.1 hypothetical protein [Desulfatibacillum aliphaticivorans]
1_53	366	172.213	0	0	112.29	4905.71	15	110.652	1694.99	13			TRINITY_DN50169_c0_g1_i1	TRINITY_DN51_c0_g1_i1						WP_028315187.1 hypothetical protein [Desulfatibacillum aliphaticivorans]
1_54	2478	2281.62	914.69	2	2218.92	612.367	37	2219.2	195.034	30							PF02086.15	D12 class N6 adenine-specific DNA methyltransferase	DNA replication, recombination, repair; nucleotide metabolism	WP_028315188.1 DNA methyltransferase [Desulfatibacillum aliphaticivorans]	K07318	09180 Brite Hierarchies; 09183 Protein families: signaling and cellular processes; 02048 Prokaryotic defense system [BR:ko02048]; K07318 K07318; adenine-specific DNA-methyltransferase [EC:2.1.1.72]
1_55	864	667.621	0	0	604.917	1821.28	30	605.201	739.005	31			TRINITY_DN52294_c0_g1_i1	TRINITY_DN38_c0_g1_i1			PF04233.14	Phage Mu protein F like protein	structural	RLB90135.1 phage head morphogenesis protein [Deltaproteobacteria bacterium]
1_56	1509	1312.62	0	0	1249.92	675.768	23	1250.2	150.02	13							PF04860.12	Phage portal protein	structural	RLB90137.1 hypothetical protein DRH50_12765 [Deltaproteobacteria bacterium]
1_57	903	706.621	0	0	643.917	1254.71	22	644.201	1074.99	48			TRINITY_DN34402_c0_g1_i1	TRINITY_DN92_c0_g1_i1	TRINITY_DN50619_c0_g1_i1	TRINITY_DN31_c0_g1_i1	PF08843.11	Nucleotidyl transferase AbiEii toxin, Type IV TA system	UNK	HBG19162.1 nucleotidyl transferase AbiEii/AbiGii toxin family protein [Desulfobulbaceae bacterium]
1_58	621	424.621	2457.46	1	361.917	1319.12	13	362.204	1593.28	40			TRINITY_DN34402_c0_g1_i1	TRINITY_DN92_c0_g1_i1			PF13338.6	Transcriptional regulator, AbiEi antitoxin	UNK	WP_029725413.1 hypothetical protein [Desulfotignum balticum]
1_59	1527	1330.62	0	0	1267.92	868.923	30	1268.2	648.443	57					TRINITY_DN34_c0_g6_i1	TRINITY_DN2_c0_g2_i1				WP_028315191.1 hypothetical protein [Desulfatibacillum aliphaticivorans]
1_60	276	88.685	11766.2	1	47.778	3074.58	4	46.512	2791.67	9			TRINITY_DN33190_c0_g1_i1	TRINITY_DN7_c0_g1_i1	TRINITY_DN34_c0_g6_i1	TRINITY_DN2_c0_g2_i1				RLB89100.1 hypothetical protein DRH50_14220 [Deltaproteobacteria bacterium]
1_61	270	86.708	0	0	45.811	1603.29	2	43.377	3326.02	10			TRINITY_DN33190_c0_g1_i1	TRINITY_DN7_c0_g1_i1	TRINITY_DN34_c0_g6_i1	TRINITY_DN2_c0_g2_i1				RLB89099.1 hypothetical protein DRH50_14215 [Deltaproteobacteria bacterium]
1_62	195	30.096	0	0	21.882	3356.55	2	20.161	1431.19	2			TRINITY_DN33190_c0_g1_i1		TRINITY_DN34_c0_g1_i1	TRINITY_DN2_c0_g2_i1				WP_028315194.1 hypothetical protein [Desulfatibacillum aliphaticivorans]
1_63	372	178.213	0	0	117.6	2810.51	9	115.955	870.953	7			TRINITY_DN33190_c0_g1_i1		TRINITY_DN34_c0_g1_i1	TRINITY_DN2_c0_g2_i1				RLB89097.1 hypothetical protein DRH50_14205 [Deltaproteobacteria bacterium]
1_64	909	712.621	0	0	649.917	1977.7	35	650.201	2063.58	93			TRINITY_DN33190_c0_g1_i1		TRINITY_DN34_c0_g1_i1	TRINITY_DN2_c0_g2_i1	PF00589.22	Phage integrase family	DNA replication, recombination, repair; nucleotide metabolism	RLB89096.1 integrase [Deltaproteobacteria bacterium]
1_65	495	298.621	0	0	236.047	1555.79	10	236.259	793.853	13					TRINITY_DN19203_c0_g1_i1	TRINITY_DN4_c0_g1_i1
1_66	276	88.685	0	0	47.778	1537.29	2	46.512	930.558	3					TRINITY_DN19203_c0_g1_i1	TRINITY_DN4_c0_g1_i1				WP_157468322.1 hypothetical protein [Desulfatibacillum aliphaticivorans]
1_67	552	355.621	0	0	292.917	376.121	3	293.204	442.851	9					TRINITY_DN19203_c0_g1_i1	TRINITY_DN4_c0_g1_i1				WP_011366954.1 hypothetical protein [Desulfovibrio alaskensis]<>ABB37711.1 hypothetical protein Dde_0910 [Desulfovibrio alaskensis G20]
1_68	144	4.046	0	0	9.712	0	0	15.033	0	0					TRINITY_DN19203_c0_g1_i1
1_69	1302	1105.62	6606.62	7	1042.92	9437.04	268	1043.2	12516	905			TRINITY_DN26103_c0_g1_i1	TRINITY_DN31_c0_g1_i1	TRINITY_DN62532_c0_g1_i1	TRINITY_DN11_c0_g1_i1	PF13304.6	AAA domain, putative AbiEii toxin, Type IV TA system	other	WP_100395283.1 ATP-binding protein [Desulfofaba hansenii]	K06926	09190 Not Included in Pathway or Brite; 09194 Poorly characterized; 99997 Function unknown; K06926 K06926; uncharacterized protein
1_70	3303	3106.62	0	0	3043.92	337.813	28	3044.2	170.614	36							PF08275.11	DNA primase catalytic core, N-terminal domain	DNA replication, recombination, repair; nucleotide metabolism	WP_028315200.1 DNA primase [Desulfatibacillum aliphaticivorans]	K02316	09120 Genetic Information Processing; 09124 Replication and repair; 03030 DNA replication [PATH:ko03030]; K02316 dnaG; DNA primase [EC:2.7.7.101]	09180 Brite Hierarchies; 09182 Protein families: genetic information processing; 03032 DNA replication proteins [BR:ko03032]; K02316 dnaG; DNA primase [EC:2.7.7.101]
1_71	2223	2026.62	0	0	1963.92	467.485	25	1964.2	51.4159	7							PF13604.6	AAA domain	other	WP_011366951.1 AAA family ATPase [Desulfovibrio alaskensis]<>ABB37707.1 UvrD/REP helicase [Desulfovibrio alaskensis G20]	K03581	09120 Genetic Information Processing; 09124 Replication and repair; 03440 Homologous recombination [PATH:ko03440]; K03581 recD; exodeoxyribonuclease V alpha subunit [EC:3.1.11.5]	09180 Brite Hierarchies; 09182 Protein families: genetic information processing; 03400 DNA repair and recombination proteins [BR:ko03400]; K03581 recD; exodeoxyribonuclease V alpha subunit [EC:3.1.11.5]
1_72	471	274.621	0	0	212.687	172.667	1	212.262	135.939	2							PF02732.15	ERCC4 domain	DNA replication, recombination, repair; nucleotide metabolism	WP_035219045.1 hypothetical protein [Desulfatibacillum aliphaticivorans]
1_73	474	277.621	0	0	215.648	510.89	3	215.262	67.0222	1							PF05037.13	Protein of unknown function (DUF669)	UNK	WP_035219047.1 DUF669 domain-containing protein [Desulfatibacillum aliphaticivorans]
1_74	786	589.621	0	0	526.917	557.569	8	527.201	27.3659	1			TRINITY_DN75072_c0_g1_i1				PF13479.6	AAA domain	other	WP_028315204.1 ATP-binding protein [Desulfatibacillum aliphaticivorans]
1_75	1017	820.621	0	0	757.917	339.178	7	758.201	57.085	3							PF12705.7	PD-(D/E)XK nuclease superfamily	DNA replication, recombination, repair; nucleotide metabolism	WP_011366947.1 hypothetical protein [Desulfovibrio alaskensis]<>ABB37703.1 hypothetical protein Dde_0902 [Desulfovibrio alaskensis G20]
1_76	321	127.214	0	0	75.868	1936.21	4	74.781	0	0			TRINITY_DN18541_c0_g2_i1							WP_011366946.1 hypothetical protein [Desulfovibrio alaskensis]<>ABB37702.1 hypothetical protein Dde_0901 [Desulfovibrio alaskensis G20]
1_77	585	388.621	0	0	325.917	901.433	8	326.204	0	0										RLB92391.1 sigma-70 family RNA polymerase sigma factor [Deltaproteobacteria bacterium]
1_78	327	133.214	0	0	79.793	460.243	1	78.813	0	0										WP_011366944.1 hypothetical protein [Desulfovibrio alaskensis]<>ABB37700.1 hypothetical protein Dde_0899 [Desulfovibrio alaskensis G20]
1_79	420	223.621	0	0	163.107	2927	13	161.638	267.77	3			TRINITY_DN75539_c0_g1_i1	TRINITY_DN35_c0_g1_i1						WP_028315209.1 hypothetical protein [Desulfatibacillum aliphaticivorans]
1_80	993	796.621	0	0	733.917	950.73	19	734.201	353.706	18			TRINITY_DN75539_c0_g1_i1	TRINITY_DN35_c0_g1_i1			PF07508.13	Recombinase	DNA replication, recombination, repair; nucleotide metabolism	WP_011366942.1 recombinase family protein [Desulfovibrio alaskensis]<>ABB37697.1 Resolvase domain-containing protein [Desulfovibrio alaskensis G20]
1_81	507	310.621	0	0	248.047	444.158	3	248.211	0	0							PF11149.8	Protein of unknown function (DUF2924)	UNK	WP_011366941.1 DUF2924 domain-containing protein [Desulfovibrio alaskensis]<>ABB37696.1 bacteriophage-related protein [Desulfovibrio alaskensis G20]
1_82	255	74.717	0	0	37.558	0	0	36.21	398.432	1										WP_015334942.1 hypothetical protein [Desulfovibrio hydrothermalis]<>CCO22332.1 conserved protein of unknown function [Desulfovibrio hydrothermalis AM13 = DSM 14728]
1_83	624	427.621	0	0	364.917	4629.29	46	365.204	6360.27	161			TRINITY_DN5037_c0_g1_i3	TRINITY_DN26_c0_g1_i1	TRINITY_DN9450_c0_g1_i1	TRINITY_DN3_c0_g1_i1	PF01726.16	LexA DNA binding domain	transcription, translation, protein synthesis	WP_015334944.1 transcriptional repressor LexA [Desulfovibrio hydrothermalis]<>CCO22334.1 LexA repressor [Desulfovibrio hydrothermalis AM13 = DSM 14728]	K01356	09180 Brite Hierarchies; 09181 Protein families: metabolism; 01002 Peptidases and inhibitors [BR:ko01002]; K01356 lexA; repressor LexA [EC:3.4.21.88]	09180 Brite Hierarchies; 09182 Protein families: genetic information processing; 03400 DNA repair and recombination proteins [BR:ko03400]; K01356 lexA; repressor LexA [EC:3.4.21.88]
1_84	1170	973.621	2143.52	2	910.917	5886.06	146	911.201	6064.15	383			TRINITY_DN5037_c0_g1_i3	TRINITY_DN26_c0_g1_i1	TRINITY_DN9450_c0_g1_i1	TRINITY_DN3_c0_g1_i1				WP_011366938.1 hypothetical protein [Desulfovibrio alaskensis]<>ABB37693.1 hypothetical protein Dde_0892 [Desulfovibrio alaskensis G20]
1_85	1098	901.621	2314.69	2	838.917	2670.31	61	839.201	2647.52	154			TRINITY_DN5037_c0_g1_i3	TRINITY_DN26_c0_g1_i1	TRINITY_DN9450_c0_g1_i1	TRINITY_DN3_c0_g1_i1				ABB37692.1 hypothetical protein Dde_0891 [Desulfovibrio alaskensis G20]
1_86	582	385.621	0	0	322.917	6368.66	56	323.204	5311.97	119			TRINITY_DN5037_c0_g1_i3	TRINITY_DN26_c0_g1_i1	TRINITY_DN9450_c0_g1_i1	TRINITY_DN3_c0_g1_i1				ABB37691.1 hypothetical protein Dde_0890 [Desulfovibrio alaskensis G20]
2_1	1293	1096.62	0	0	1033.92	461.752	13	1034.2	83.7012	6							PF01555.18	DNA methylase	DNA replication, recombination, repair; nucleotide metabolism	WP_039758480.1 site-specific DNA-methyltransferase [Bartonella queenslandensis]	K03497	09180 Brite Hierarchies; 09182 Protein families: genetic information processing; 03000 Transcription factors [BR:ko03000]; K03497 parB, spo0J; ParB family transcriptional regulator, chromosome partitioning protein	09180 Brite Hierarchies; 09182 Protein families: genetic information processing; 03036 Chromosome and associated proteins [BR:ko03036]; K03497 parB, spo0J; ParB family transcriptional regulator, chromosome partitioning protein
2_2	219	50.139	0	0	28.848	1273.02	1	25.83	0	0					TRINITY_DN75305_c0_g1_i1					WP_096701517.1 hypothetical protein [Magnetospirillum sp. 15-1]
2_3	228	54.916	0	0	29.505	2489.33	2	28.372	1017.01	2			TRINITY_DN25302_c0_g2_i1	TRINITY_DN80_c0_g1_i1			PF11994.8	Protein of unknown function (DUF3489)	UNK	WP_083868413.1 DUF3489 domain-containing protein [Bartonella queenslandensis]
2_4	186	23.176	0	0	16.285	0	0	17.699	0	0										TQE98690.1 hypothetical protein FKY71_12480 [Spiribacter salinus]
2_5	549	352.621	0	0	289.917	886.696	7	290.205	49.7143	1			TRINITY_DN34783_c0_g2_i1							WP_039758478.1 hypothetical protein [Bartonella queenslandensis]
2_6	2025	1828.62	0	0	1765.92	374.329	18	1766.2	16.3371	2							PF05876.12	Phage terminase large subunit (GpA)	structural	WP_083868417.1 phage terminase large subunit family protein [Bartonella queenslandensis]
2_7	228	54.916	0	0	29.505	0	0	28.372	508.505	1			TRINITY_DN57819_c0_g1_i1		TRINITY_DN49580_c0_g1_i1		PF02831.15	gpW	DNA replication, recombination, repair; nucleotide metabolism	WP_039758471.1 hypothetical protein [Bartonella queenslandensis]
2_8	1503	1306.62	0	0	1243.92	265.706	9	1244.2	46.3826	4							PF05136.13	Phage portal protein, lambda family	structural	WP_051018475.1 phage portal protein [Bartonella queenslandensis]
2_9	1257	1060.62	0	0	997.917	147.203	4	998.201	72.2665	5							PF01343.18	Peptidase family S49	transcription, translation, protein synthesis	WP_083868412.1 S49 family peptidase [Bartonella queenslandensis]
2_10	399	205.213	0	0	142.545	515.264	2	141.247	204.284	2			TRINITY_DN64157_c0_g1_i1				PF02924.14	Bacteriophage lambda head decoration protein D	structural	WP_051018473.1 head decoration protein [Bartonella queenslandensis]
2_11	1035	838.621	0	0	775.917	804.608	17	776.201	539.025	29			TRINITY_DN64157_c0_g2_i1		TRINITY_DN19548_c0_g1_i1		PF03864.15	Phage major capsid protein E	structural	WP_051018472.1 major capsid protein [Bartonella queenslandensis]
2_12	342	148.213	0	0	92.2	796.618	2	90.795	794.498	5			TRINITY_DN64157_c0_g1_i1		TRINITY_DN19548_c0_g1_i1	TRINITY_DN12_c0_g1_i1				WP_019223976.1 hypothetical protein [Bartonella rattaustraliani]
2_13	303	112.801	0	0	62.367	1766.52	3	62.801	689.187	3			TRINITY_DN64157_c0_g1_i1		TRINITY_DN19548_c0_g1_i1	TRINITY_DN12_c0_g1_i1				WP_019223975.1 hypothetical protein [Bartonella rattaustraliani]
2_14	651	454.621	0	0	391.917	749.629	8	392.204	147.141	4										WP_019223974.1 hypothetical protein [Bartonella rattaustraliani]
2_15	435	238.621	0	0	177.942	619.146	3	176.531	408.635	5										WP_039758462.1 hypothetical protein [Bartonella queenslandensis]
2_16	945	748.621	0	0	685.917	267.701	5	686.201	147.174	7										WP_019223972.1 hypothetical protein [Bartonella rattaustraliani]
2_17	558	361.621	0	0	298.917	491.428	4	299.204	96.438	2										WP_156809234.1 hypothetical protein [Bartonella queenslandensis]
2_18	2901	2704.62	385.817	1	2641.92	667.226	48	2642.2	196.572	36			TRINITY_DN75171_c0_g1_i1				PF09718.10	Lambda phage tail tape-measure protein (Tape_meas_lam_C)	structural	WP_019223970.1 hypothetical protein [Bartonella rattaustraliani]
2_19	474	277.621	0	0	215.648	1192.08	7	215.262	0	0			TRINITY_DN75171_c0_g1_i1	TRINITY_DN100_c0_g1_i1						WP_039758454.1 hypothetical protein [Bartonella queenslandensis]
2_20	531	334.621	0	0	271.917	135.056	1	272.205	212.007	4										MAS87216.1 hypothetical protein [Micavibrio sp.]
2_21	1662	1465.62	711.977	1	1402.92	837.662	32	1403.2	658.03	64					TRINITY_DN26767_c0_g2_i1		PF00415.18	Regulator of chromosome condensation (RCC1) repeat	other	MAF98881.1 hypothetical protein [Micavibrio sp.]
2_22	453	256.621	0	0	194.819	754.013	4	194.392	371.088	5			TRINITY_DN70523_c0_g1_i1	TRINITY_DN17_c0_g2_i1						MAS87218.1 hypothetical protein [Micavibrio sp.]
2_23	543	346.621	0	0	283.917	1164.13	9	284.205	304.583	6			TRINITY_DN70523_c0_g1_i1		TRINITY_DN26767_c0_g1_i1		PF08875.11	Domain of unknown function (DUF1833)	UNK	WP_039758440.1 DUF1833 domain-containing protein [Bartonella queenslandensis]
2_24	453	256.621	0	0	194.819	0	0	194.392	148.435	2							PF00877.19	NlpC/P60 family	other	WP_039758437.1 hypothetical protein [Bartonella queenslandensis]
3_1	1185	988.621	0	0	925.917	2816.03	71	926.201	6261.9	402			TRINITY_DN34721_c0_g1_i1	TRINITY_DN2_c0_g1_i1	TRINITY_DN63225_c0_g1_i1	TRINITY_DN2_c0_g3_i1	PF13173.6	AAA domain		MXZ50817.1 ATP-binding protein [Rhodobacteraceae bacterium]	K07133	09190 Not Included in Pathway or Brite; 09194 Poorly characterized; 99997 Function unknown; K07133 K07133; uncharacterized protein
3_2	387	193.213	0	0	131.447	838.151	3	129.926	222.085	2			TRINITY_DN34721_c0_g1_i1	TRINITY_DN2_c0_g1_i1	TRINITY_DN63225_c0_g1_i1					WP_039758482.1 hypothetical protein [Bartonella queenslandensis]
3_3	93	94	0	0	94	0	0	94	0	0
3_4	591	394.621	0	0	331.917	442.569	4	332.204	217.145	5										WP_039758484.1 phage related protein [Bartonella queenslandensis]	K01159	09120 Genetic Information Processing; 09124 Replication and repair; 03440 Homologous recombination [PATH:ko03440]; K01159 ruvC; crossover junction endodeoxyribonuclease RuvC [EC:3.1.22.4]	09180 Brite Hierarchies; 09182 Protein families: genetic information processing; 03400 DNA repair and recombination proteins [BR:ko03400]; K01159 ruvC; crossover junction endodeoxyribonuclease RuvC [EC:3.1.22.4]
3_5	2190	1993.62	0	0	1930.92	494.493	26	1931.2	149.413	20							PF13481.6	AAA domain	other	WP_083868414.1 AAA family ATPase [Bartonella queenslandensis]
3_6	768	571.621	0	0	508.917	288.645	4	509.201	169.999	6										WP_039758486.1 hypothetical protein [Bartonella queenslandensis]
3_7	195	30.096	0	0	21.882	0	0	20.161	0	0										MBN66832.1 hypothetical protein [Rickettsiales bacterium]
3_8	1533	1336.62	0	0	1273.92	374.76	13	1274.2	11.3226	1							PF04851.15	Type III restriction enzyme, res subunit	DNA replication, recombination, repair; nucleotide metabolism	WP_039758491.1 DEAD/DEAH box helicase [Bartonella queenslandensis]
3_9	591	394.621	0	0	331.917	442.569	4	332.204	130.287	3										MBN66830.1 hypothetical protein [Rickettsiales bacterium]
3_10	915	718.621	0	0	655.917	167.967	3	656.201	21.9861	1							PF13479.6	AAA domain	other	MBN66829.1 hypothetical protein [Rickettsiales bacterium]
3_11	294	105.241	0	0	56.434	0	0	56.632	509.509	2										MBN66828.1 hypothetical protein [Rickettsiales bacterium]
3_12	549	352.621	0	0	289.917	126.671	1	290.205	248.571	5										WP_156809235.1 hypothetical protein [Bartonella queenslandensis]
3_13	411	217.213	0	0	154.323	713.908	3	152.832	472	5					TRINITY_DN49666_c0_g1_i1	TRINITY_DN60_c0_g1_i1				WP_083868415.1 hypothetical protein [Bartonella queenslandensis]
3_14	1386	1189.62	0	0	1126.92	293.293	9	1127.2	89.5946	7							PF00239.21	Resolvase, N terminal domain	DNA replication, recombination, repair; nucleotide metabolism	WP_083868418.1 recombinase family protein [Bartonella queenslandensis]	K06400	09190 Not Included in Pathway or Brite; 09193 Unclassified: signaling and cellular processes; 99978 Cell growth; K06400 spoIVCA; site-specific DNA recombinase
3_15	456	259.621	0	0	197.819	185.645	1	197.262	73.1379	1							PF11149.8	Protein of unknown function (DUF2924)	UNK	WP_156809236.1 DUF2924 domain-containing protein [Bartonella queenslandensis]
3_16	210	41.485	0	0	25.548	2874.9	2	23.404	0	0
3_17	654	457.621	6840.73	3	394.917	4277.62	46	395.204	3322.04	91			TRINITY_DN48675_c0_g1_i1	TRINITY_DN2_c0_g2_i1	TRINITY_DN34_c0_g7_i1	TRINITY_DN2_c0_g1_i1	PF01726.16	LexA DNA binding domain	transcription, translation, protein synthesis	NBX72885.1 transcriptional repressor LexA [Alphaproteobacteria bacterium]	K01356	09180 Brite Hierarchies; 09181 Protein families: metabolism; 01002 Peptidases and inhibitors [BR:ko01002]; K01356 lexA; repressor LexA [EC:3.4.21.88]	09180 Brite Hierarchies; 09182 Protein families: genetic information processing; 03400 DNA repair and recombination proteins [BR:ko03400]; K01356 lexA; repressor LexA [EC:3.4.21.88]
3_18	1227	1030.62	8099.88	8	967.917	3187.07	84	968.201	4500.15	302			TRINITY_DN48675_c0_g1_i1	TRINITY_DN2_c0_g2_i1	TRINITY_DN34_c0_g7_i1	TRINITY_DN2_c0_g1_i1				WP_051018479.1 hypothetical protein [Bartonella queenslandensis]
3_19	132	3	0	0	8.379	4382.81	1	19.236	4500.02	6			TRINITY_DN48675_c0_g1_i1	TRINITY_DN2_c0_g2_i1	TRINITY_DN34_c0_g7_i1	TRINITY_DN2_c0_g1_i1				MBK83024.1 hypothetical protein [Gammaproteobacteria bacterium]
4_1	1275	1078.62	3869.71	4	1015.92	2964.19	82	1016.2	3563.52	251			TRINITY_DN34650_c0_g1_i1	TRINITY_DN3_c0_g1_i10	TRINITY_DN32568_c0_g1_i1	TRINITY_DN4_c0_g1_i9	PF13550.6	Putative phage tail protein	structural	WP_078488092.1 phage tail protein [Solemya velesiana gill symbiont]<>OOZ35614.1 phage tail protein [Solemya velesiana gill symbiont]
4_2	294	105.241	0	0	56.434	6507.42	10	56.632	3566.56	14			TRINITY_DN34650_c0_g1_i1	TRINITY_DN3_c0_g1_i10	TRINITY_DN32568_c0_g1_i1	TRINITY_DN4_c0_g1_i9				WP_007347405.1 hypothetical protein [Bartonella rattimassiliensis]<>EJF85547.1 hypothetical protein MCY_01108 [Bartonella rattimassiliensis 15908]
4_3	459	262.621	0	0	200.817	2925.97	16	200.262	4034.37	56			TRINITY_DN34650_c0_g1_i1	TRINITY_DN3_c0_g1_i10	TRINITY_DN32568_c0_g1_i1	TRINITY_DN4_c0_g1_i9				VFK61454.1 hypothetical protein BECKTC1821F_GA0114240_105812 [Candidatus Kentron sp. TC]
4_4	294	105.241	0	0	56.434	5856.68	9	56.632	1528.53	6			TRINITY_DN34650_c0_g1_i1	TRINITY_DN3_c0_g1_i10	TRINITY_DN32568_c0_g1_i1	TRINITY_DN4_c0_g1_i9				WP_007347407.1 hypothetical protein [Bartonella rattimassiliensis]<>EJF85549.1 hypothetical protein MCY_01110 [Bartonella rattimassiliensis 15908]
4_5	444	247.621	0	0	186.032	4737.78	24	185.464	3111.61	40			TRINITY_DN34650_c0_g1_i1		TRINITY_DN32568_c0_g1_i1	TRINITY_DN4_c0_g1_i9	PF00959.19	Phage lysozyme	lysis	MBB65534.1 muraminidase [Waddliaceae bacterium]	K01185	09190 Not Included in Pathway or Brite; 09191 Unclassified: metabolism; 99980 Enzymes with EC numbers; K01185 E3.2.1.17; lysozyme [EC:3.2.1.17]
4_6	2757	2560.62	815.028	2	2497.92	926.218	63	2498.2	1963.53	340					TRINITY_DN32568_c0_g1_i1	TRINITY_DN4_c0_g1_i9	PF04851.15	Type III restriction enzyme, res subunit	DNA replication, recombination, repair; nucleotide metabolism	WP_156809231.1 DEAD/DEAH box helicase family protein [Bartonella queenslandensis]	K01156	09180 Brite Hierarchies; 09183 Protein families: signaling and cellular processes; 02048 Prokaryotic defense system [BR:ko02048]; K01156 res; type III restriction enzyme [EC:3.1.21.5]
4_7	1326	1129.62	1847.5	2	1066.92	1480.09	43	1067.2	1852.08	137					TRINITY_DN32568_c0_g1_i1	TRINITY_DN4_c0_g1_i9	PF01555.18	DNA methylase	DNA replication, recombination, repair; nucleotide metabolism	WP_076914173.1 site-specific DNA-methyltransferase [Providencia stuartii]<>MTC12507.1 site-specific DNA-methyltransferase [Providencia stuartii]<>OMH53356.1 hypothetical protein BTZ17_04420 [Providencia stuartii]
5_1	1425	1228.62	30575.4	36	1165.92	2110.37	67	1166.2	2263.93	183			TRINITY_DN1194_c0_g1_i3		TRINITY_DN511_c0_g1_i3	TRINITY_DN22_c0_g1_i1	PF02384.16	N-6 DNA Methylase	DNA replication, recombination, repair; nucleotide metabolism	PHS72612.1 DNA methyltransferase [Cycloclasticus sp.]	K03427	09180 Brite Hierarchies; 09183 Protein families: signaling and cellular processes; 02048 Prokaryotic defense system [BR:ko02048]; K03427 hsdM; type I restriction enzyme M protein [EC:2.1.1.72]
5_2	213	44.169	0	0	27.317	10754.8	8	24.356	5923.46	10			TRINITY_DN1194_c0_g1_i3	TRINITY_DN55_c0_g1_i1	TRINITY_DN511_c0_g1_i3	TRINITY_DN22_c0_g1_i1	PF09720.10	Putative addiction module component	other	PCI41353.1 hypothetical protein COB41_10715 [Proteobacteria bacterium]
5_3	1314	1117.62	9336.69	10	1054.92	1322.87	38	1055.2	1039.12	76			TRINITY_DN1194_c0_g1_i3		TRINITY_DN511_c0_g1_i3	TRINITY_DN22_c0_g1_i1	PF08463.10	EcoEI R protein C-terminal		SLM29124.1 Type I restriction enzyme EcoAI R protein (fragment) [Desulfamplus magnetovallimortis]
5_4	1089	892.621	8183.11	7	829.917	1548.76	35	830.201	1077.44	62			TRINITY_DN1194_c0_g1_i3		TRINITY_DN511_c0_g1_i3	TRINITY_DN22_c0_g1_i1	PF04851.15	Type III restriction enzyme, res subunit	DNA replication, recombination, repair; nucleotide metabolism	WP_085678412.1 DEAD/DEAH box helicase family protein [Marinobacter salarius]<>ARM82436.1 putative DNA repair helicase RadD [Marinobacter salarius]
6_1	1572	1375.62	278391	367	1312.92	11831.9	423	1313.2	11118.2	1012			TRINITY_DN274_c0_g1_i9	TRINITY_DN9_c0_g1_i1	TRINITY_DN61_c1_g2_i3	TRINITY_DN5_c0_g1_i1	PF13247.6	4Fe-4S dicluster domain		WP_080523941.1 nitrate reductase subunit beta [Methyloprofundus sedimenti]<>OQK15705.1 nitrate reductase [Methyloprofundus sedimenti]	K00371	09100 Metabolism; 09102 Energy metabolism; 00910 Nitrogen metabolism [PATH:ko00910]; K00371 narH, narY, nxrB; nitrate reductase / nitrite oxidoreductase, beta subunit [EC:1.7.5.1 1.7.99.-]	09130 Environmental Information Processing; 09132 Signal transduction; 02020 Two-component system [PATH:ko02020]; K00371 narH, narY, nxrB; nitrate reductase / nitrite oxidoreductase, beta subunit [EC:1.7.5.1 1.7.99.-]
6_2	1560	1363.62	226509	296	1300.92	11630.5	412	1301.2	10877	981	TRINITY_DN604_c0_g1_i4		TRINITY_DN274_c0_g1_i9	TRINITY_DN9_c0_g1_i1	TRINITY_DN61_c1_g2_i3	TRINITY_DN5_c0_g1_i1	PF00384.22	Molybdopterin oxidoreductase	AMG (metabolism)	WP_080523942.1 nitrate reductase subunit alpha [Methyloprofundus sedimenti]<>OQK15706.1 nitrate reductase [Methyloprofundus sedimenti]	K00370	09100 Metabolism; 09102 Energy metabolism; 00910 Nitrogen metabolism [PATH:ko00910]; K00370 narG, narZ, nxrA; nitrate reductase / nitrite oxidoreductase, alpha subunit [EC:1.7.5.1 1.7.99.-]	09130 Environmental Information Processing; 09132 Signal transduction; 02020 Two-component system [PATH:ko02020]; K00370 narG, narZ, nxrA; nitrate reductase / nitrite oxidoreductase, alpha subunit [EC:1.7.5.1 1.7.99.-]

## Sheet: Table S3
Table S3 Functional annotation and expression level of genes of phage Bin3.
		Expression Level									Functional Annotation
		Sample 1			Sample 2			Sample 3
Gene Name	Length (bp)	EffectiveLength	TPM	NumReads	EffectiveLength	TPM	NumReads	EffectiveLength	TPM	NumReads	Pfam ID	Pfam Annotation	GOV Classification	NCBI-nr Annotation	KEGG ID	KEGG Annotation
1_1	453	244.455	0	0	210.576	0	0	204	0	0				RWP11730.1 hypothetical protein EOR00_28160 [Mesorhizobium sp.]
1_2	918	709.455	0	0	675.576	23910.1	2	669	0	0				RWI47303.1 hypothetical protein EOR16_34685 [Mesorhizobium sp.]<>RWP67996.1 hypothetical protein EOR09_31705 [Mesorhizobium sp.]<>TIQ84847.1 hypothetical protein E5X44_27160 [Mesorhizobium sp.]<>TJV32843.1 hypothetical protein E5X87_17840 [Mesorhizobium sp.]<>TJW53080.1 hypothetical protein E5X59_07020 [Mesorhizobium sp.]
1_3	1548	1339.45	0	0	1305.58	0	0	1299	1000000	1	PF02384.16	N-6 DNA Methylase	DNA replication, recombination, repair; nucleotide metabolism	MAS87852.1 type I restriction-modification system subunit M [Micavibrio sp.]	K03427	09180 Brite Hierarchies; 09183 Protein families: signaling and cellular processes; 02048 Prokaryotic defense system [BR:ko02048]; K03427 hsdM; type I restriction enzyme M protein [EC:2.1.1.72]
1_4	1290	1081.45	0	0	1047.58	0	0	1041	0	0	PF01420.19	Type I restriction modification DNA specificity domain	DNA replication, recombination, repair; nucleotide metabolism	WP_123915622.1 restriction endonuclease subunit S [Citrobacter europaeus]<>ROW34634.1 restriction endonuclease subunit S [Citrobacter europaeus]	K01154	09180 Brite Hierarchies; 09183 Protein families: signaling and cellular processes; 02048 Prokaryotic defense system [BR:ko02048]; K01154 hsdS; type I restriction enzyme, S subunit [EC:3.1.21.3]
1_5	1539	1330.45	0	0	1296.58	18687.4	3	1290	0	0	PF13166.6	AAA domain	other	PHR03144.1 anticodon nuclease [Halomonas sp.]
1_6	3102	2893.45	0	0	2859.58	2824.38	1	2853	0	0	PF12008.8	Type I restriction and modification enzyme - subunit R C terminal	DNA replication, recombination, repair; nucleotide metabolism	MAS87849.1 DEAD/DEAH box helicase [Micavibrio sp.]	K01153	09180 Brite Hierarchies; 09183 Protein families: signaling and cellular processes; 02048 Prokaryotic defense system [BR:ko02048]; K01153 hsdR; type I restriction enzyme, R subunit [EC:3.1.21.3]
1_7	933	724.455	0	0	690.576	11695.4	1	684	0	0				WP_027265458.1 MULTISPECIES: hypothetical protein [Legionella]<>AMV13731.1 hypothetical protein ULM_10480 [Legionella pneumophila]<>ANN92032.1 HrgA protein [Legionella pneumophila]<>ASQ46291.1 hypothetical protein clem_08695 [Legionella clemsonensis]<>TIG99783.1 HrgA protein [Legionella pneumophila]<>CZG08069.1 Uncharacterized protein conserved in bacteria [Legionella pneumophila]	K09805	09190 Not Included in Pathway or Brite; 09194 Poorly characterized; 99997 Function unknown; K09805 K09805; uncharacterized protein
1_8	432	223.455	0	0	189.576	85206.5	2	183	0	0	PF00959.19	Phage lysozyme	lysis	MAI61052.1 muraminidase [Micavibrio sp.]<>OUT92352.1 muraminidase [Micavibrio sp. TMED27]	K01185	09190 Not Included in Pathway or Brite; 09191 Unclassified: metabolism; 99980 Enzymes with EC numbers; K01185 E3.2.1.17; lysozyme [EC:3.2.1.17]
1_9	294	85.455	0	0	52.666	0	0	47.126	0	0				WP_007347407.1 hypothetical protein [Bartonella rattimassiliensis]<>EJF85549.1 hypothetical protein MCY_01110 [Bartonella rattimassiliensis 15908]
1_10	459	250.455	0	0	216.576	0	0	210	0	0				VFK61454.1 hypothetical protein BECKTC1821F_GA0114240_105812 [Candidatus Kentron sp. TC]
1_11	264	55.455	1000000	1	31.827	0	0	26.725	0	0				PCH98287.1 hypothetical protein COB76_07195 [Alphaproteobacteria bacterium]
1_12	2256	2047.45	0	0	2013.58	8022.09	2	2007	0	0	PF13550.6	Putative phage tail protein	structural	MAI61048.1 phage tail protein [Micavibrio sp.]<>OUT92349.1 phage tail protein [Micavibrio sp. TMED27]
1_13	435	226.455	0	0	192.576	0	0	186	0	0	PF00877.19	NlpC/P60 family	other	MAI61047.1 hypothetical protein [Micavibrio sp.]<>OUT92348.1 hypothetical protein CBB87_00995 [Micavibrio sp. TMED27]
1_14	543	334.455	0	0	300.576	0	0	294	0	0	PF08875.11	Domain of unknown function (DUF1833)	UNK	PCH98593.1 transcriptional regulator [Alphaproteobacteria bacterium]
1_15	444	235.455	0	0	201.576	0	0	195	0	0				PCH98592.1 hypothetical protein COB76_06905 [Alphaproteobacteria bacterium]
1_16	117	118	0	0	118	0	0	4.947	0	0				PCH98591.1 hypothetical protein COB76_06900 [Alphaproteobacteria bacterium]
1_17	1167	958.455	0	0	924.576	8735.4	1	918	0	0	PF00415.18	Regulator of chromosome condensation (RCC1) repeat	other	PCH98591.1 hypothetical protein COB76_06900 [Alphaproteobacteria bacterium]
1_18	312	103.455	0	0	69.998	0	0	63.441	0	0				PCH98591.1 hypothetical protein COB76_06900 [Alphaproteobacteria bacterium]
1_19	531	322.455	0	0	288.576	0	0	282	0	0				MAI61102.1 hypothetical protein [Micavibrio sp.]<>OUT92402.1 hypothetical protein CBB87_01280 [Micavibrio sp. TMED27]
1_20	480	271.455	0	0	237.576	0	0	231	0	0				PCH98970.1 hypothetical protein COB76_06600 [Alphaproteobacteria bacterium]
1_21	3015	2806.45	0	0	2772.58	8739.03	3	2766	0	0	PF09718.10	Lambda phage tail tape-measure protein (Tape_meas_lam_C)	structural	PCH98968.1 hypothetical protein COB76_06590 [Alphaproteobacteria bacterium]
1_22	555	346.455	0	0	312.576	0	0	306	0	0				PCH98215.1 hypothetical protein COB76_07245 [Alphaproteobacteria bacterium]<>PCH98967.1 hypothetical protein COB76_06585 [Alphaproteobacteria bacterium]
1_23	942	733.455	0	0	699.576	23089.8	2	693	0	0				PCH98214.1 hypothetical protein COB76_07240 [Alphaproteobacteria bacterium]
1_24	435	226.455	0	0	192.576	0	0	186	0	0				PCH98213.1 acyl-CoA transferase [Alphaproteobacteria bacterium]
1_25	654	445.455	0	0	411.576	0	0	405	0	0				MAI61095.1 hypothetical protein [Micavibrio sp.]<>OUT92610.1 hypothetical protein CBB87_01245 [Micavibrio sp. TMED27]
1_26	315	106.455	0	0	72.997	0	0	66.324	0	0				PCH99130.1 hypothetical protein COB76_06375 [Alphaproteobacteria bacterium]
1_27	483	274.455	0	0	240.576	33571.7	1	234	0	0				PCH99129.1 hypothetical protein COB76_06370 [Alphaproteobacteria bacterium]
1_28	1041	832.455	0	0	798.576	10113.7	1	792	0	0	PF03864.15	Phage major capsid protein E	structural	PCH99128.1 capsid protein [Alphaproteobacteria bacterium]
1_29	378	169.455	0	0	135.958	59404.5	1	129	0	0	PF02924.14	Bacteriophage lambda head decoration protein D	structural	PCH99127.1 head decoration protein [Alphaproteobacteria bacterium]
1_30	1218	1009.46	0	0	975.576	16557.5	2	969	0	0	PF01343.18	Peptidase family S49	transcription, translation, protein synthesis	PCH99126.1 hypothetical protein COB76_06355 [Alphaproteobacteria bacterium]
1_31	1518	1309.45	0	0	1275.58	6331.68	1	1269	0	0	PF05136.13	Phage portal protein, lambda family	structural	PCH99125.1 phage portal protein [Alphaproteobacteria bacterium]
1_32	231	22.455	0	0	46.953	0	0	15.032	0	0	PF02831.15	gpW	DNA replication, recombination, repair; nucleotide metabolism	PCH99124.1 hypothetical protein COB76_06345 [Alphaproteobacteria bacterium]
1_33	2028	1819.45	0	0	1785.58	18092.9	4	1779	0	0	PF05876.12	Phage terminase large subunit (GpA)	structural	MAI61087.1 phage tail protein [Micavibrio sp.]<>OUT92388.1 phage tail protein [Micavibrio sp. TMED27]
1_34	561	352.455	0	0	318.576	0	0	312	0	0				PCI00529.1 elements of external origin [Alphaproteobacteria bacterium]
1_35	237	28.455	0	0	5.393	0	0	16.531	0	0				MAM33441.1 hypothetical protein [Micavibrio sp.]				09180 Brite Hierarchies; 09183 Protein families: signaling and cellular processes; 04812 Cytoskeleton proteins [BR:ko04812]; K03497 parB, spo0J; ParB family transcriptional regulator, chromosome partitioning protein
1_36	261	52.455	0	0	28.827	0	0	25.25	0	0	PF11994.8	Protein of unknown function (DUF3489)	UNK	PCI00528.1 hypothetical protein COB76_03415 [Alphaproteobacteria bacterium]
1_37	1254	1045.45	0	0	1011.58	7984.12	1	1005	0	0	PF01555.18	DNA methylase	DNA replication, recombination, repair; nucleotide metabolism	PCI00526.1 DNA methylase N-4 [Alphaproteobacteria bacterium]	K03497	09180 Brite Hierarchies; 09182 Protein families: genetic information processing; 03000 Transcription factors [BR:ko03000]; K03497 parB, spo0J; ParB family transcriptional regulator, chromosome partitioning protein	09180 Brite Hierarchies; 09182 Protein families: genetic information processing; 03036 Chromosome and associated proteins [BR:ko03036]; K03497 parB, spo0J; ParB family transcriptional regulator, chromosome partitioning protein
1_38	1239	1030.45	0	0	996.576	16208.6	2	990	0	0	PF00145.17	C-5 cytosine-specific DNA methylase	DNA replication, recombination, repair; nucleotide metabolism	OUT92385.1 hypothetical protein CBB87_01185 [Micavibrio sp. TMED27]
1_39	1548	1339.45	0	0	1305.58	12372.4	2	1299	0	0	PF02661.18	Fic/DOC family	other	PCI00531.1 cell filamentation protein Fic [Alphaproteobacteria bacterium]
1_40	327	118.455	0	0	84.981	285119	3	78.082	0	0	PF13560.6	Helix-turn-helix domain	other	PCI00525.1 transcriptional regulator [Alphaproteobacteria bacterium]
1_41	306	97.455	0	0	64.666	124897	1	57.785	0	0				PCI00524.1 hypothetical protein COB76_03390 [Alphaproteobacteria bacterium]
1_42	414	205.455	0	0	171.576	0	0	165	0	0	PF11284.8	Protein of unknown function (DUF3085)	UNK	PCI00523.1 hypothetical protein COB76_03385 [Alphaproteobacteria bacterium]
1_43	387	178.455	0	0	144.576	55863.7	1	138	0	0				PCI00522.1 RNA polymerase subunit sigma [Alphaproteobacteria bacterium]
1_44	2130	1921.45	0	0	1887.58	12836.4	3	1881	0	0	PF13481.6	AAA domain	other	PCI00520.1 hypothetical protein COB76_03370 [Alphaproteobacteria bacterium]
1_45	225	16.455	0	0	41.004	0	0	13.734	0	0				PCI00519.1 hypothetical protein COB76_03365 [Alphaproteobacteria bacterium]
1_46	573	364.455	0	0	330.576	48863.5	2	324	0	0	PF04542.14	Sigma-70 region 2	transcription, translation, protein synthesis	MAI61073.1 hypothetical protein [Micavibrio sp.]<>OUT92373.1 hypothetical protein CBB87_01125 [Micavibrio sp. TMED27]
1_47	141	142	0	0	142	56877	1	5.783	0	0
1_48	426	217.455	0	0	183.576	43995.7	1	177	0	0				MAF97728.1 hypothetical protein [Micavibrio sp.]
1_49	1353	1144.45	0	0	1110.58	0	0	1104	0	0	PF00239.21	Resolvase, N terminal domain	DNA replication, recombination, repair; nucleotide metabolism	MAF97727.1 resolvase [Micavibrio sp.]	K06400	09190 Not Included in Pathway or Brite; 09193 Unclassified: signaling and cellular processes; 99978 Cell growth; K06400 spoIVCA; site-specific DNA recombinase
1_50	441	232.455	0	0	198.576	0	0	192	0	0	PF11149.8	Protein of unknown function (DUF2924)	UNK	MAF97726.1 hypothetical protein [Micavibrio sp.]

## Sheet: Table S4
Table S4 Functional annotation and expression level of genes of phage Bin4.
		Expression Level									Reconstructed transcript hits (95% identity, 100% coverage)		Functional Annotation
		Sample 1			Sample 2			Sample 3			Sample 2
Gene Name	Length (bp)	EffectiveLength	TPM	NumReads	EffectiveLength	TPM	NumReads	EffectiveLength	TPM	NumReads	Metatranscriptome	Transcriptome from assembling reads mapping to genome bins	Pfam ID	Pfam Annotation	GOV Classification	NCBI-nr Annotation	KEGG ID	KEGG Annotation
1_1	201	52.403	0	0	128.293	0	0	133.188	0	0
1_2	309	160.403	0	0	161.272	0	0	241.106	0	0
1_3	219	70.403	0	0	144.471	0	0	151.106	0	0
1_4	111	38.994	0	0	50.045	0	0	43.188	0	0
1_5	285	136.403	0	0	147.833	286.528	1	217.106	0	0
1_6	309	160.403	0	0	161.272	1313.26	5	241.106	0	0
1_7	216	67.403	0	0	142.058	0	0	148.132	0	0
1_8	234	85.403	0	0	154.899	0	0	166.106	0	0
1_9	357	208.403	0	0	209.184	404.986	2	289.106	0	0						WP_018300115.1 phage head closure protein [Fangia hongkongensis]
1_10	507	358.403	0	0	358.847	1298.44	11	439.106	0	0
1_11	333	184.403	0	0	185.184	1143.68	5	265.106	0	0	TRINITY_DN4668_c0_g1_i10	TRINITY_DN2_c0_g1_i1
1_12	1173	1024.4	0	0	1024.85	2934.53	71	1105.11	335.312	3			PF05065.13	Phage capsid family	structural	WP_140668759.1 phage major capsid protein [Pseudomonas arsenicoxydans]<>TPG76320.1 phage major capsid protein [Pseudomonas arsenicoxydans]
1_13	408	259.403	0	0	260.184	162.801	1	340.106	0	0			PF04586.17	Caudovirus prohead serine protease	structural	PNX52011.1 hypothetical protein BV456_01035 [Thermoplasmata archaeon M8B2D]	K06904	09190 Not Included in Pathway or Brite; 09194 Poorly characterized; 99997 Function unknown; K06904 K06904; uncharacterized protein
1_14	432	283.403	0	0	283.847	2089.21	14	364.106	0	0						WP_140668762.1 phage portal protein [Pseudomonas arsenicoxydans]<>TPG76323.1 phage portal protein [Pseudomonas arsenicoxydans]
1_15	138	65.994	0	0	77.044	0	0	70.188	0	0
1_16	222	73.403	0	0	146.181	0	0	154.106	0	0
1_17	189	40.403	0	0	116.296	0	0	121.188	0	0

## Sheet: Table S5
Table S5 Genome pairs higher than the significance threshold from vContact2.
Source	Target	Edge weight
Achromobacter~phage~JWX	Achromobacter~phage~83-24	137.044
Achromobacter~phage~phiAxp-1	Achromobacter~phage~83-24	20.0655
Acinetobacter~phage~IME_AB3	Achromobacter~phage~83-24	8.57739
Burkholderia~phage~BcepGomr	Achromobacter~phage~83-24	16.6761
Burkholderia~phage~KL1	Achromobacter~phage~83-24	11.0519
Paracoccus~phage~vB_PmaS_IMEP1	Achromobacter~phage~83-24	8.91731
Phage~phiJL001	Achromobacter~phage~83-24	6.91721
Pseudomonas~phage~73	Achromobacter~phage~83-24	11.2885
Pseudomonas~phage~M6	Achromobacter~phage~83-24	9.25068
Pseudomonas~phage~MP1412	Achromobacter~phage~83-24	9.65493
Pseudomonas~phage~NP1	Achromobacter~phage~83-24	1.46036
Pseudomonas~phage~PAE1	Achromobacter~phage~83-24	9.10939
Pseudomonas~phage~PaMx28	Achromobacter~phage~83-24	16.7515
Pseudomonas~phage~PaMx42	Achromobacter~phage~83-24	10.9762
Pseudomonas~phage~PaMx74	Achromobacter~phage~83-24	16.6761
Pseudomonas~phage~YuA	Achromobacter~phage~83-24	9.65493
Pseudomonas~phage~vB_Pae-Kakheti25	Achromobacter~phage~83-24	10.829
Pseudomonas~phage~vB_PaeS_SCH_Ab26	Achromobacter~phage~83-24	11.2885
Rhodobacter~phage~RcTitan	Achromobacter~phage~83-24	8.3278
Roseobacter~phage~RDJL~Phi~1	Achromobacter~phage~83-24	25.4549
Salmonella~phage~BP63	Achromobacter~phage~83-24	1.40151
Stenotrophomonas~phage~vB_SmaS-DLP_2	Achromobacter~phage~83-24	10.829
Achromobacter~phage~phiAxp-3	Achromobacter~phage~JWAlpha	167.377
Acinetobacter~phage~Presley	Achromobacter~phage~JWAlpha	17.3265
Alteromonas~phage~vB_AmaP_AD45-P1	Achromobacter~phage~JWAlpha	6.22385
Delftia~phage~RG-2014	Achromobacter~phage~JWAlpha	59.9778
Dinoroseobacter~phage~DFL12phi1	Achromobacter~phage~JWAlpha	44.3447
Enterobacter~phage~EcP1	Achromobacter~phage~JWAlpha	30.4687
Erwinia~phage~Ea9-2	Achromobacter~phage~JWAlpha	84.2926
Erwinia~phage~vB_EamP-S6	Achromobacter~phage~JWAlpha	43.1677
Erwinia~phage~vB_EamP_Frozen	Achromobacter~phage~JWAlpha	84.7768
Escherichia~phage~Bp4	Achromobacter~phage~JWAlpha	87.2497
Escherichia~phage~ECBP1	Achromobacter~phage~JWAlpha	93.5941
Escherichia~phage~IME11	Achromobacter~phage~JWAlpha	88.0062
Escherichia~phage~N4	Achromobacter~phage~JWAlpha	103.527
Escherichia~phage~Pollock	Achromobacter~phage~JWAlpha	24.838
Escherichia~phage~vB_EcoP_G7C	Achromobacter~phage~JWAlpha	91.4168
Escherichia~phage~vB_EcoP_PhAPEC5	Achromobacter~phage~JWAlpha	90.2028
Escherichia~phage~vB_EcoP_PhAPEC7	Achromobacter~phage~JWAlpha	90.2028
Pseudoalteromonas~phage~pYD6-A	Achromobacter~phage~JWAlpha	19.2036
Pseudomonas~phage~DL64	Achromobacter~phage~JWAlpha	24.3742
Pseudomonas~phage~KPP21	Achromobacter~phage~JWAlpha	16.208
Pseudomonas~phage~LIT1	Achromobacter~phage~JWAlpha	24.3742
Pseudomonas~phage~LUZ7	Achromobacter~phage~JWAlpha	16.0958
Pseudomonas~phage~PEV2	Achromobacter~phage~JWAlpha	24.1095
Pseudomonas~phage~Pa2	Achromobacter~phage~JWAlpha	24.2849
Pseudomonas~phage~YH30	Achromobacter~phage~JWAlpha	24.7429
Pseudomonas~phage~YH6	Achromobacter~phage~JWAlpha	24.3742
Pseudomonas~phage~vB_PaeP_C2-10_Ab09	Achromobacter~phage~JWAlpha	22.7185
Pseudomonas~phage~vB_PaeP_MAG4	Achromobacter~phage~JWAlpha	24.0234
Salmonella~phage~FSL~SP-058	Achromobacter~phage~JWAlpha	24.7429
Salmonella~phage~FSL~SP-076	Achromobacter~phage~JWAlpha	25.1312
Shigella~phage~pSb-1	Achromobacter~phage~JWAlpha	82.2703
Silicibacter~phage~DSS3phi2	Achromobacter~phage~JWAlpha	42.5097
Sulfitobacter~phage~EE36phi1	Achromobacter~phage~JWAlpha	45.432
Sulfitobacter~phage~phiCB2047-B	Achromobacter~phage~JWAlpha	38.2596
Vibrio~phage~JA-1	Achromobacter~phage~JWAlpha	23.0963
Vibrio~phage~VBP32	Achromobacter~phage~JWAlpha	18.1652
Vibrio~phage~VBP47	Achromobacter~phage~JWAlpha	18.1652
Vibrio~phage~phi~1	Achromobacter~phage~JWAlpha	22.7681
Achromobacter~phage~83-24	Achromobacter~phage~JWX	137.044
Achromobacter~phage~phiAxp-1	Achromobacter~phage~JWX	19.4805
Acinetobacter~phage~IME_AB3	Achromobacter~phage~JWX	8.23391
Burkholderia~phage~BcepGomr	Achromobacter~phage~JWX	16.1417
Burkholderia~phage~KL1	Achromobacter~phage~JWX	10.6618
Paracoccus~phage~vB_PmaS_IMEP1	Achromobacter~phage~JWX	8.57363
Phage~phiJL001	Achromobacter~phage~JWX	6.57498
Pseudomonas~phage~73	Achromobacter~phage~JWX	10.8983
Pseudomonas~phage~M6	Achromobacter~phage~JWX	8.86169
Pseudomonas~phage~MP1412	Achromobacter~phage~JWX	9.26563
Pseudomonas~phage~NP1	Achromobacter~phage~JWX	1.2524
Pseudomonas~phage~PAE1	Achromobacter~phage~JWX	8.72051
Pseudomonas~phage~PaMx28	Achromobacter~phage~JWX	13.9009
Pseudomonas~phage~PaMx42	Achromobacter~phage~JWX	10.5861
Pseudomonas~phage~PaMx74	Achromobacter~phage~JWX	13.8324
Pseudomonas~phage~YuA	Achromobacter~phage~JWX	9.26563
Pseudomonas~phage~vB_Pae-Kakheti25	Achromobacter~phage~JWX	10.4389
Pseudomonas~phage~vB_PaeS_SCH_Ab26	Achromobacter~phage~JWX	10.8983
Rhodobacter~phage~RcTitan	Achromobacter~phage~JWX	7.98447
Roseobacter~phage~RDJL~Phi~1	Achromobacter~phage~JWX	22.299
Salmonella~phage~BP63	Achromobacter~phage~JWX	1.19362
Stenotrophomonas~phage~vB_SmaS-DLP_2	Achromobacter~phage~JWX	10.4389
Achromobacter~phage~83-24	Achromobacter~phage~phiAxp-1	20.0655
Achromobacter~phage~JWX	Achromobacter~phage~phiAxp-1	19.4805
Acinetobacter~phage~IME_AB3	Achromobacter~phage~phiAxp-1	48.3357
Burkholderia~phage~BcepGomr	Achromobacter~phage~phiAxp-1	31.3792
Burkholderia~phage~KL1	Achromobacter~phage~phiAxp-1	48.7892
Enterobacteria~phage~9g	Achromobacter~phage~phiAxp-1	1.44524
Enterobacteria~phage~JenK1	Achromobacter~phage~phiAxp-1	1.02319
Paracoccus~phage~vB_PmaS_IMEP1	Achromobacter~phage~phiAxp-1	29.1213
Phage~phiJL001	Achromobacter~phage~phiAxp-1	2.78659
Pseudomonas~phage~73	Achromobacter~phage~phiAxp-1	49.5118
Pseudomonas~phage~M6	Achromobacter~phage~phiAxp-1	4.90716
Pseudomonas~phage~MP1412	Achromobacter~phage~phiAxp-1	5.2166
Pseudomonas~phage~NP1	Achromobacter~phage~phiAxp-1	9.61854
Pseudomonas~phage~PAE1	Achromobacter~phage~phiAxp-1	4.79893
Pseudomonas~phage~PaMx42	Achromobacter~phage~phiAxp-1	45.5683
Pseudomonas~phage~YuA	Achromobacter~phage~phiAxp-1	5.2166
Pseudomonas~phage~vB_Pae-Kakheti25	Achromobacter~phage~phiAxp-1	48.1166
Pseudomonas~phage~vB_PaeS_SCH_Ab26	Achromobacter~phage~phiAxp-1	46.4659
Rhizobium~phage~RHEph06	Achromobacter~phage~phiAxp-1	1.12777
Rhodobacter~phage~RcTitan	Achromobacter~phage~phiAxp-1	38.8136
Salmonella~phage~BP63	Achromobacter~phage~phiAxp-1	7.35077
Stenotrophomonas~phage~vB_SmaS-DLP_2	Achromobacter~phage~phiAxp-1	48.1166
Vibrio~phage~VpKK5	Achromobacter~phage~phiAxp-1	1.18206
Burkholderia~phage~AH2	Achromobacter~phage~phiAxp-2	43.6539
Burkholderia~phage~BcepNazgul	Achromobacter~phage~phiAxp-2	39.1777
Enterobacter~phage~Enc34	Achromobacter~phage~phiAxp-2	30.6312
Loktanella~phage~pCB2051-A	Achromobacter~phage~phiAxp-2	28.6438
Proteus~phage~pPM_01	Achromobacter~phage~phiAxp-2	34.4399
Providencia~phage~Redjac	Achromobacter~phage~phiAxp-2	26.105
Ruegeria~phage~DSS3-P1	Achromobacter~phage~phiAxp-2	25.5894
Salmonella~phage~118970_sal1	Achromobacter~phage~phiAxp-2	31.7533
Salmonella~phage~37	Achromobacter~phage~phiAxp-2	28.1421
Salmonella~phage~BP12C	Achromobacter~phage~phiAxp-2	31.1109
Salmonella~virus~Chi	Achromobacter~phage~phiAxp-2	31.2354
Salmonella~virus~FSLSP030	Achromobacter~phage~phiAxp-2	31.7533
Salmonella~virus~FSLSP088	Achromobacter~phage~phiAxp-2	31.8881
Salmonella~virus~SPN19	Achromobacter~phage~phiAxp-2	31.6207
Salmonella~virus~iEPS5	Achromobacter~phage~phiAxp-2	31.4902
Staphylococcus~phage~SA1	Achromobacter~phage~phiAxp-2	12.6807
Achromobacter~phage~JWAlpha	Achromobacter~phage~phiAxp-3	167.377
Acinetobacter~phage~Presley	Achromobacter~phage~phiAxp-3	18.1707
Alteromonas~phage~vB_AmaP_AD45-P1	Achromobacter~phage~phiAxp-3	6.74491
Delftia~phage~RG-2014	Achromobacter~phage~phiAxp-3	67.8304
Dinoroseobacter~phage~DFL12phi1	Achromobacter~phage~phiAxp-3	45.9842
Enterobacter~phage~EcP1	Achromobacter~phage~phiAxp-3	31.6591
Erwinia~phage~Ea9-2	Achromobacter~phage~phiAxp-3	84.2525
Erwinia~phage~vB_EamP-S6	Achromobacter~phage~phiAxp-3	39.9049
Erwinia~phage~vB_EamP_Frozen	Achromobacter~phage~phiAxp-3	84.7208
Escherichia~phage~Bp4	Achromobacter~phage~phiAxp-3	84.2525
Escherichia~phage~ECBP1	Achromobacter~phage~phiAxp-3	90.4261
Escherichia~phage~IME11	Achromobacter~phage~phiAxp-3	88.0176
Escherichia~phage~N4	Achromobacter~phage~phiAxp-3	110.394
Escherichia~phage~Pollock	Achromobacter~phage~phiAxp-3	25.8869
Escherichia~phage~vB_EcoP_G7C	Achromobacter~phage~phiAxp-3	91.3126
Escherichia~phage~vB_EcoP_PhAPEC5	Achromobacter~phage~phiAxp-3	87.0106
Escherichia~phage~vB_EcoP_PhAPEC7	Achromobacter~phage~phiAxp-3	90.1408
Pseudoalteromonas~phage~pYD6-A	Achromobacter~phage~phiAxp-3	17.9032
Pseudomonas~phage~DL64	Achromobacter~phage~phiAxp-3	25.4227
Pseudomonas~phage~KPP21	Achromobacter~phage~phiAxp-3	17.051
Pseudomonas~phage~LIT1	Achromobacter~phage~phiAxp-3	25.4227
Pseudomonas~phage~LUZ7	Achromobacter~phage~phiAxp-3	16.9386
Pseudomonas~phage~PEV2	Achromobacter~phage~phiAxp-3	25.1578
Pseudomonas~phage~Pa2	Achromobacter~phage~phiAxp-3	25.3334
Pseudomonas~phage~YH30	Achromobacter~phage~phiAxp-3	25.7917
Pseudomonas~phage~YH6	Achromobacter~phage~phiAxp-3	25.4227
Pseudomonas~phage~vB_PaeP_C2-10_Ab09	Achromobacter~phage~phiAxp-3	23.6986
Pseudomonas~phage~vB_PaeP_MAG4	Achromobacter~phage~phiAxp-3	25.0716
Salmonella~phage~FSL~SP-058	Achromobacter~phage~phiAxp-3	25.7917
Salmonella~phage~FSL~SP-076	Achromobacter~phage~phiAxp-3	26.1803
Shigella~phage~pSb-1	Achromobacter~phage~phiAxp-3	82.2954
Silicibacter~phage~DSS3phi2	Achromobacter~phage~phiAxp-3	44.0716
Sulfitobacter~phage~EE36phi1	Achromobacter~phage~phiAxp-3	44.3783
Sulfitobacter~phage~phiCB2047-B	Achromobacter~phage~phiAxp-3	39.6697
Vibrio~phage~JA-1	Achromobacter~phage~phiAxp-3	24.0767
Vibrio~phage~VBP32	Achromobacter~phage~phiAxp-3	16.9386
Vibrio~phage~VBP47	Achromobacter~phage~phiAxp-3	16.9386
Vibrio~phage~phi~1	Achromobacter~phage~phiAxp-3	21.5799
Acidianus~bottle-shaped~virus~2	Acidianus~bottle-shaped~virus	131.247
Acidianus~bottle-shaped~virus~3	Acidianus~bottle-shaped~virus	66.5734
Acidianus~bottle-shaped~virus	Acidianus~bottle-shaped~virus~2	131.247
Acidianus~bottle-shaped~virus~3	Acidianus~bottle-shaped~virus~2	70.8192
Acidianus~bottle-shaped~virus	Acidianus~bottle-shaped~virus~3	66.5734
Acidianus~bottle-shaped~virus~2	Acidianus~bottle-shaped~virus~3	70.8192
Sulfolobales~Mexican~rudivirus~1	Acidianus~filamentous~virus~1	1.55876
Sulfolobus~islandicus~rod-shaped~virus~1	Acidianus~filamentous~virus~1	1.20707
Sulfolobus~islandicus~rudivirus~3	Acidianus~filamentous~virus~1	1.20707
Acidianus~filamentous~virus~3	Acidianus~filamentous~virus~2	8.51955
Acidianus~filamentous~virus~6	Acidianus~filamentous~virus~2	8.62858
Acidianus~filamentous~virus~7	Acidianus~filamentous~virus~2	32.8918
Acidianus~filamentous~virus~8	Acidianus~filamentous~virus~2	8.91731
Acidianus~filamentous~virus~9	Acidianus~filamentous~virus~2	6.04614
Sulfolobus~islandicus~filamentous~virus	Acidianus~filamentous~virus~2	10.5438
Acidianus~filamentous~virus~2	Acidianus~filamentous~virus~3	8.51955
Acidianus~filamentous~virus~6	Acidianus~filamentous~virus~3	196.051
Acidianus~filamentous~virus~7	Acidianus~filamentous~virus~3	115.242
Acidianus~filamentous~virus~8	Acidianus~filamentous~virus~3	181.791
Acidianus~filamentous~virus~9	Acidianus~filamentous~virus~3	125.884
Sulfolobus~islandicus~filamentous~virus	Acidianus~filamentous~virus~3	74.31
Acidianus~filamentous~virus~2	Acidianus~filamentous~virus~6	8.62858
Acidianus~filamentous~virus~3	Acidianus~filamentous~virus~6	196.051
Acidianus~filamentous~virus~7	Acidianus~filamentous~virus~6	112.261
Acidianus~filamentous~virus~8	Acidianus~filamentous~virus~6	178.416
Acidianus~filamentous~virus~9	Acidianus~filamentous~virus~6	126.962
Sulfolobus~islandicus~filamentous~virus	Acidianus~filamentous~virus~6	71.7337
Acidianus~filamentous~virus~2	Acidianus~filamentous~virus~7	32.8918
Acidianus~filamentous~virus~3	Acidianus~filamentous~virus~7	115.242
Acidianus~filamentous~virus~6	Acidianus~filamentous~virus~7	112.261
Acidianus~filamentous~virus~8	Acidianus~filamentous~virus~7	114.583
Acidianus~filamentous~virus~9	Acidianus~filamentous~virus~7	81.2059
Sulfolobus~islandicus~filamentous~virus	Acidianus~filamentous~virus~7	77.8721
Acidianus~filamentous~virus~2	Acidianus~filamentous~virus~8	8.91731
Acidianus~filamentous~virus~3	Acidianus~filamentous~virus~8	181.791
Acidianus~filamentous~virus~6	Acidianus~filamentous~virus~8	178.416
Acidianus~filamentous~virus~7	Acidianus~filamentous~virus~8	114.583
Acidianus~filamentous~virus~9	Acidianus~filamentous~virus~8	126.075
Sulfolobus~islandicus~filamentous~virus	Acidianus~filamentous~virus~8	73.239
Acidianus~filamentous~virus~2	Acidianus~filamentous~virus~9	6.04614
Acidianus~filamentous~virus~3	Acidianus~filamentous~virus~9	125.884
Acidianus~filamentous~virus~6	Acidianus~filamentous~virus~9	126.962
Acidianus~filamentous~virus~7	Acidianus~filamentous~virus~9	81.2059
Acidianus~filamentous~virus~8	Acidianus~filamentous~virus~9	126.075
Sulfolobus~islandicus~filamentous~virus	Acidianus~filamentous~virus~9	98.8314
Acidianus~rod-shaped~virus~2	Acidianus~rod-shaped~virus~1	54.3866
Stygiolobus~rod-shaped~virus	Acidianus~rod-shaped~virus~1	49.2599
Sulfolobales~Mexican~rudivirus~1	Acidianus~rod-shaped~virus~1	35.6947
Sulfolobus~islandicus~rod-shaped~virus~1	Acidianus~rod-shaped~virus~1	40.3627
Sulfolobus~islandicus~rod-shaped~virus~10	Acidianus~rod-shaped~virus~1	39.535
Sulfolobus~islandicus~rod-shaped~virus~11	Acidianus~rod-shaped~virus~1	39.3414
Sulfolobus~islandicus~rod-shaped~virus~2	Acidianus~rod-shaped~virus~1	38.6121
Sulfolobus~islandicus~rod-shaped~virus~4	Acidianus~rod-shaped~virus~1	35.5206
Sulfolobus~islandicus~rod-shaped~virus~5	Acidianus~rod-shaped~virus~1	35.0495
Sulfolobus~islandicus~rod-shaped~virus~6	Acidianus~rod-shaped~virus~1	35.2032
Sulfolobus~islandicus~rod-shaped~virus~7	Acidianus~rod-shaped~virus~1	35.8524
Sulfolobus~islandicus~rod-shaped~virus~8	Acidianus~rod-shaped~virus~1	34.4654
Sulfolobus~islandicus~rod-shaped~virus~9	Acidianus~rod-shaped~virus~1	34.899
Sulfolobus~islandicus~rudivirus~3	Acidianus~rod-shaped~virus~1	37.15
Acidianus~rod-shaped~virus~1	Acidianus~rod-shaped~virus~2	54.3866
Acidianus~two-tailed~virus	Acidianus~rod-shaped~virus~2	2.30475
Stygiolobus~rod-shaped~virus	Acidianus~rod-shaped~virus~2	52.2224
Sulfolobales~Mexican~rudivirus~1	Acidianus~rod-shaped~virus~2	38.5462
Sulfolobus~islandicus~rod-shaped~virus~1	Acidianus~rod-shaped~virus~2	46.4093
Sulfolobus~islandicus~rod-shaped~virus~10	Acidianus~rod-shaped~virus~2	45.4595
Sulfolobus~islandicus~rod-shaped~virus~11	Acidianus~rod-shaped~virus~2	45.2378
Sulfolobus~islandicus~rod-shaped~virus~2	Acidianus~rod-shaped~virus~2	44.4047
Sulfolobus~islandicus~rod-shaped~virus~4	Acidianus~rod-shaped~virus~2	41.2433
Sulfolobus~islandicus~rod-shaped~virus~5	Acidianus~rod-shaped~virus~2	40.7036
Sulfolobus~islandicus~rod-shaped~virus~6	Acidianus~rod-shaped~virus~2	40.8795
Sulfolobus~islandicus~rod-shaped~virus~7	Acidianus~rod-shaped~virus~2	41.6241
Sulfolobus~islandicus~rod-shaped~virus~8	Acidianus~rod-shaped~virus~2	40.0357
Sulfolobus~islandicus~rod-shaped~virus~9	Acidianus~rod-shaped~virus~2	40.5314
Sulfolobus~islandicus~rudivirus~3	Acidianus~rod-shaped~virus~2	43.1187
Sulfolobales~Mexican~fusellovirus~1	Acidianus~spindle-shaped~virus~1	16.7532
Sulfolobus~spindle-shaped~virus~1	Acidianus~spindle-shaped~virus~1	27.9401
Sulfolobus~spindle-shaped~virus~2	Acidianus~spindle-shaped~virus~1	30.4982
Sulfolobus~spindle-shaped~virus~4	Acidianus~spindle-shaped~virus~1	30.4982
Sulfolobus~spindle-shaped~virus~5	Acidianus~spindle-shaped~virus~1	30.4982
Sulfolobus~spindle-shaped~virus~6	Acidianus~spindle-shaped~virus~1	40.8449
Sulfolobus~spindle-shaped~virus~7	Acidianus~spindle-shaped~virus~1	47.9452
Sulfolobus~virus~Kamchatka~1	Acidianus~spindle-shaped~virus~1	41.4881
Sulfolobus~virus~Ragged~Hills	Acidianus~spindle-shaped~virus~1	29.8565
Acidianus~two-tailed~virus	Acidianus~tailed~spindle~virus	2.32898
Sulfolobus~monocaudavirus~SMV1	Acidianus~tailed~spindle~virus	7.38309
Sulfolobus~monocaudavirus~SMV2	Acidianus~tailed~spindle~virus	10.6371
Sulfolobus~monocaudavirus~SMV3	Acidianus~tailed~spindle~virus	28.9421
Sulfolobus~monocaudavirus~SMV4	Acidianus~tailed~spindle~virus	19.252
Sulfolobus~virus~STSV1	Acidianus~tailed~spindle~virus	18.687
Sulfolobus~virus~STSV2	Acidianus~tailed~spindle~virus	20.8644
Acidianus~rod-shaped~virus~2	Acidianus~two-tailed~virus	2.30475
Acidianus~tailed~spindle~virus	Acidianus~two-tailed~virus	2.32898
Sulfolobales~Virus~YNP2	Acidianus~two-tailed~virus	1.55764
Sulfolobus~monocaudavirus~SMV1	Acidianus~two-tailed~virus	25.6805
Sulfolobus~monocaudavirus~SMV2	Acidianus~two-tailed~virus	18.9393
Sulfolobus~monocaudavirus~SMV3	Acidianus~two-tailed~virus	34.0426
Sulfolobus~monocaudavirus~SMV4	Acidianus~two-tailed~virus	28.6026
Acinetobacter~phage~LZ35	Acinetobacter~bacteriophage~AP22	133.481
Acinetobacter~phage~YMC-13-01-C62	Acinetobacter~bacteriophage~AP22	133.034
Acinetobacter~phage~YMC11/12/R2315	Acinetobacter~bacteriophage~AP22	139.61
Acinetobacter~phage~phiAC-1	Acinetobacter~bacteriophage~AP22	75.8996
Aeromonas~phage~vB_AsaM-56	Acinetobacter~bacteriophage~AP22	9.80925
Edwardsiella~phage~GF-2	Acinetobacter~bacteriophage~AP22	11.9354
Acinetobacter~phage~Abp1	Acinetobacter~phage~AB3	64.402
Acinetobacter~phage~Fri1	Acinetobacter~phage~AB3	72.544
Acinetobacter~phage~Petty	Acinetobacter~phage~AB3	55.1437
Acinetobacter~phage~phiAB1	Acinetobacter~phage~AB3	66.6516
Acinetobacter~phage~phiAB6	Acinetobacter~phage~AB3	66.9719
Acinetobacter~phage~vB_AbaM_IME200	Acinetobacter~phage~AB3	73.1222
Acinetobacter~phage~vB_AbaP_Acibel007	Acinetobacter~phage~AB3	64.6573
Acinetobacter~phage~vB_AbaP_PD-6A3	Acinetobacter~phage~AB3	66.0403
Acinetobacter~phage~vB_AbaP_PD-AB9	Acinetobacter~phage~AB3	66.0403
Enterobacteria~phage~J8-65	Acinetobacter~phage~AB3	6.72411
Klebsiella~phage~F19	Acinetobacter~phage~AB3	9.11512
Klebsiella~phage~KP34	Acinetobacter~phage~AB3	8.75732
Klebsiella~phage~Kp2	Acinetobacter~phage~AB3	8.7016
Klebsiella~phage~KpV41	Acinetobacter~phage~AB3	8.87195
Klebsiella~phage~KpV475	Acinetobacter~phage~AB3	9.11512
Klebsiella~phage~KpV71	Acinetobacter~phage~AB3	8.99109
Klebsiella~phage~NTUH-K2044-K1-1	Acinetobacter~phage~AB3	10.3489
Klebsiella~phage~vB_KpnP_SU503	Acinetobacter~phage~AB3	8.93093
Klebsiella~phage~vB_KpnP_SU552A	Acinetobacter~phage~AB3	8.93093
Pantoea~phage~LIMElight	Acinetobacter~phage~AB3	8.87195
Pantoea~phage~LIMEzero	Acinetobacter~phage~AB3	6.19666
Pectobacterium~phage~PP16	Acinetobacter~phage~AB3	8.81409
Pectobacterium~phage~PP90	Acinetobacter~phage~AB3	6.24482
Pectobacterium~phage~Peat1	Acinetobacter~phage~AB3	6.01249
Proteus~phage~PM~75	Acinetobacter~phage~AB3	11.4933
Proteus~phage~PM16	Acinetobacter~phage~AB3	9.4495
Pseudomonas~phage~DL62	Acinetobacter~phage~AB3	3.80999
Pseudomonas~phage~LKA1	Acinetobacter~phage~AB3	3.72979
Pseudomonas~phage~LKD16	Acinetobacter~phage~AB3	3.8933
Pseudomonas~phage~LUZ19	Acinetobacter~phage~AB3	3.85124
Pseudomonas~phage~MPK6	Acinetobacter~phage~AB3	4.02462
Pseudomonas~phage~MPK7	Acinetobacter~phage~AB3	3.8933
Pseudomonas~phage~PT2	Acinetobacter~phage~AB3	3.85124
Pseudomonas~phage~YMC11/06/C171_PPU_BP	Acinetobacter~phage~AB3	9.24447
Pseudomonas~phage~phi-2	Acinetobacter~phage~AB3	4.36626
Pseudomonas~phage~phiKMV	Acinetobacter~phage~AB3	4.07024
Pseudomonas~phage~phikF77	Acinetobacter~phage~AB3	3.8933
Pseudomonas~phage~vB_Pae-TbilisiM32	Acinetobacter~phage~AB3	3.97995
Pseudomonas~phage~vB_PaeP_PAO1_Ab05	Acinetobacter~phage~AB3	3.85124
Pseudomonas~phage~vB_PaeP_PPA-ABTNL	Acinetobacter~phage~AB3	3.85124
Ralstonia~phage~RSB3	Acinetobacter~phage~AB3	6.5543
Vibrio~phage~VP93	Acinetobacter~phage~AB3	9.59435
Enterobacteria~phage~FI~sensu~lato	Acinetobacter~phage~AP205	1.28523
Escherichia~virus~FI	Acinetobacter~phage~AP205	1.28523
Escherichia~virus~Qbeta	Acinetobacter~phage~AP205	1.28523
Acinetobacter~phage~AB3	Acinetobacter~phage~Abp1	64.402
Acinetobacter~phage~Fri1	Acinetobacter~phage~Abp1	124.588
Acinetobacter~phage~Petty	Acinetobacter~phage~Abp1	74.3599
Acinetobacter~phage~phiAB1	Acinetobacter~phage~Abp1	131.387
Acinetobacter~phage~phiAB6	Acinetobacter~phage~Abp1	132.572
Acinetobacter~phage~vB_AbaM_IME200	Acinetobacter~phage~Abp1	144.394
Acinetobacter~phage~vB_AbaP_Acibel007	Acinetobacter~phage~Abp1	61.1231
Acinetobacter~phage~vB_AbaP_PD-6A3	Acinetobacter~phage~Abp1	129.335
Acinetobacter~phage~vB_AbaP_PD-AB9	Acinetobacter~phage~Abp1	134.023
Enterobacteria~phage~J8-65	Acinetobacter~phage~Abp1	7.33096
Klebsiella~phage~F19	Acinetobacter~phage~Abp1	9.43945
Klebsiella~phage~KP34	Acinetobacter~phage~Abp1	11.4131
Klebsiella~phage~Kp2	Acinetobacter~phage~Abp1	8.96289
Klebsiella~phage~KpV41	Acinetobacter~phage~Abp1	9.1591
Klebsiella~phage~KpV475	Acinetobacter~phage~Abp1	9.43945
Klebsiella~phage~KpV71	Acinetobacter~phage~Abp1	11.7194
Klebsiella~phage~NTUH-K2044-K1-1	Acinetobacter~phage~Abp1	10.867
Klebsiella~phage~vB_KpnP_SU503	Acinetobacter~phage~Abp1	11.6405
Klebsiella~phage~vB_KpnP_SU552A	Acinetobacter~phage~Abp1	9.22707
Pantoea~phage~LIMElight	Acinetobacter~phage~Abp1	9.1591
Pantoea~phage~LIMEzero	Acinetobacter~phage~Abp1	6.71024
Pectobacterium~phage~PP16	Acinetobacter~phage~Abp1	9.09244
Pectobacterium~phage~PP90	Acinetobacter~phage~Abp1	11.4874
Pectobacterium~phage~Peat1	Acinetobacter~phage~Abp1	6.49389
Proteus~phage~PM~75	Acinetobacter~phage~Abp1	12.2018
Proteus~phage~PM16	Acinetobacter~phage~Abp1	9.82544
Pseudomonas~phage~DL62	Acinetobacter~phage~Abp1	4.56601
Pseudomonas~phage~LKA1	Acinetobacter~phage~Abp1	4.46908
Pseudomonas~phage~LKD16	Acinetobacter~phage~Abp1	4.66675
Pseudomonas~phage~LUZ19	Acinetobacter~phage~Abp1	4.61589
Pseudomonas~phage~MPK6	Acinetobacter~phage~Abp1	4.82565
Pseudomonas~phage~MPK7	Acinetobacter~phage~Abp1	4.66675
Pseudomonas~phage~PT2	Acinetobacter~phage~Abp1	4.61589
Pseudomonas~phage~YMC11/06/C171_PPU_BP	Acinetobacter~phage~Abp1	9.58869
Pseudomonas~phage~phi-2	Acinetobacter~phage~Abp1	5.23966
Pseudomonas~phage~phiKMV	Acinetobacter~phage~Abp1	4.88087
Pseudomonas~phage~phikF77	Acinetobacter~phage~Abp1	4.66675
Pseudomonas~phage~vB_Pae-TbilisiM32	Acinetobacter~phage~Abp1	4.77159
Pseudomonas~phage~vB_PaeP_PAO1_Ab05	Acinetobacter~phage~Abp1	4.61589
Pseudomonas~phage~vB_PaeP_PPA-ABTNL	Acinetobacter~phage~Abp1	4.61589
Ralstonia~phage~RSB3	Acinetobacter~phage~Abp1	9.51326
Vibrio~phage~VP93	Acinetobacter~phage~Abp1	12.5128
Acinetobacter~phage~Acj61	Acinetobacter~phage~Ac42	233.181
Acinetobacter~phage~Acj9	Acinetobacter~phage~Ac42	248.344
Acinetobacter~phage~ZZ1	Acinetobacter~phage~Ac42	226.072
Acinetobacter~virus~133	Acinetobacter~phage~Ac42	247.098
Aeromonas~phage~Aes012	Acinetobacter~phage~Ac42	47.9094
Aeromonas~phage~Aes508	Acinetobacter~phage~Ac42	43.3273
Aeromonas~phage~CC2	Acinetobacter~phage~Ac42	43.2529
Aeromonas~phage~PX29	Acinetobacter~phage~Ac42	34.0803
Aeromonas~phage~phiAS4	Acinetobacter~phage~Ac42	40.6872
Aeromonas~phage~phiAS5	Acinetobacter~phage~Ac42	36.5325
Aeromonas~virus~25	Acinetobacter~phage~Ac42	49.7766
Aeromonas~virus~31	Acinetobacter~phage~Ac42	40.6333
Aeromonas~virus~44RR2	Acinetobacter~phage~Ac42	38.5918
Aeromonas~virus~65	Acinetobacter~phage~Ac42	36.7433
Aeromonas~virus~Aeh1	Acinetobacter~phage~Ac42	40.7845
Citrobacter~phage~IME-CF2	Acinetobacter~phage~Ac42	10.8502
Citrobacter~phage~Margaery	Acinetobacter~phage~Ac42	11.6369
Citrobacter~phage~Merlin	Acinetobacter~phage~Ac42	117.594
Citrobacter~phage~Miller	Acinetobacter~phage~Ac42	11.729
Citrobacter~phage~Moon	Acinetobacter~phage~Ac42	122.516
Citrobacter~phage~vB_CfrM_CfP1	Acinetobacter~phage~Ac42	11.8535
Cronobacter~phage~S13	Acinetobacter~phage~Ac42	35.9068
Cronobacter~phage~vB_CsaM_GAP161	Acinetobacter~phage~Ac42	11.791
Edwardsiella~phage~PEi20	Acinetobacter~phage~Ac42	97.2812
Enterobacter~phage~CC31	Acinetobacter~phage~Ac42	131.853
Enterobacter~phage~PG7	Acinetobacter~phage~Ac42	131.726
Enterobacteria~phage~Bp7	Acinetobacter~phage~Ac42	99.9378
Enterobacteria~phage~GEC-3S	Acinetobacter~phage~Ac42	47.0755
Enterobacteria~phage~IME08	Acinetobacter~phage~Ac42	103.4
Enterobacteria~phage~JS10	Acinetobacter~phage~Ac42	103.836
Enterobacteria~phage~Phi1	Acinetobacter~phage~Ac42	48.879
Enterobacteria~phage~RB14	Acinetobacter~phage~Ac42	111.008
Enterobacteria~phage~RB16	Acinetobacter~phage~Ac42	11.9482
Enterobacteria~phage~RB27	Acinetobacter~phage~Ac42	111.43
Enterobacteria~phage~RB3	Acinetobacter~phage~Ac42	113.269
Enterobacteria~phage~RB32	Acinetobacter~phage~Ac42	115.837
Enterobacteria~phage~RB43	Acinetobacter~phage~Ac42	10.0042
Enterobacteria~phage~RB49	Acinetobacter~phage~Ac42	45.2205
Enterobacteria~phage~RB51	Acinetobacter~phage~Ac42	115.401
Enterobacteria~phage~RB68	Acinetobacter~phage~Ac42	114.97
Enterobacteria~phage~RB69	Acinetobacter~phage~Ac42	121.856
Enterobacteria~phage~T4	Acinetobacter~phage~Ac42	118.957
Enterobacteria~phage~vB_EcoM_VR5	Acinetobacter~phage~Ac42	96.8418
Escherichia~phage~APCEc01	Acinetobacter~phage~Ac42	122.008
Escherichia~phage~AR1	Acinetobacter~phage~Ac42	114.264
Escherichia~phage~ECML-134	Acinetobacter~phage~Ac42	115.837
Escherichia~phage~HX01	Acinetobacter~phage~Ac42	122.932
Escherichia~phage~HY01	Acinetobacter~phage~Ac42	118.111
Escherichia~phage~HY03	Acinetobacter~phage~Ac42	118.135
Escherichia~phage~JS98	Acinetobacter~phage~Ac42	101.616
Escherichia~phage~JSE	Acinetobacter~phage~Ac42	48.8054
Escherichia~phage~Lw1	Acinetobacter~phage~Ac42	13.1843
Escherichia~phage~MX01	Acinetobacter~phage~Ac42	99.5421
Escherichia~phage~QL01	Acinetobacter~phage~Ac42	102.505
Escherichia~phage~UFV-AREG1	Acinetobacter~phage~Ac42	113.127
Escherichia~phage~WG01	Acinetobacter~phage~Ac42	96.5909
Escherichia~phage~ime09	Acinetobacter~phage~Ac42	111.857
Escherichia~phage~slur02	Acinetobacter~phage~Ac42	114.281
Escherichia~phage~slur07	Acinetobacter~phage~Ac42	114.281
Escherichia~phage~slur14	Acinetobacter~phage~Ac42	109.175
Escherichia~phage~vB_EcoM-UFV13	Acinetobacter~phage~Ac42	109.734
Escherichia~phage~vB_EcoM_112	Acinetobacter~phage~Ac42	114.545
Escherichia~phage~vB_EcoM_ACG-C40	Acinetobacter~phage~Ac42	114.125
Escherichia~phage~vB_EcoM_JS09	Acinetobacter~phage~Ac42	121.856
Escherichia~phage~vB_EcoM_PhAPEC2	Acinetobacter~phage~Ac42	118.269
Escherichia~phage~vB_EcoM_VR20	Acinetobacter~phage~Ac42	87.0324
Escherichia~phage~vB_EcoM_VR25	Acinetobacter~phage~Ac42	88.2349
Escherichia~phage~vB_EcoM_VR26	Acinetobacter~phage~Ac42	90.4337
Escherichia~phage~vB_EcoM_VR7	Acinetobacter~phage~Ac42	88.2349
Escherichia~phage~wV7	Acinetobacter~phage~Ac42	111.148
Klebsiella~phage~JD18	Acinetobacter~phage~Ac42	116.817
Klebsiella~phage~KP15	Acinetobacter~phage~Ac42	16.4814
Klebsiella~phage~KP27	Acinetobacter~phage~Ac42	14.4348
Klebsiella~phage~Matisse	Acinetobacter~phage~Ac42	15.6635
Klebsiella~phage~PKO111	Acinetobacter~phage~Ac42	127.489
Klebsiella~phage~vB_KpnM_KpV477	Acinetobacter~phage~Ac42	119.398
Morganella~phage~vB_MmoM_MP1	Acinetobacter~phage~Ac42	117.837
Pectobacterium~bacteriophage~PM2	Acinetobacter~phage~Ac42	106.647
Proteus~phage~vB_PmiM_Pm5461	Acinetobacter~phage~Ac42	124.53
Salmonella~phage~STML-198	Acinetobacter~phage~Ac42	135.871
Salmonella~phage~STP4-a	Acinetobacter~phage~Ac42	141.967
Salmonella~phage~vB_SenMS16	Acinetobacter~phage~Ac42	133.64
Salmonella~phage~vB_SnwM_CGG4-1	Acinetobacter~phage~Ac42	137.426
Serratia~phage~PS2	Acinetobacter~phage~Ac42	92.2867
Shigella~phage~SHBML-50-1	Acinetobacter~phage~Ac42	108.042
Shigella~phage~SHFML-11	Acinetobacter~phage~Ac42	111.714
Shigella~phage~SHFML-26	Acinetobacter~phage~Ac42	113.844
Shigella~phage~SHSML-52-1	Acinetobacter~phage~Ac42	122.467
Shigella~phage~SP18	Acinetobacter~phage~Ac42	85.2827
Shigella~phage~Shf125875	Acinetobacter~phage~Ac42	122.776
Shigella~phage~Shfl2	Acinetobacter~phage~Ac42	112.289
Shigella~phage~pSs-1	Acinetobacter~phage~Ac42	112.144
Stenotrophomonas~phage~IME13	Acinetobacter~phage~Ac42	46.4818
Vibrio~phage~KVP40	Acinetobacter~phage~Ac42	27.3541
Vibrio~phage~VH7D	Acinetobacter~phage~Ac42	20.9027
Vibrio~phage~ValKK3	Acinetobacter~phage~Ac42	27.0076
Vibrio~phage~nt-1	Acinetobacter~phage~Ac42	27.8605
Yersinia~phage~PST	Acinetobacter~phage~Ac42	117.837
Yersinia~phage~phiD1	Acinetobacter~phage~Ac42	108.49
Yersinia~phage~phiR1-RT	Acinetobacter~phage~Ac42	134.653
Yersinia~phage~vB_YenM_TG1	Acinetobacter~phage~Ac42	132.414
Acinetobacter~phage~Ac42	Acinetobacter~phage~Acj61	233.181
Acinetobacter~phage~Acj9	Acinetobacter~phage~Acj61	300
Acinetobacter~phage~ZZ1	Acinetobacter~phage~Acj61	274.373
Acinetobacter~virus~133	Acinetobacter~phage~Acj61	219.328
Aeromonas~phage~Aes012	Acinetobacter~phage~Acj61	58.2256
Aeromonas~phage~Aes508	Acinetobacter~phage~Acj61	55.3028
Aeromonas~phage~CC2	Acinetobacter~phage~Acj61	36.7436
Aeromonas~phage~PX29	Acinetobacter~phage~Acj61	35.0322
Aeromonas~phage~phiAS4	Acinetobacter~phage~Acj61	53.9981
Aeromonas~phage~phiAS5	Acinetobacter~phage~Acj61	34.394
Aeromonas~virus~25	Acinetobacter~phage~Acj61	58.3176
Aeromonas~virus~31	Acinetobacter~phage~Acj61	52.3199
Aeromonas~virus~44RR2	Acinetobacter~phage~Acj61	50.0975
Aeromonas~virus~65	Acinetobacter~phage~Acj61	31.8915
Aeromonas~virus~Aeh1	Acinetobacter~phage~Acj61	37.0892
Citrobacter~phage~IME-CF2	Acinetobacter~phage~Acj61	16.8567
Citrobacter~phage~Margaery	Acinetobacter~phage~Acj61	16.2296
Citrobacter~phage~Merlin	Acinetobacter~phage~Acj61	115.711
Citrobacter~phage~Miller	Acinetobacter~phage~Acj61	16.3372
Citrobacter~phage~Moon	Acinetobacter~phage~Acj61	122.802
Citrobacter~phage~vB_CfrM_CfP1	Acinetobacter~phage~Acj61	16.4826
Cronobacter~phage~S13	Acinetobacter~phage~Acj61	36.836
Cronobacter~phage~vB_CsaM_GAP161	Acinetobacter~phage~Acj61	16.4096
Edwardsiella~phage~PEi20	Acinetobacter~phage~Acj61	113.852
Enterobacter~phage~CC31	Acinetobacter~phage~Acj61	127.741
Enterobacter~phage~PG7	Acinetobacter~phage~Acj61	129.91
Enterobacteria~phage~Bp7	Acinetobacter~phage~Acj61	114.783
Enterobacteria~phage~GEC-3S	Acinetobacter~phage~Acj61	51.7412
Enterobacteria~phage~IME08	Acinetobacter~phage~Acj61	125.161
Enterobacteria~phage~JS10	Acinetobacter~phage~Acj61	123.253
Enterobacteria~phage~Phi1	Acinetobacter~phage~Acj61	53.6058
Enterobacteria~phage~RB14	Acinetobacter~phage~Acj61	100.504
Enterobacteria~phage~RB16	Acinetobacter~phage~Acj61	15.1838
Enterobacteria~phage~RB27	Acinetobacter~phage~Acj61	100.887
Enterobacteria~phage~RB3	Acinetobacter~phage~Acj61	104.828
Enterobacteria~phage~RB32	Acinetobacter~phage~Acj61	103.115
Enterobacteria~phage~RB43	Acinetobacter~phage~Acj61	14.4389
Enterobacteria~phage~RB49	Acinetobacter~phage~Acj61	51.5909
Enterobacteria~phage~RB51	Acinetobacter~phage~Acj61	102.724
Enterobacteria~phage~RB68	Acinetobacter~phage~Acj61	102.339
Enterobacteria~phage~RB69	Acinetobacter~phage~Acj61	113.349
Enterobacteria~phage~T4	Acinetobacter~phage~Acj61	106.281
Enterobacteria~phage~vB_EcoM_VR5	Acinetobacter~phage~Acj61	117.963
Escherichia~phage~APCEc01	Acinetobacter~phage~Acj61	113.49
Escherichia~phage~AR1	Acinetobacter~phage~Acj61	103.794
Escherichia~phage~ECML-134	Acinetobacter~phage~Acj61	107.346
Escherichia~phage~HX01	Acinetobacter~phage~Acj61	116.518
Escherichia~phage~HY01	Acinetobacter~phage~Acj61	107.292
Escherichia~phage~HY03	Acinetobacter~phage~Acj61	105.358
Escherichia~phage~JS98	Acinetobacter~phage~Acj61	120.895
Escherichia~phage~JSE	Acinetobacter~phage~Acj61	53.5283
Escherichia~phage~Lw1	Acinetobacter~phage~Acj61	16.4826
Escherichia~phage~MX01	Acinetobacter~phage~Acj61	116.518
Escherichia~phage~QL01	Acinetobacter~phage~Acj61	121.741
Escherichia~phage~UFV-AREG1	Acinetobacter~phage~Acj61	102.595
Escherichia~phage~WG01	Acinetobacter~phage~Acj61	115.506
Escherichia~phage~ime09	Acinetobacter~phage~Acj61	103.378
Escherichia~phage~slur02	Acinetobacter~phage~Acj61	105.762
Escherichia~phage~slur07	Acinetobacter~phage~Acj61	101.535
Escherichia~phage~slur14	Acinetobacter~phage~Acj61	98.6744
Escherichia~phage~vB_EcoM-UFV13	Acinetobacter~phage~Acj61	101.274
Escherichia~phage~vB_EcoM_112	Acinetobacter~phage~Acj61	99.8777
Escherichia~phage~vB_EcoM_ACG-C40	Acinetobacter~phage~Acj61	101.582
Escherichia~phage~vB_EcoM_JS09	Acinetobacter~phage~Acj61	113.349
Escherichia~phage~vB_EcoM_PhAPEC2	Acinetobacter~phage~Acj61	109.592
Escherichia~phage~vB_EcoM_VR20	Acinetobacter~phage~Acj61	103.165
Escherichia~phage~vB_EcoM_VR25	Acinetobacter~phage~Acj61	102.305
Escherichia~phage~vB_EcoM_VR26	Acinetobacter~phage~Acj61	108.811
Escherichia~phage~vB_EcoM_VR7	Acinetobacter~phage~Acj61	104.378
Escherichia~phage~wV7	Acinetobacter~phage~Acj61	100.631
Klebsiella~phage~JD18	Acinetobacter~phage~Acj61	125.685
Klebsiella~phage~KP15	Acinetobacter~phage~Acj61	22.9891
Klebsiella~phage~KP27	Acinetobacter~phage~Acj61	20.7003
Klebsiella~phage~Matisse	Acinetobacter~phage~Acj61	22.0124
Klebsiella~phage~PKO111	Acinetobacter~phage~Acj61	136.916
Klebsiella~phage~vB_KpnM_KpV477	Acinetobacter~phage~Acj61	123.935
Morganella~phage~vB_MmoM_MP1	Acinetobacter~phage~Acj61	113.631
Pectobacterium~bacteriophage~PM2	Acinetobacter~phage~Acj61	123.784
Proteus~phage~vB_PmiM_Pm5461	Acinetobacter~phage~Acj61	111.466
Salmonella~phage~STML-198	Acinetobacter~phage~Acj61	129.328
Salmonella~phage~STP4-a	Acinetobacter~phage~Acj61	133.181
Salmonella~phage~vB_SenMS16	Acinetobacter~phage~Acj61	131.693
Salmonella~phage~vB_SnwM_CGG4-1	Acinetobacter~phage~Acj61	133.181
Serratia~phage~PS2	Acinetobacter~phage~Acj61	102.467
Shigella~phage~SHBML-50-1	Acinetobacter~phage~Acj61	99.567
Shigella~phage~SHFML-11	Acinetobacter~phage~Acj61	103.246
Shigella~phage~SHFML-26	Acinetobacter~phage~Acj61	103.246
Shigella~phage~SHSML-52-1	Acinetobacter~phage~Acj61	116.081
Shigella~phage~SP18	Acinetobacter~phage~Acj61	97.205
Shigella~phage~Shf125875	Acinetobacter~phage~Acj61	116.372
Shigella~phage~Shfl2	Acinetobacter~phage~Acj61	103.777
Shigella~phage~pSs-1	Acinetobacter~phage~Acj61	105.762
Stenotrophomonas~phage~IME13	Acinetobacter~phage~Acj61	55.2546
Vibrio~phage~KVP40	Acinetobacter~phage~Acj61	26.7618
Vibrio~phage~VH7D	Acinetobacter~phage~Acj61	21.6008
Vibrio~phage~ValKK3	Acinetobacter~phage~Acj61	27.8677
Vibrio~phage~nt-1	Acinetobacter~phage~Acj61	27.3076
Yersinia~phage~PST	Acinetobacter~phage~Acj61	109.34
Yersinia~phage~phiD1	Acinetobacter~phage~Acj61	100.127
Yersinia~phage~phiR1-RT	Acinetobacter~phage~Acj61	123.72
Yersinia~phage~vB_YenM_TG1	Acinetobacter~phage~Acj61	123.72
Acinetobacter~phage~Ac42	Acinetobacter~phage~Acj9	248.344
Acinetobacter~phage~Acj61	Acinetobacter~phage~Acj9	300
Acinetobacter~phage~ZZ1	Acinetobacter~phage~Acj9	300
Acinetobacter~virus~133	Acinetobacter~phage~Acj9	242.322
Aeromonas~phage~Aes012	Acinetobacter~phage~Acj9	51.6538
Aeromonas~phage~Aes508	Acinetobacter~phage~Acj9	47.0118
Aeromonas~phage~CC2	Acinetobacter~phage~Acj9	34.3541
Aeromonas~phage~PX29	Acinetobacter~phage~Acj9	32.6675
Aeromonas~phage~phiAS4	Acinetobacter~phage~Acj9	49.4135
Aeromonas~phage~phiAS5	Acinetobacter~phage~Acj9	33.5755
Aeromonas~virus~25	Acinetobacter~phage~Acj9	51.7391
Aeromonas~virus~31	Acinetobacter~phage~Acj9	45.9779
Aeromonas~virus~44RR2	Acinetobacter~phage~Acj9	45.5964
Aeromonas~virus~65	Acinetobacter~phage~Acj9	29.6316
Aeromonas~virus~Aeh1	Acinetobacter~phage~Acj9	37.7793
Citrobacter~phage~IME-CF2	Acinetobacter~phage~Acj9	17.7888
Citrobacter~phage~Margaery	Acinetobacter~phage~Acj9	18.5455
Citrobacter~phage~Merlin	Acinetobacter~phage~Acj9	122.161
Citrobacter~phage~Miller	Acinetobacter~phage~Acj9	20.1011
Citrobacter~phage~Moon	Acinetobacter~phage~Acj9	127.152
Citrobacter~phage~vB_CfrM_CfP1	Acinetobacter~phage~Acj9	18.8221
Cronobacter~phage~S13	Acinetobacter~phage~Acj9	44.4296
Cronobacter~phage~vB_CsaM_GAP161	Acinetobacter~phage~Acj9	17.3215
Edwardsiella~phage~PEi20	Acinetobacter~phage~Acj9	109.819
Enterobacter~phage~CC31	Acinetobacter~phage~Acj9	132.209
Enterobacter~phage~PG7	Acinetobacter~phage~Acj9	127.734
Enterobacteria~phage~Bp7	Acinetobacter~phage~Acj9	110.748
Enterobacteria~phage~GEC-3S	Acinetobacter~phage~Acj9	54.2504
Enterobacteria~phage~IME08	Acinetobacter~phage~Acj9	123.14
Enterobacteria~phage~JS10	Acinetobacter~phage~Acj9	121.233
Enterobacteria~phage~Phi1	Acinetobacter~phage~Acj9	56.1192
Enterobacteria~phage~RB14	Acinetobacter~phage~Acj9	96.738
Enterobacteria~phage~RB16	Acinetobacter~phage~Acj9	16.1052
Enterobacteria~phage~RB27	Acinetobacter~phage~Acj9	99.1707
Enterobacteria~phage~RB3	Acinetobacter~phage~Acj9	100.979
Enterobacteria~phage~RB32	Acinetobacter~phage~Acj9	101.369
Enterobacteria~phage~RB43	Acinetobacter~phage~Acj9	18.0885
Enterobacteria~phage~RB49	Acinetobacter~phage~Acj9	54.0927
Enterobacteria~phage~RB51	Acinetobacter~phage~Acj9	100.979
Enterobacteria~phage~RB68	Acinetobacter~phage~Acj9	100.593
Enterobacteria~phage~RB69	Acinetobacter~phage~Acj9	111.453
Enterobacteria~phage~T4	Acinetobacter~phage~Acj9	102.403
Enterobacteria~phage~vB_EcoM_VR5	Acinetobacter~phage~Acj9	113.866
Escherichia~phage~APCEc01	Acinetobacter~phage~Acj9	111.594
Escherichia~phage~AR1	Acinetobacter~phage~Acj9	99.9622
Escherichia~phage~ECML-134	Acinetobacter~phage~Acj9	99.2991
Escherichia~phage~HX01	Acinetobacter~phage~Acj9	112.45
Escherichia~phage~HY01	Acinetobacter~phage~Acj9	105.515
Escherichia~phage~HY03	Acinetobacter~phage~Acj9	99.4282
Escherichia~phage~JS98	Acinetobacter~phage~Acj9	116.744
Escherichia~phage~JSE	Acinetobacter~phage~Acj9	54.2504
Escherichia~phage~Lw1	Acinetobacter~phage~Acj9	18.8221
Escherichia~phage~MX01	Acinetobacter~phage~Acj9	112.45
Escherichia~phage~QL01	Acinetobacter~phage~Acj9	115.428
Escherichia~phage~UFV-AREG1	Acinetobacter~phage~Acj9	100.85
Escherichia~phage~WG01	Acinetobacter~phage~Acj9	111.453
Escherichia~phage~ime09	Acinetobacter~phage~Acj9	101.632
Escherichia~phage~slur02	Acinetobacter~phage~Acj9	101.897
Escherichia~phage~slur07	Acinetobacter~phage~Acj9	97.7508
Escherichia~phage~slur14	Acinetobacter~phage~Acj9	96.9879
Escherichia~phage~vB_EcoM-UFV13	Acinetobacter~phage~Acj9	99.5578
Escherichia~phage~vB_EcoM_112	Acinetobacter~phage~Acj9	98.1624
Escherichia~phage~vB_EcoM_ACG-C40	Acinetobacter~phage~Acj9	97.793
Escherichia~phage~vB_EcoM_JS09	Acinetobacter~phage~Acj9	111.453
Escherichia~phage~vB_EcoM_PhAPEC2	Acinetobacter~phage~Acj9	107.786
Escherichia~phage~vB_EcoM_VR20	Acinetobacter~phage~Acj9	101.391
Escherichia~phage~vB_EcoM_VR25	Acinetobacter~phage~Acj9	98.4992
Escherichia~phage~vB_EcoM_VR26	Acinetobacter~phage~Acj9	102.822
Escherichia~phage~vB_EcoM_VR7	Acinetobacter~phage~Acj9	98.4992
Escherichia~phage~wV7	Acinetobacter~phage~Acj9	98.9154
Klebsiella~phage~JD18	Acinetobacter~phage~Acj9	121.438
Klebsiella~phage~KP15	Acinetobacter~phage~Acj9	22.4061
Klebsiella~phage~KP27	Acinetobacter~phage~Acj9	20.1424
Klebsiella~phage~Matisse	Acinetobacter~phage~Acj9	21.4312
Klebsiella~phage~PKO111	Acinetobacter~phage~Acj9	130.145
Klebsiella~phage~vB_KpnM_KpV477	Acinetobacter~phage~Acj9	124.058
Morganella~phage~vB_MmoM_MP1	Acinetobacter~phage~Acj9	118.158
Pectobacterium~bacteriophage~PM2	Acinetobacter~phage~Acj9	115.319
Proteus~phage~vB_PmiM_Pm5461	Acinetobacter~phage~Acj9	118.27
Salmonella~phage~STML-198	Acinetobacter~phage~Acj9	122.815
Salmonella~phage~STP4-a	Acinetobacter~phage~Acj9	122.173
Salmonella~phage~vB_SenMS16	Acinetobacter~phage~Acj9	122.951
Salmonella~phage~vB_SnwM_CGG4-1	Acinetobacter~phage~Acj9	126.583
Serratia~phage~PS2	Acinetobacter~phage~Acj9	98.6623
Shigella~phage~SHBML-50-1	Acinetobacter~phage~Acj9	95.8206
Shigella~phage~SHFML-11	Acinetobacter~phage~Acj9	99.4282
Shigella~phage~SHFML-26	Acinetobacter~phage~Acj9	99.4282
Shigella~phage~SHSML-52-1	Acinetobacter~phage~Acj9	112.019
Shigella~phage~SP18	Acinetobacter~phage~Acj9	95.5195
Shigella~phage~Shf125875	Acinetobacter~phage~Acj9	112.305
Shigella~phage~Shfl2	Acinetobacter~phage~Acj9	99.9501
Shigella~phage~pSs-1	Acinetobacter~phage~Acj9	101.897
Stenotrophomonas~phage~IME13	Acinetobacter~phage~Acj9	48.5154
Vibrio~phage~KVP40	Acinetobacter~phage~Acj9	31.8542
Vibrio~phage~VH7D	Acinetobacter~phage~Acj9	25.3031
Vibrio~phage~ValKK3	Acinetobacter~phage~Acj9	31.4739
Vibrio~phage~nt-1	Acinetobacter~phage~Acj9	30.8609
Yersinia~phage~PST	Acinetobacter~phage~Acj9	101.238
Yersinia~phage~phiD1	Acinetobacter~phage~Acj9	98.4113
Yersinia~phage~phiR1-RT	Acinetobacter~phage~Acj9	132.765
Yersinia~phage~vB_YenM_TG1	Acinetobacter~phage~Acj9	128.308
Acinetobacter~phage~vB_AbaS_TRS1	Acinetobacter~phage~Bphi-B1251	26.9996
Pseudomonas~phage~PS-1	Acinetobacter~phage~Bphi-B1251	3.21825
Pseudomonas~phage~YMC11/02/R656	Acinetobacter~phage~Bphi-B1251	2.27134
Pseudomonas~phage~phiPSA1	Acinetobacter~phage~Bphi-B1251	4.34426
Acinetobacter~phage~AB3	Acinetobacter~phage~Fri1	72.544
Acinetobacter~phage~Abp1	Acinetobacter~phage~Fri1	124.588
Acinetobacter~phage~Petty	Acinetobacter~phage~Fri1	70.7582
Acinetobacter~phage~phiAB1	Acinetobacter~phage~Fri1	117.581
Acinetobacter~phage~phiAB6	Acinetobacter~phage~Fri1	118.466
Acinetobacter~phage~vB_AbaM_IME200	Acinetobacter~phage~Fri1	130.435
Acinetobacter~phage~vB_AbaP_Acibel007	Acinetobacter~phage~Fri1	67.8461
Acinetobacter~phage~vB_AbaP_PD-6A3	Acinetobacter~phage~Fri1	124.774
Acinetobacter~phage~vB_AbaP_PD-AB9	Acinetobacter~phage~Fri1	124.774
Enterobacteria~phage~J8-65	Acinetobacter~phage~Fri1	7.33096
Klebsiella~phage~F19	Acinetobacter~phage~Fri1	9.43945
Klebsiella~phage~KP34	Acinetobacter~phage~Fri1	9.02705
Klebsiella~phage~Kp2	Acinetobacter~phage~Fri1	8.96289
Klebsiella~phage~KpV41	Acinetobacter~phage~Fri1	9.1591
Klebsiella~phage~KpV475	Acinetobacter~phage~Fri1	9.43945
Klebsiella~phage~KpV71	Acinetobacter~phage~Fri1	9.29641
Klebsiella~phage~NTUH-K2044-K1-1	Acinetobacter~phage~Fri1	10.867
Klebsiella~phage~vB_KpnP_SU503	Acinetobacter~phage~Fri1	9.22707
Klebsiella~phage~vB_KpnP_SU552A	Acinetobacter~phage~Fri1	9.22707
Pantoea~phage~LIMElight	Acinetobacter~phage~Fri1	9.1591
Pantoea~phage~LIMEzero	Acinetobacter~phage~Fri1	6.71024
Pectobacterium~phage~PP16	Acinetobacter~phage~Fri1	9.09244
Pectobacterium~phage~PP90	Acinetobacter~phage~Fri1	6.76685
Pectobacterium~phage~Peat1	Acinetobacter~phage~Fri1	6.49389
Proteus~phage~PM~75	Acinetobacter~phage~Fri1	12.2018
Proteus~phage~PM16	Acinetobacter~phage~Fri1	9.82544
Pseudomonas~phage~DL62	Acinetobacter~phage~Fri1	4.56601
Pseudomonas~phage~LKA1	Acinetobacter~phage~Fri1	4.46908
Pseudomonas~phage~LKD16	Acinetobacter~phage~Fri1	4.66675
Pseudomonas~phage~LUZ19	Acinetobacter~phage~Fri1	4.61589
Pseudomonas~phage~MPK6	Acinetobacter~phage~Fri1	4.82565
Pseudomonas~phage~MPK7	Acinetobacter~phage~Fri1	4.66675
Pseudomonas~phage~PT2	Acinetobacter~phage~Fri1	4.61589
Pseudomonas~phage~YMC11/06/C171_PPU_BP	Acinetobacter~phage~Fri1	9.58869
Pseudomonas~phage~phi-2	Acinetobacter~phage~Fri1	5.23966
Pseudomonas~phage~phiKMV	Acinetobacter~phage~Fri1	4.88087
Pseudomonas~phage~phikF77	Acinetobacter~phage~Fri1	4.66675
Pseudomonas~phage~vB_Pae-TbilisiM32	Acinetobacter~phage~Fri1	4.77159
Pseudomonas~phage~vB_PaeP_PAO1_Ab05	Acinetobacter~phage~Fri1	4.61589
Pseudomonas~phage~vB_PaeP_PPA-ABTNL	Acinetobacter~phage~Fri1	4.61589
Ralstonia~phage~RSB3	Acinetobacter~phage~Fri1	9.51326
Vibrio~phage~VP93	Acinetobacter~phage~Fri1	9.99284
Achromobacter~phage~83-24	Acinetobacter~phage~IME_AB3	8.57739
Achromobacter~phage~JWX	Acinetobacter~phage~IME_AB3	8.23391
Achromobacter~phage~phiAxp-1	Acinetobacter~phage~IME_AB3	48.3357
Burkholderia~phage~BcepGomr	Acinetobacter~phage~IME_AB3	17.0659
Burkholderia~phage~KL1	Acinetobacter~phage~IME_AB3	66.3171
Enterobacteria~phage~9g	Acinetobacter~phage~IME_AB3	8.02265
Enterobacteria~phage~JenK1	Acinetobacter~phage~IME_AB3	7.32945
Enterobacteria~phage~JenP1	Acinetobacter~phage~IME_AB3	7.28786
Enterobacteria~phage~JenP2	Acinetobacter~phage~IME_AB3	7.28786
Escherichia~phage~CAjan	Acinetobacter~phage~IME_AB3	7.12642
Escherichia~phage~Seurat	Acinetobacter~phage~IME_AB3	7.24678
Escherichia~phage~slur01	Acinetobacter~phage~IME_AB3	7.16607
Paracoccus~phage~vB_PmaS_IMEP1	Acinetobacter~phage~IME_AB3	41.7138
Phage~phiJL001	Acinetobacter~phage~IME_AB3	1.18031
Pseudomonas~phage~73	Acinetobacter~phage~IME_AB3	70.6737
Pseudomonas~phage~M6	Acinetobacter~phage~IME_AB3	3.24998
Pseudomonas~phage~MP1412	Acinetobacter~phage~IME_AB3	3.5134
Pseudomonas~phage~NP1	Acinetobacter~phage~IME_AB3	14.7397
Pseudomonas~phage~PAE1	Acinetobacter~phage~IME_AB3	3.1578
Pseudomonas~phage~PaMx42	Acinetobacter~phage~IME_AB3	66.0163
Pseudomonas~phage~YuA	Acinetobacter~phage~IME_AB3	3.5134
Pseudomonas~phage~vB_Pae-Kakheti25	Acinetobacter~phage~IME_AB3	68.7444
Pseudomonas~phage~vB_PaeS_SCH_Ab26	Acinetobacter~phage~IME_AB3	67.2693
Rhizobium~phage~RHEph06	Acinetobacter~phage~IME_AB3	5.38721
Rhodobacter~phage~RcTitan	Acinetobacter~phage~IME_AB3	51.9806
Salmonella~phage~BP63	Acinetobacter~phage~IME_AB3	5.62563
Stenotrophomonas~phage~vB_SmaS-DLP_2	Acinetobacter~phage~IME_AB3	68.7444
Vibrio~phage~VpKK5	Acinetobacter~phage~IME_AB3	3.41141
Acinetobacter~bacteriophage~AP22	Acinetobacter~phage~LZ35	133.481
Acinetobacter~phage~YMC-13-01-C62	Acinetobacter~phage~LZ35	193.911
Acinetobacter~phage~YMC11/12/R2315	Acinetobacter~phage~LZ35	201.81
Acinetobacter~phage~phiAC-1	Acinetobacter~phage~LZ35	65.5339
Aeromonas~phage~vB_AsaM-56	Acinetobacter~phage~LZ35	10.1267
Edwardsiella~phage~GF-2	Acinetobacter~phage~LZ35	12.2872
Acinetobacter~phage~AB3	Acinetobacter~phage~Petty	55.1437
Acinetobacter~phage~Abp1	Acinetobacter~phage~Petty	74.3599
Acinetobacter~phage~Fri1	Acinetobacter~phage~Petty	70.7582
Acinetobacter~phage~phiAB1	Acinetobacter~phage~Petty	73.5807
Acinetobacter~phage~phiAB6	Acinetobacter~phage~Petty	73.9881
Acinetobacter~phage~vB_AbaM_IME200	Acinetobacter~phage~Petty	75.0382
Acinetobacter~phage~vB_AbaP_Acibel007	Acinetobacter~phage~Petty	71.0755
Acinetobacter~phage~vB_AbaP_PD-6A3	Acinetobacter~phage~Petty	72.8074
Acinetobacter~phage~vB_AbaP_PD-AB9	Acinetobacter~phage~Petty	72.8074
Enterobacteria~phage~J8-65	Acinetobacter~phage~Petty	7.92007
Klebsiella~phage~F19	Acinetobacter~phage~Petty	10.1207
Klebsiella~phage~KP34	Acinetobacter~phage~Petty	12.1885
Klebsiella~phage~Kp2	Acinetobacter~phage~Petty	9.64371
Klebsiella~phage~KpV41	Acinetobacter~phage~Petty	9.84009
Klebsiella~phage~KpV475	Acinetobacter~phage~Petty	10.1207
Klebsiella~phage~KpV71	Acinetobacter~phage~Petty	12.4951
Klebsiella~phage~NTUH-K2044-K1-1	Acinetobacter~phage~Petty	11.5492
Klebsiella~phage~vB_KpnP_SU503	Acinetobacter~phage~Petty	12.4162
Klebsiella~phage~vB_KpnP_SU552A	Acinetobacter~phage~Petty	9.90812
Pantoea~phage~LIMElight	Acinetobacter~phage~Petty	9.84009
Pantoea~phage~LIMEzero	Acinetobacter~phage~Petty	7.29879
Pectobacterium~phage~PP16	Acinetobacter~phage~Petty	9.77338
Pectobacterium~phage~PP90	Acinetobacter~phage~Petty	9.77338
Pectobacterium~phage~Peat1	Acinetobacter~phage~Petty	7.08222
Proteus~phage~PM~75	Acinetobacter~phage~Petty	12.8845
Proteus~phage~PM16	Acinetobacter~phage~Petty	10.5069
Pseudomonas~phage~DL62	Acinetobacter~phage~Petty	5.0645
Pseudomonas~phage~LKA1	Acinetobacter~phage~Petty	4.96746
Pseudomonas~phage~LKD16	Acinetobacter~phage~Petty	5.16535
Pseudomonas~phage~LUZ19	Acinetobacter~phage~Petty	5.11443
Pseudomonas~phage~MPK6	Acinetobacter~phage~Petty	5.32441
Pseudomonas~phage~MPK7	Acinetobacter~phage~Petty	5.16535
Pseudomonas~phage~PT2	Acinetobacter~phage~Petty	5.11443
Pseudomonas~phage~YMC11/06/C171_PPU_BP	Acinetobacter~phage~Petty	10.27
Pseudomonas~phage~phi-2	Acinetobacter~phage~Petty	5.73881
Pseudomonas~phage~phiKMV	Acinetobacter~phage~Petty	5.37969
Pseudomonas~phage~phikF77	Acinetobacter~phage~Petty	5.16535
Pseudomonas~phage~vB_Pae-TbilisiM32	Acinetobacter~phage~Petty	5.27029
Pseudomonas~phage~vB_PaeP_PAO1_Ab05	Acinetobacter~phage~Petty	5.11443
Pseudomonas~phage~vB_PaeP_PPA-ABTNL	Acinetobacter~phage~Petty	5.11443
Ralstonia~phage~RSB3	Acinetobacter~phage~Petty	10.1945
Vibrio~phage~VP93	Acinetobacter~phage~Petty	13.289
Achromobacter~phage~JWAlpha	Acinetobacter~phage~Presley	17.3265
Achromobacter~phage~phiAxp-3	Acinetobacter~phage~Presley	18.1707
Alteromonas~phage~vB_AmaP_AD45-P1	Acinetobacter~phage~Presley	6.05085
Delftia~phage~RG-2014	Acinetobacter~phage~Presley	17.5451
Dinoroseobacter~phage~DFL12phi1	Acinetobacter~phage~Presley	15.5422
Enterobacter~phage~EcP1	Acinetobacter~phage~Presley	18.4233
Erwinia~phage~Ea9-2	Acinetobacter~phage~Presley	17.1155
Erwinia~phage~vB_EamP-S6	Acinetobacter~phage~Presley	13.8087
Erwinia~phage~vB_EamP_Frozen	Acinetobacter~phage~Presley	17.2553
Escherichia~phage~Bp4	Acinetobacter~phage~Presley	17.1155
Escherichia~phage~ECBP1	Acinetobacter~phage~Presley	18.0081
Escherichia~phage~IME11	Acinetobacter~phage~Presley	17.3265
Escherichia~phage~N4	Acinetobacter~phage~Presley	18.8694
Escherichia~phage~Pollock	Acinetobacter~phage~Presley	19.9728
Escherichia~phage~vB_EcoP_G7C	Acinetobacter~phage~Presley	16.0566
Escherichia~phage~vB_EcoP_PhAPEC5	Acinetobacter~phage~Presley	17.9284
Escherichia~phage~vB_EcoP_PhAPEC7	Acinetobacter~phage~Presley	17.9284
Pseudoalteromonas~phage~pYD6-A	Acinetobacter~phage~Presley	18.902
Pseudomonas~phage~DL64	Acinetobacter~phage~Presley	38.2387
Pseudomonas~phage~KPP21	Acinetobacter~phage~Presley	33.36
Pseudomonas~phage~LIT1	Acinetobacter~phage~Presley	38.2387
Pseudomonas~phage~LUZ7	Acinetobacter~phage~Presley	33.1756
Pseudomonas~phage~PEV2	Acinetobacter~phage~Presley	37.8653
Pseudomonas~phage~Pa2	Acinetobacter~phage~Presley	38.1126
Pseudomonas~phage~YH30	Acinetobacter~phage~Presley	38.7596
Pseudomonas~phage~YH6	Acinetobacter~phage~Presley	38.2387
Pseudomonas~phage~vB_PaeP_C2-10_Ab09	Acinetobacter~phage~Presley	39.1693
Pseudomonas~phage~vB_PaeP_MAG4	Acinetobacter~phage~Presley	37.7439
Salmonella~phage~FSL~SP-058	Acinetobacter~phage~Presley	19.8901
Salmonella~phage~FSL~SP-076	Acinetobacter~phage~Presley	20.2275
Shigella~phage~pSb-1	Acinetobacter~phage~Presley	14.4616
Silicibacter~phage~DSS3phi2	Acinetobacter~phage~Presley	15.9047
Sulfitobacter~phage~EE36phi1	Acinetobacter~phage~Presley	16.0566
Sulfitobacter~phage~phiCB2047-B	Acinetobacter~phage~Presley	14.1936
Vibrio~phage~JA-1	Acinetobacter~phage~Presley	20.4927
Vibrio~phage~VBP32	Acinetobacter~phage~Presley	17.8641
Vibrio~phage~VBP47	Acinetobacter~phage~Presley	17.8641
Vibrio~phage~phi~1	Acinetobacter~phage~Presley	20.2782
Acinetobacter~bacteriophage~AP22	Acinetobacter~phage~YMC-13-01-C62	133.034
Acinetobacter~phage~LZ35	Acinetobacter~phage~YMC-13-01-C62	193.911
Acinetobacter~phage~YMC11/12/R2315	Acinetobacter~phage~YMC-13-01-C62	260.648
Acinetobacter~phage~phiAC-1	Acinetobacter~phage~YMC-13-01-C62	59.6411
Aeromonas~phage~vB_AsaM-56	Acinetobacter~phage~YMC-13-01-C62	8.03184
Edwardsiella~phage~GF-2	Acinetobacter~phage~YMC-13-01-C62	10.1274
Acinetobacter~bacteriophage~AP22	Acinetobacter~phage~YMC11/12/R2315	139.61
Acinetobacter~phage~LZ35	Acinetobacter~phage~YMC11/12/R2315	201.81
Acinetobacter~phage~YMC-13-01-C62	Acinetobacter~phage~YMC11/12/R2315	260.648
Acinetobacter~phage~phiAC-1	Acinetobacter~phage~YMC11/12/R2315	62.2717
Aeromonas~phage~vB_AsaM-56	Acinetobacter~phage~YMC11/12/R2315	10.0182
Edwardsiella~phage~GF-2	Acinetobacter~phage~YMC11/12/R2315	12.167
Acinetobacter~phage~vB_AbaM_Acibel004	Acinetobacter~phage~YMC13/03/R2096	19.0308
Acinetobacter~phage~vB_AbaM_phiAbaA1	Acinetobacter~phage~YMC13/03/R2096	18.5485
Pseudomonas~phage~C11	Acinetobacter~phage~YMC13/03/R2096	21.7087
Pseudomonas~phage~CHA_P1	Acinetobacter~phage~YMC13/03/R2096	20.2586
Pseudomonas~phage~JG004	Acinetobacter~phage~YMC13/03/R2096	22.3403
Pseudomonas~phage~K5	Acinetobacter~phage~YMC13/03/R2096	21.3823
Pseudomonas~phage~K8	Acinetobacter~phage~YMC13/03/R2096	21.3823
Pseudomonas~phage~KPP10	Acinetobacter~phage~YMC13/03/R2096	20.7072
Pseudomonas~phage~PAK_P1	Acinetobacter~phage~YMC13/03/R2096	21.2236
Pseudomonas~phage~PAK_P2	Acinetobacter~phage~YMC13/03/R2096	21.4897
Pseudomonas~phage~PAK_P3	Acinetobacter~phage~YMC13/03/R2096	20.3134
Pseudomonas~phage~PAK_P4	Acinetobacter~phage~YMC13/03/R2096	21.7087
Pseudomonas~phage~PAK_P5	Acinetobacter~phage~YMC13/03/R2096	20.3685
Pseudomonas~phage~PaP1	Acinetobacter~phage~YMC13/03/R2096	21.9902
Pseudomonas~phage~PaoP5	Acinetobacter~phage~YMC13/03/R2096	21.6534
Pseudomonas~phage~VCM	Acinetobacter~phage~YMC13/03/R2096	23.5063
Pseudomonas~phage~phiMK	Acinetobacter~phage~YMC13/03/R2096	21.7087
Pseudomonas~phage~phiPsa374	Acinetobacter~phage~YMC13/03/R2096	23.4482
Pseudomonas~phage~vB_PaeM_C2-10_Ab1	Acinetobacter~phage~YMC13/03/R2096	22.5208
Pseudomonas~phage~vB_PaeM_MAG1	Acinetobacter~phage~YMC13/03/R2096	21.5985
Pseudomonas~phage~vB_PaeM_PAO1_Ab03	Acinetobacter~phage~YMC13/03/R2096	20.8233
Pseudomonas~phage~vB_PaeM_PS24	Acinetobacter~phage~YMC13/03/R2096	19.1982
Pseudomonas~phage~vB_PsyM_KIL1	Acinetobacter~phage~YMC13/03/R2096	26.1593
Acinetobacter~phage~Ac42	Acinetobacter~phage~ZZ1	226.072
Acinetobacter~phage~Acj61	Acinetobacter~phage~ZZ1	274.373
Acinetobacter~phage~Acj9	Acinetobacter~phage~ZZ1	300
Acinetobacter~virus~133	Acinetobacter~phage~ZZ1	236.066
Aeromonas~phage~Aes012	Acinetobacter~phage~ZZ1	53.2214
Aeromonas~phage~Aes508	Acinetobacter~phage~ZZ1	48.575
Aeromonas~phage~CC2	Acinetobacter~phage~ZZ1	40.1074
Aeromonas~phage~PX29	Acinetobacter~phage~ZZ1	35.5687
Aeromonas~phage~phiAS4	Acinetobacter~phage~ZZ1	47.4323
Aeromonas~phage~phiAS5	Acinetobacter~phage~ZZ1	34.9129
Aeromonas~virus~25	Acinetobacter~phage~ZZ1	53.3089
Aeromonas~virus~31	Acinetobacter~phage~ZZ1	47.513
Aeromonas~virus~44RR2	Acinetobacter~phage~ZZ1	47.1211
Aeromonas~virus~65	Acinetobacter~phage~ZZ1	32.2868
Aeromonas~virus~Aeh1	Acinetobacter~phage~ZZ1	36.0119
Citrobacter~phage~IME-CF2	Acinetobacter~phage~ZZ1	12.1401
Citrobacter~phage~Margaery	Acinetobacter~phage~ZZ1	12.9204
Citrobacter~phage~Merlin	Acinetobacter~phage~ZZ1	130.213
Citrobacter~phage~Miller	Acinetobacter~phage~ZZ1	14.3632
Citrobacter~phage~Moon	Acinetobacter~phage~ZZ1	133.122
Citrobacter~phage~vB_CfrM_CfP1	Acinetobacter~phage~ZZ1	13.1488
Cronobacter~phage~S13	Acinetobacter~phage~ZZ1	40.8158
Cronobacter~phage~vB_CsaM_GAP161	Acinetobacter~phage~ZZ1	11.7574
Edwardsiella~phage~PEi20	Acinetobacter~phage~ZZ1	99.152
Enterobacter~phage~CC31	Acinetobacter~phage~ZZ1	138.323
Enterobacter~phage~PG7	Acinetobacter~phage~ZZ1	135.921
Enterobacteria~phage~Bp7	Acinetobacter~phage~ZZ1	97.7329
Enterobacteria~phage~GEC-3S	Acinetobacter~phage~ZZ1	55.7711
Enterobacteria~phage~IME08	Acinetobacter~phage~ZZ1	107.496
Enterobacteria~phage~JS10	Acinetobacter~phage~ZZ1	107.895
Enterobacteria~phage~Phi1	Acinetobacter~phage~ZZ1	57.6485
Enterobacteria~phage~RB14	Acinetobacter~phage~ZZ1	110.857
Enterobacteria~phage~RB16	Acinetobacter~phage~ZZ1	10.6052
Enterobacteria~phage~RB27	Acinetobacter~phage~ZZ1	113.401
Enterobacteria~phage~RB3	Acinetobacter~phage~ZZ1	113.115
Enterobacteria~phage~RB32	Acinetobacter~phage~ZZ1	115.681
Enterobacteria~phage~RB43	Acinetobacter~phage~ZZ1	12.5428
Enterobacteria~phage~RB49	Acinetobacter~phage~ZZ1	55.6097
Enterobacteria~phage~RB51	Acinetobacter~phage~ZZ1	115.244
Enterobacteria~phage~RB68	Acinetobacter~phage~ZZ1	114.814
Enterobacteria~phage~RB69	Acinetobacter~phage~ZZ1	113.115
Enterobacteria~phage~T4	Acinetobacter~phage~ZZ1	114.529
Enterobacteria~phage~vB_EcoM_VR5	Acinetobacter~phage~ZZ1	102.889
Escherichia~phage~APCEc01	Acinetobacter~phage~ZZ1	113.258
Escherichia~phage~AR1	Acinetobacter~phage~ZZ1	114.108
Escherichia~phage~ECML-134	Acinetobacter~phage~ZZ1	113.545
Escherichia~phage~HX01	Acinetobacter~phage~ZZ1	114.127
Escherichia~phage~HY01	Acinetobacter~phage~ZZ1	120.136
Escherichia~phage~HY03	Acinetobacter~phage~ZZ1	113.69
Escherichia~phage~JS98	Acinetobacter~phage~ZZ1	105.651
Escherichia~phage~JSE	Acinetobacter~phage~ZZ1	55.7711
Escherichia~phage~Lw1	Acinetobacter~phage~ZZ1	13.1488
Escherichia~phage~MX01	Acinetobacter~phage~ZZ1	101.476
Escherichia~phage~QL01	Acinetobacter~phage~ZZ1	104.436
Escherichia~phage~UFV-AREG1	Acinetobacter~phage~ZZ1	115.1
Escherichia~phage~WG01	Acinetobacter~phage~ZZ1	100.558
Escherichia~phage~ime09	Acinetobacter~phage~ZZ1	115.975
Escherichia~phage~slur02	Acinetobacter~phage~ZZ1	116.272
Escherichia~phage~slur07	Acinetobacter~phage~ZZ1	111.993
Escherichia~phage~slur14	Acinetobacter~phage~ZZ1	111.137
Escherichia~phage~vB_EcoM-UFV13	Acinetobacter~phage~ZZ1	113.835
Escherichia~phage~vB_EcoM_112	Acinetobacter~phage~ZZ1	112.272
Escherichia~phage~vB_EcoM_ACG-C40	Acinetobacter~phage~ZZ1	111.859
Escherichia~phage~vB_EcoM_JS09	Acinetobacter~phage~ZZ1	113.115
Escherichia~phage~vB_EcoM_PhAPEC2	Acinetobacter~phage~ZZ1	109.481
Escherichia~phage~vB_EcoM_VR20	Acinetobacter~phage~ZZ1	103.013
Escherichia~phage~vB_EcoM_VR25	Acinetobacter~phage~ZZ1	102.14
Escherichia~phage~vB_EcoM_VR26	Acinetobacter~phage~ZZ1	104.437
Escherichia~phage~vB_EcoM_VR7	Acinetobacter~phage~ZZ1	102.14
Escherichia~phage~wV7	Acinetobacter~phage~ZZ1	113.115
Klebsiella~phage~JD18	Acinetobacter~phage~ZZ1	125.271
Klebsiella~phage~KP15	Acinetobacter~phage~ZZ1	17.8664
Klebsiella~phage~KP27	Acinetobacter~phage~ZZ1	15.7678
Klebsiella~phage~Matisse	Acinetobacter~phage~ZZ1	17.0098
Klebsiella~phage~PKO111	Acinetobacter~phage~ZZ1	134.365
Klebsiella~phage~vB_KpnM_KpV477	Acinetobacter~phage~ZZ1	125.731
Morganella~phage~vB_MmoM_MP1	Acinetobacter~phage~ZZ1	115.535
Pectobacterium~bacteriophage~PM2	Acinetobacter~phage~ZZ1	106.498
Proteus~phage~vB_PmiM_Pm5461	Acinetobacter~phage~ZZ1	111.324
Salmonella~phage~STML-198	Acinetobacter~phage~ZZ1	131.198
Salmonella~phage~STP4-a	Acinetobacter~phage~ZZ1	130.517
Salmonella~phage~vB_SenMS16	Acinetobacter~phage~ZZ1	131.242
Salmonella~phage~vB_SnwM_CGG4-1	Acinetobacter~phage~ZZ1	132.75
Serratia~phage~PS2	Acinetobacter~phage~ZZ1	92.1564
Shigella~phage~SHBML-50-1	Acinetobacter~phage~ZZ1	110.011
Shigella~phage~SHFML-11	Acinetobacter~phage~ZZ1	113.69
Shigella~phage~SHFML-26	Acinetobacter~phage~ZZ1	113.69
Shigella~phage~SHSML-52-1	Acinetobacter~phage~ZZ1	113.69
Shigella~phage~SP18	Acinetobacter~phage~ZZ1	97.1357
Shigella~phage~Shf125875	Acinetobacter~phage~ZZ1	113.981
Shigella~phage~Shfl2	Acinetobacter~phage~ZZ1	114.274
Shigella~phage~pSs-1	Acinetobacter~phage~ZZ1	116.272
Stenotrophomonas~phage~IME13	Acinetobacter~phage~ZZ1	50.2072
Vibrio~phage~KVP40	Acinetobacter~phage~ZZ1	33.1414
Vibrio~phage~VH7D	Acinetobacter~phage~ZZ1	26.6039
Vibrio~phage~ValKK3	Acinetobacter~phage~ZZ1	32.75
Vibrio~phage~nt-1	Acinetobacter~phage~ZZ1	32.1191
Yersinia~phage~PST	Acinetobacter~phage~ZZ1	115.535
Yersinia~phage~phiD1	Acinetobacter~phage~ZZ1	112.551
Yersinia~phage~phiR1-RT	Acinetobacter~phage~ZZ1	127.799
Yersinia~phage~vB_YenM_TG1	Acinetobacter~phage~ZZ1	123.399
Acinetobacter~phage~AB3	Acinetobacter~phage~phiAB1	66.6516
Acinetobacter~phage~Abp1	Acinetobacter~phage~phiAB1	131.387
Acinetobacter~phage~Fri1	Acinetobacter~phage~phiAB1	117.581
Acinetobacter~phage~Petty	Acinetobacter~phage~phiAB1	73.5807
Acinetobacter~phage~phiAB6	Acinetobacter~phage~phiAB1	134.033
Acinetobacter~phage~vB_AbaM_IME200	Acinetobacter~phage~phiAB1	123.318
Acinetobacter~phage~vB_AbaP_Acibel007	Acinetobacter~phage~phiAB1	63.6464
Acinetobacter~phage~vB_AbaP_PD-6A3	Acinetobacter~phage~phiAB1	131.096
Acinetobacter~phage~vB_AbaP_PD-AB9	Acinetobacter~phage~phiAB1	131.096
Enterobacteria~phage~J8-65	Acinetobacter~phage~phiAB1	7.84863
Klebsiella~phage~F19	Acinetobacter~phage~phiAB1	10.038
Klebsiella~phage~KP34	Acinetobacter~phage~phiAB1	12.0943
Klebsiella~phage~Kp2	Acinetobacter~phage~phiAB1	9.56105
Klebsiella~phage~KpV41	Acinetobacter~phage~phiAB1	9.75741
Klebsiella~phage~KpV475	Acinetobacter~phage~phiAB1	10.038
Klebsiella~phage~KpV71	Acinetobacter~phage~phiAB1	12.4008
Klebsiella~phage~NTUH-K2044-K1-1	Acinetobacter~phage~phiAB1	11.4664
Klebsiella~phage~vB_KpnP_SU503	Acinetobacter~phage~phiAB1	12.3219
Klebsiella~phage~vB_KpnP_SU552A	Acinetobacter~phage~phiAB1	9.82544
Pantoea~phage~LIMElight	Acinetobacter~phage~phiAB1	9.75741
Pantoea~phage~LIMEzero	Acinetobacter~phage~phiAB1	7.22741
Pectobacterium~phage~PP16	Acinetobacter~phage~phiAB1	9.69071
Pectobacterium~phage~PP90	Acinetobacter~phage~phiAB1	12.1687
Pectobacterium~phage~Peat1	Acinetobacter~phage~phiAB1	7.01087
Proteus~phage~PM~75	Acinetobacter~phage~phiAB1	12.8016
Proteus~phage~PM16	Acinetobacter~phage~phiAB1	10.4242
Pseudomonas~phage~DL62	Acinetobacter~phage~phiAB1	5.00411
Pseudomonas~phage~LKA1	Acinetobacter~phage~phiAB1	4.90707
Pseudomonas~phage~LKD16	Acinetobacter~phage~phiAB1	5.10494
Pseudomonas~phage~LUZ19	Acinetobacter~phage~phiAB1	5.05403
Pseudomonas~phage~MPK6	Acinetobacter~phage~phiAB1	5.26398
Pseudomonas~phage~MPK7	Acinetobacter~phage~phiAB1	5.10494
Pseudomonas~phage~PT2	Acinetobacter~phage~phiAB1	5.05403
Pseudomonas~phage~YMC11/06/C171_PPU_BP	Acinetobacter~phage~phiAB1	10.1873
Pseudomonas~phage~phi-2	Acinetobacter~phage~phiAB1	5.67834
Pseudomonas~phage~phiKMV	Acinetobacter~phage~phiAB1	5.31926
Pseudomonas~phage~phikF77	Acinetobacter~phage~phiAB1	5.10494
Pseudomonas~phage~vB_Pae-TbilisiM32	Acinetobacter~phage~phiAB1	5.20987
Pseudomonas~phage~vB_PaeP_PAO1_Ab05	Acinetobacter~phage~phiAB1	5.05403
Pseudomonas~phage~vB_PaeP_PPA-ABTNL	Acinetobacter~phage~phiAB1	5.05403
Ralstonia~phage~RSB3	Acinetobacter~phage~phiAB1	10.1118
Vibrio~phage~VP93	Acinetobacter~phage~phiAB1	13.1947
Acinetobacter~phage~AB3	Acinetobacter~phage~phiAB6	66.9719
Acinetobacter~phage~Abp1	Acinetobacter~phage~phiAB6	132.572
Acinetobacter~phage~Fri1	Acinetobacter~phage~phiAB6	118.466
Acinetobacter~phage~Petty	Acinetobacter~phage~phiAB6	73.9881
Acinetobacter~phage~phiAB1	Acinetobacter~phage~phiAB6	134.033
Acinetobacter~phage~vB_AbaM_IME200	Acinetobacter~phage~phiAB6	129.046
Acinetobacter~phage~vB_AbaP_Acibel007	Acinetobacter~phage~phiAB6	64.0079
Acinetobacter~phage~vB_AbaP_PD-6A3	Acinetobacter~phage~phiAB6	137.32
Acinetobacter~phage~vB_AbaP_PD-AB9	Acinetobacter~phage~phiAB6	137.32
Enterobacteria~phage~J8-65	Acinetobacter~phage~phiAB6	7.92007
Klebsiella~phage~F19	Acinetobacter~phage~phiAB6	10.1207
Klebsiella~phage~KP34	Acinetobacter~phage~phiAB6	12.1885
Klebsiella~phage~Kp2	Acinetobacter~phage~phiAB6	9.64371
Klebsiella~phage~KpV41	Acinetobacter~phage~phiAB6	9.84009
Klebsiella~phage~KpV475	Acinetobacter~phage~phiAB6	10.1207
Klebsiella~phage~KpV71	Acinetobacter~phage~phiAB6	12.4951
Klebsiella~phage~NTUH-K2044-K1-1	Acinetobacter~phage~phiAB6	11.5492
Klebsiella~phage~vB_KpnP_SU503	Acinetobacter~phage~phiAB6	12.4162
Klebsiella~phage~vB_KpnP_SU552A	Acinetobacter~phage~phiAB6	9.90812
Pantoea~phage~LIMElight	Acinetobacter~phage~phiAB6	9.84009
Pantoea~phage~LIMEzero	Acinetobacter~phage~phiAB6	7.29879
Pectobacterium~phage~PP16	Acinetobacter~phage~phiAB6	9.77338
Pectobacterium~phage~PP90	Acinetobacter~phage~phiAB6	12.2629
Pectobacterium~phage~Peat1	Acinetobacter~phage~phiAB6	7.08222
Proteus~phage~PM~75	Acinetobacter~phage~phiAB6	12.8845
Proteus~phage~PM16	Acinetobacter~phage~phiAB6	10.5069
Pseudomonas~phage~DL62	Acinetobacter~phage~phiAB6	5.0645
Pseudomonas~phage~LKA1	Acinetobacter~phage~phiAB6	4.96746
Pseudomonas~phage~LKD16	Acinetobacter~phage~phiAB6	5.16535
Pseudomonas~phage~LUZ19	Acinetobacter~phage~phiAB6	5.11443
Pseudomonas~phage~MPK6	Acinetobacter~phage~phiAB6	5.32441
Pseudomonas~phage~MPK7	Acinetobacter~phage~phiAB6	5.16535
Pseudomonas~phage~PT2	Acinetobacter~phage~phiAB6	5.11443
Pseudomonas~phage~YMC11/06/C171_PPU_BP	Acinetobacter~phage~phiAB6	10.27
Pseudomonas~phage~phi-2	Acinetobacter~phage~phiAB6	5.73881
Pseudomonas~phage~phiKMV	Acinetobacter~phage~phiAB6	5.37969
Pseudomonas~phage~phikF77	Acinetobacter~phage~phiAB6	5.16535
Pseudomonas~phage~vB_Pae-TbilisiM32	Acinetobacter~phage~phiAB6	5.27029
Pseudomonas~phage~vB_PaeP_PAO1_Ab05	Acinetobacter~phage~phiAB6	5.11443
Pseudomonas~phage~vB_PaeP_PPA-ABTNL	Acinetobacter~phage~phiAB6	5.11443
Ralstonia~phage~RSB3	Acinetobacter~phage~phiAB6	10.1945
Vibrio~phage~VP93	Acinetobacter~phage~phiAB6	13.289
Acinetobacter~bacteriophage~AP22	Acinetobacter~phage~phiAC-1	75.8996
Acinetobacter~phage~LZ35	Acinetobacter~phage~phiAC-1	65.5339
Acinetobacter~phage~YMC-13-01-C62	Acinetobacter~phage~phiAC-1	59.6411
Acinetobacter~phage~YMC11/12/R2315	Acinetobacter~phage~phiAC-1	62.2717
Aeromonas~phage~vB_AsaM-56	Acinetobacter~phage~phiAC-1	12.2872
Edwardsiella~phage~GF-2	Acinetobacter~phage~phiAC-1	12.3485
Acinetobacter~phage~YMC13/03/R2096	Acinetobacter~phage~vB_AbaM_Acibel004	19.0308
Acinetobacter~phage~vB_AbaM_phiAbaA1	Acinetobacter~phage~vB_AbaM_Acibel004	146.431
Enterobacteria~phage~phi92	Acinetobacter~phage~vB_AbaM_Acibel004	2.47384
Nitrincola~phage~1M3-16	Acinetobacter~phage~vB_AbaM_Acibel004	1.93991
Pseudomonas~phage~C11	Acinetobacter~phage~vB_AbaM_Acibel004	16.7821
Pseudomonas~phage~CHA_P1	Acinetobacter~phage~vB_AbaM_Acibel004	13.6546
Pseudomonas~phage~JG004	Acinetobacter~phage~vB_AbaM_Acibel004	17.3169
Pseudomonas~phage~K5	Acinetobacter~phage~vB_AbaM_Acibel004	18.224
Pseudomonas~phage~K8	Acinetobacter~phage~vB_AbaM_Acibel004	18.224
Pseudomonas~phage~KPP10	Acinetobacter~phage~vB_AbaM_Acibel004	14.0072
Pseudomonas~phage~PAK_P1	Acinetobacter~phage~vB_AbaM_Acibel004	18.0814
Pseudomonas~phage~PAK_P2	Acinetobacter~phage~vB_AbaM_Acibel004	18.3205
Pseudomonas~phage~PAK_P3	Acinetobacter~phage~vB_AbaM_Acibel004	13.6976
Pseudomonas~phage~PAK_P4	Acinetobacter~phage~vB_AbaM_Acibel004	18.517
Pseudomonas~phage~PAK_P5	Acinetobacter~phage~vB_AbaM_Acibel004	13.741
Pseudomonas~phage~PaP1	Acinetobacter~phage~vB_AbaM_Acibel004	17.0205
Pseudomonas~phage~PaoP5	Acinetobacter~phage~vB_AbaM_Acibel004	16.7354
Pseudomonas~phage~VCM	Acinetobacter~phage~vB_AbaM_Acibel004	20.2801
Pseudomonas~phage~phiMK	Acinetobacter~phage~vB_AbaM_Acibel004	18.517
Pseudomonas~phage~phiPsa374	Acinetobacter~phage~vB_AbaM_Acibel004	18.4674
Pseudomonas~phage~vB_PaeM_C2-10_Ab1	Acinetobacter~phage~vB_AbaM_Acibel004	19.2459
Pseudomonas~phage~vB_PaeM_MAG1	Acinetobacter~phage~vB_AbaM_Acibel004	16.6889
Pseudomonas~phage~vB_PaeM_PAO1_Ab03	Acinetobacter~phage~vB_AbaM_Acibel004	14.0984
Pseudomonas~phage~vB_PaeM_PS24	Acinetobacter~phage~vB_AbaM_Acibel004	12.5388
Pseudomonas~phage~vB_PsyM_KIL1	Acinetobacter~phage~vB_AbaM_Acibel004	10.6356
Acinetobacter~phage~AB3	Acinetobacter~phage~vB_AbaM_IME200	73.1222
Acinetobacter~phage~Abp1	Acinetobacter~phage~vB_AbaM_IME200	144.394
Acinetobacter~phage~Fri1	Acinetobacter~phage~vB_AbaM_IME200	130.435
Acinetobacter~phage~Petty	Acinetobacter~phage~vB_AbaM_IME200	75.0382
Acinetobacter~phage~phiAB1	Acinetobacter~phage~vB_AbaM_IME200	123.318
Acinetobacter~phage~phiAB6	Acinetobacter~phage~vB_AbaM_IME200	129.046
Acinetobacter~phage~vB_AbaP_Acibel007	Acinetobacter~phage~vB_AbaM_IME200	71.9585
Acinetobacter~phage~vB_AbaP_PD-6A3	Acinetobacter~phage~vB_AbaM_IME200	126.11
Acinetobacter~phage~vB_AbaP_PD-AB9	Acinetobacter~phage~vB_AbaM_IME200	130.75
Enterobacteria~phage~J8-65	Acinetobacter~phage~vB_AbaM_IME200	7.45227
Klebsiella~phage~F19	Acinetobacter~phage~vB_AbaM_IME200	9.5796
Klebsiella~phage~KP34	Acinetobacter~phage~vB_AbaM_IME200	11.5725
Klebsiella~phage~Kp2	Acinetobacter~phage~vB_AbaM_IME200	9.10295
Klebsiella~phage~KpV41	Acinetobacter~phage~vB_AbaM_IME200	9.2992
Klebsiella~phage~KpV475	Acinetobacter~phage~vB_AbaM_IME200	9.5796
Klebsiella~phage~KpV71	Acinetobacter~phage~vB_AbaM_IME200	11.8789
Klebsiella~phage~NTUH-K2044-K1-1	Acinetobacter~phage~vB_AbaM_IME200	11.0074
Klebsiella~phage~vB_KpnP_SU503	Acinetobacter~phage~vB_AbaM_IME200	11.8
Klebsiella~phage~vB_KpnP_SU552A	Acinetobacter~phage~vB_AbaM_IME200	9.36719
Pantoea~phage~LIMElight	Acinetobacter~phage~vB_AbaM_IME200	9.2992
Pantoea~phage~LIMEzero	Acinetobacter~phage~vB_AbaM_IME200	6.83143
Pectobacterium~phage~PP16	Acinetobacter~phage~vB_AbaM_IME200	9.23253
Pectobacterium~phage~PP90	Acinetobacter~phage~vB_AbaM_IME200	9.23253
Pectobacterium~phage~Peat1	Acinetobacter~phage~vB_AbaM_IME200	6.61504
Proteus~phage~PM~75	Acinetobacter~phage~vB_AbaM_IME200	12.3423
Proteus~phage~PM16	Acinetobacter~phage~vB_AbaM_IME200	9.96566
Pseudomonas~phage~DL62	Acinetobacter~phage~vB_AbaM_IME200	4.66875
Pseudomonas~phage~LKA1	Acinetobacter~phage~vB_AbaM_IME200	4.57179
Pseudomonas~phage~LKD16	Acinetobacter~phage~vB_AbaM_IME200	4.7695
Pseudomonas~phage~LUZ19	Acinetobacter~phage~vB_AbaM_IME200	4.71863
Pseudomonas~phage~MPK6	Acinetobacter~phage~vB_AbaM_IME200	4.92844
Pseudomonas~phage~MPK7	Acinetobacter~phage~vB_AbaM_IME200	4.7695
Pseudomonas~phage~PT2	Acinetobacter~phage~vB_AbaM_IME200	4.71863
Pseudomonas~phage~YMC11/06/C171_PPU_BP	Acinetobacter~phage~vB_AbaM_IME200	9.72887
Pseudomonas~phage~phi-2	Acinetobacter~phage~vB_AbaM_IME200	5.34254
Pseudomonas~phage~phiKMV	Acinetobacter~phage~vB_AbaM_IME200	4.98368
Pseudomonas~phage~phikF77	Acinetobacter~phage~vB_AbaM_IME200	4.7695
Pseudomonas~phage~vB_Pae-TbilisiM32	Acinetobacter~phage~vB_AbaM_IME200	4.87437
Pseudomonas~phage~vB_PaeP_PAO1_Ab05	Acinetobacter~phage~vB_AbaM_IME200	4.71863
Pseudomonas~phage~vB_PaeP_PPA-ABTNL	Acinetobacter~phage~vB_AbaM_IME200	4.71863
Ralstonia~phage~RSB3	Acinetobacter~phage~vB_AbaM_IME200	9.65342
Vibrio~phage~VP93	Acinetobacter~phage~vB_AbaM_IME200	12.6723
Acinetobacter~phage~YMC13/03/R2096	Acinetobacter~phage~vB_AbaM_phiAbaA1	18.5485
Acinetobacter~phage~vB_AbaM_Acibel004	Acinetobacter~phage~vB_AbaM_phiAbaA1	146.431
Enterobacteria~phage~phi92	Acinetobacter~phage~vB_AbaM_phiAbaA1	2.23722
Pseudomonas~phage~C11	Acinetobacter~phage~vB_AbaM_phiAbaA1	16.328
Pseudomonas~phage~CHA_P1	Acinetobacter~phage~vB_AbaM_phiAbaA1	13.2544
Pseudomonas~phage~JG004	Acinetobacter~phage~vB_AbaM_phiAbaA1	16.8621
Pseudomonas~phage~K5	Acinetobacter~phage~vB_AbaM_phiAbaA1	17.7427
Pseudomonas~phage~K8	Acinetobacter~phage~vB_AbaM_phiAbaA1	17.7427
Pseudomonas~phage~KPP10	Acinetobacter~phage~vB_AbaM_phiAbaA1	13.6066
Pseudomonas~phage~PAK_P1	Acinetobacter~phage~vB_AbaM_phiAbaA1	15.9176
Pseudomonas~phage~PAK_P2	Acinetobacter~phage~vB_AbaM_phiAbaA1	17.8391
Pseudomonas~phage~PAK_P3	Acinetobacter~phage~vB_AbaM_phiAbaA1	13.2974
Pseudomonas~phage~PAK_P4	Acinetobacter~phage~vB_AbaM_phiAbaA1	18.0354
Pseudomonas~phage~PAK_P5	Acinetobacter~phage~vB_AbaM_phiAbaA1	13.3407
Pseudomonas~phage~PaP1	Acinetobacter~phage~vB_AbaM_phiAbaA1	16.566
Pseudomonas~phage~PaoP5	Acinetobacter~phage~vB_AbaM_phiAbaA1	16.2813
Pseudomonas~phage~VCM	Acinetobacter~phage~vB_AbaM_phiAbaA1	19.7708
Pseudomonas~phage~phiMK	Acinetobacter~phage~vB_AbaM_phiAbaA1	18.0354
Pseudomonas~phage~phiPsa374	Acinetobacter~phage~vB_AbaM_phiAbaA1	17.9858
Pseudomonas~phage~vB_PaeM_C2-10_Ab1	Acinetobacter~phage~vB_AbaM_phiAbaA1	17.0146
Pseudomonas~phage~vB_PaeM_MAG1	Acinetobacter~phage~vB_AbaM_phiAbaA1	16.2348
Pseudomonas~phage~vB_PaeM_PAO1_Ab03	Acinetobacter~phage~vB_AbaM_phiAbaA1	13.6976
Pseudomonas~phage~vB_PaeM_PS24	Acinetobacter~phage~vB_AbaM_phiAbaA1	12.1647
Pseudomonas~phage~vB_PsyM_KIL1	Acinetobacter~phage~vB_AbaM_phiAbaA1	10.2886
Acinetobacter~phage~AB3	Acinetobacter~phage~vB_AbaP_Acibel007	64.6573
Acinetobacter~phage~Abp1	Acinetobacter~phage~vB_AbaP_Acibel007	61.1231
Acinetobacter~phage~Fri1	Acinetobacter~phage~vB_AbaP_Acibel007	67.8461
Acinetobacter~phage~Petty	Acinetobacter~phage~vB_AbaP_Acibel007	71.0755
Acinetobacter~phage~phiAB1	Acinetobacter~phage~vB_AbaP_Acibel007	63.6464
Acinetobacter~phage~phiAB6	Acinetobacter~phage~vB_AbaP_Acibel007	64.0079
Acinetobacter~phage~vB_AbaM_IME200	Acinetobacter~phage~vB_AbaP_Acibel007	71.9585
Acinetobacter~phage~vB_AbaP_PD-6A3	Acinetobacter~phage~vB_AbaP_Acibel007	62.958
Acinetobacter~phage~vB_AbaP_PD-AB9	Acinetobacter~phage~vB_AbaP_Acibel007	62.958
Enterobacteria~phage~J8-65	Acinetobacter~phage~vB_AbaP_Acibel007	7.391
Klebsiella~phage~F19	Acinetobacter~phage~vB_AbaP_Acibel007	9.50881
Klebsiella~phage~KP34	Acinetobacter~phage~vB_AbaP_Acibel007	9.09638
Klebsiella~phage~Kp2	Acinetobacter~phage~vB_AbaP_Acibel007	9.03221
Klebsiella~phage~KpV41	Acinetobacter~phage~vB_AbaP_Acibel007	9.22843
Klebsiella~phage~KpV475	Acinetobacter~phage~vB_AbaP_Acibel007	9.50881
Klebsiella~phage~KpV71	Acinetobacter~phage~vB_AbaP_Acibel007	9.36577
Klebsiella~phage~NTUH-K2044-K1-1	Acinetobacter~phage~vB_AbaP_Acibel007	10.9365
Klebsiella~phage~vB_KpnP_SU503	Acinetobacter~phage~vB_AbaP_Acibel007	9.29641
Klebsiella~phage~vB_KpnP_SU552A	Acinetobacter~phage~vB_AbaP_Acibel007	9.29641
Pantoea~phage~LIMElight	Acinetobacter~phage~vB_AbaP_Acibel007	9.22843
Pantoea~phage~LIMEzero	Acinetobacter~phage~vB_AbaP_Acibel007	6.77022
Pectobacterium~phage~PP16	Acinetobacter~phage~vB_AbaP_Acibel007	9.16177
Pectobacterium~phage~PP90	Acinetobacter~phage~vB_AbaP_Acibel007	6.82684
Pectobacterium~phage~Peat1	Acinetobacter~phage~vB_AbaP_Acibel007	6.55385
Proteus~phage~PM~75	Acinetobacter~phage~vB_AbaP_Acibel007	12.2713
Proteus~phage~PM16	Acinetobacter~phage~vB_AbaP_Acibel007	9.89483
Pseudomonas~phage~DL62	Acinetobacter~phage~vB_AbaP_Acibel007	4.61687
Pseudomonas~phage~LKA1	Acinetobacter~phage~vB_AbaP_Acibel007	4.51992
Pseudomonas~phage~LKD16	Acinetobacter~phage~vB_AbaP_Acibel007	4.71761
Pseudomonas~phage~LUZ19	Acinetobacter~phage~vB_AbaP_Acibel007	4.66675
Pseudomonas~phage~MPK6	Acinetobacter~phage~vB_AbaP_Acibel007	4.87653
Pseudomonas~phage~MPK7	Acinetobacter~phage~vB_AbaP_Acibel007	4.71761
Pseudomonas~phage~PT2	Acinetobacter~phage~vB_AbaP_Acibel007	4.66675
Pseudomonas~phage~YMC11/06/C171_PPU_BP	Acinetobacter~phage~vB_AbaP_Acibel007	9.65806
Pseudomonas~phage~phi-2	Acinetobacter~phage~vB_AbaP_Acibel007	5.29059
Pseudomonas~phage~phiKMV	Acinetobacter~phage~vB_AbaP_Acibel007	4.93176
Pseudomonas~phage~phikF77	Acinetobacter~phage~vB_AbaP_Acibel007	4.71761
Pseudomonas~phage~vB_Pae-TbilisiM32	Acinetobacter~phage~vB_AbaP_Acibel007	4.82246
Pseudomonas~phage~vB_PaeP_PAO1_Ab05	Acinetobacter~phage~vB_AbaP_Acibel007	4.66675
Pseudomonas~phage~vB_PaeP_PPA-ABTNL	Acinetobacter~phage~vB_AbaP_Acibel007	4.66675
Ralstonia~phage~RSB3	Acinetobacter~phage~vB_AbaP_Acibel007	9.58263
Vibrio~phage~VP93	Acinetobacter~phage~vB_AbaP_Acibel007	10.0622
Acinetobacter~phage~AB3	Acinetobacter~phage~vB_AbaP_PD-6A3	66.0403
Acinetobacter~phage~Abp1	Acinetobacter~phage~vB_AbaP_PD-6A3	129.335
Acinetobacter~phage~Fri1	Acinetobacter~phage~vB_AbaP_PD-6A3	124.774
Acinetobacter~phage~Petty	Acinetobacter~phage~vB_AbaP_PD-6A3	72.8074
Acinetobacter~phage~phiAB1	Acinetobacter~phage~vB_AbaP_PD-6A3	131.096
Acinetobacter~phage~phiAB6	Acinetobacter~phage~vB_AbaP_PD-6A3	137.32
Acinetobacter~phage~vB_AbaM_IME200	Acinetobacter~phage~vB_AbaP_PD-6A3	126.11
Acinetobacter~phage~vB_AbaP_Acibel007	Acinetobacter~phage~vB_AbaP_PD-6A3	62.958
Acinetobacter~phage~vB_AbaP_PD-AB9	Acinetobacter~phage~vB_AbaP_PD-6A3	149.84
Enterobacteria~phage~J8-65	Acinetobacter~phage~vB_AbaP_PD-6A3	7.71063
Klebsiella~phage~F19	Acinetobacter~phage~vB_AbaP_PD-6A3	9.8783
Klebsiella~phage~KP34	Acinetobacter~phage~vB_AbaP_PD-6A3	11.9124
Klebsiella~phage~Kp2	Acinetobacter~phage~vB_AbaP_PD-6A3	9.40147
Klebsiella~phage~KpV41	Acinetobacter~phage~vB_AbaP_PD-6A3	9.59779
Klebsiella~phage~KpV475	Acinetobacter~phage~vB_AbaP_PD-6A3	9.8783
Klebsiella~phage~KpV71	Acinetobacter~phage~vB_AbaP_PD-6A3	12.2189
Klebsiella~phage~NTUH-K2044-K1-1	Acinetobacter~phage~vB_AbaP_PD-6A3	11.3065
Klebsiella~phage~vB_KpnP_SU503	Acinetobacter~phage~vB_AbaP_PD-6A3	12.14
Klebsiella~phage~vB_KpnP_SU552A	Acinetobacter~phage~vB_AbaP_PD-6A3	9.66581
Pantoea~phage~LIMElight	Acinetobacter~phage~vB_AbaP_PD-6A3	9.59779
Pantoea~phage~LIMEzero	Acinetobacter~phage~vB_AbaP_PD-6A3	7.08954
Pectobacterium~phage~PP16	Acinetobacter~phage~vB_AbaP_PD-6A3	9.5311
Pectobacterium~phage~PP90	Acinetobacter~phage~vB_AbaP_PD-6A3	11.9868
Pectobacterium~phage~Peat1	Acinetobacter~phage~vB_AbaP_PD-6A3	6.87305
Proteus~phage~PM~75	Acinetobacter~phage~vB_AbaP_PD-6A3	12.6416
Proteus~phage~PM16	Acinetobacter~phage~vB_AbaP_PD-6A3	10.2645
Pseudomonas~phage~DL62	Acinetobacter~phage~vB_AbaP_PD-6A3	4.8874
Pseudomonas~phage~LKA1	Acinetobacter~phage~vB_AbaP_PD-6A3	4.79039
Pseudomonas~phage~LKD16	Acinetobacter~phage~vB_AbaP_PD-6A3	4.9882
Pseudomonas~phage~LUZ19	Acinetobacter~phage~vB_AbaP_PD-6A3	4.93731
Pseudomonas~phage~MPK6	Acinetobacter~phage~vB_AbaP_PD-6A3	5.14722
Pseudomonas~phage~MPK7	Acinetobacter~phage~vB_AbaP_PD-6A3	4.9882
Pseudomonas~phage~PT2	Acinetobacter~phage~vB_AbaP_PD-6A3	4.93731
Pseudomonas~phage~YMC11/06/C171_PPU_BP	Acinetobacter~phage~vB_AbaP_PD-6A3	10.0276
Pseudomonas~phage~phi-2	Acinetobacter~phage~vB_AbaP_PD-6A3	5.56149
Pseudomonas~phage~phiKMV	Acinetobacter~phage~vB_AbaP_PD-6A3	5.20248
Pseudomonas~phage~phikF77	Acinetobacter~phage~vB_AbaP_PD-6A3	4.9882
Pseudomonas~phage~vB_Pae-TbilisiM32	Acinetobacter~phage~vB_AbaP_PD-6A3	5.09311
Pseudomonas~phage~vB_PaeP_PAO1_Ab05	Acinetobacter~phage~vB_AbaP_PD-6A3	4.93731
Pseudomonas~phage~vB_PaeP_PPA-ABTNL	Acinetobacter~phage~vB_AbaP_PD-6A3	4.93731
Ralstonia~phage~RSB3	Acinetobacter~phage~vB_AbaP_PD-6A3	9.95214
Vibrio~phage~VP93	Acinetobacter~phage~vB_AbaP_PD-6A3	13.0126
Acinetobacter~phage~AB3	Acinetobacter~phage~vB_AbaP_PD-AB9	66.0403
Acinetobacter~phage~Abp1	Acinetobacter~phage~vB_AbaP_PD-AB9	134.023
Acinetobacter~phage~Fri1	Acinetobacter~phage~vB_AbaP_PD-AB9	124.774
Acinetobacter~phage~Petty	Acinetobacter~phage~vB_AbaP_PD-AB9	72.8074
Acinetobacter~phage~phiAB1	Acinetobacter~phage~vB_AbaP_PD-AB9	131.096
Acinetobacter~phage~phiAB6	Acinetobacter~phage~vB_AbaP_PD-AB9	137.32
Acinetobacter~phage~vB_AbaM_IME200	Acinetobacter~phage~vB_AbaP_PD-AB9	130.75
Acinetobacter~phage~vB_AbaP_Acibel007	Acinetobacter~phage~vB_AbaP_PD-AB9	62.958
Acinetobacter~phage~vB_AbaP_PD-6A3	Acinetobacter~phage~vB_AbaP_PD-AB9	149.84
Enterobacteria~phage~J8-65	Acinetobacter~phage~vB_AbaP_PD-AB9	7.71063
Klebsiella~phage~F19	Acinetobacter~phage~vB_AbaP_PD-AB9	9.8783
Klebsiella~phage~KP34	Acinetobacter~phage~vB_AbaP_PD-AB9	11.9124
Klebsiella~phage~Kp2	Acinetobacter~phage~vB_AbaP_PD-AB9	9.40147
Klebsiella~phage~KpV41	Acinetobacter~phage~vB_AbaP_PD-AB9	9.59779
Klebsiella~phage~KpV475	Acinetobacter~phage~vB_AbaP_PD-AB9	9.8783
Klebsiella~phage~KpV71	Acinetobacter~phage~vB_AbaP_PD-AB9	12.2189
Klebsiella~phage~NTUH-K2044-K1-1	Acinetobacter~phage~vB_AbaP_PD-AB9	11.3065
Klebsiella~phage~vB_KpnP_SU503	Acinetobacter~phage~vB_AbaP_PD-AB9	12.14
Klebsiella~phage~vB_KpnP_SU552A	Acinetobacter~phage~vB_AbaP_PD-AB9	9.66581
Pantoea~phage~LIMElight	Acinetobacter~phage~vB_AbaP_PD-AB9	9.59779
Pantoea~phage~LIMEzero	Acinetobacter~phage~vB_AbaP_PD-AB9	7.08954
Pectobacterium~phage~PP16	Acinetobacter~phage~vB_AbaP_PD-AB9	9.5311
Pectobacterium~phage~PP90	Acinetobacter~phage~vB_AbaP_PD-AB9	11.9868
Pectobacterium~phage~Peat1	Acinetobacter~phage~vB_AbaP_PD-AB9	6.87305
Proteus~phage~PM~75	Acinetobacter~phage~vB_AbaP_PD-AB9	12.6416
Proteus~phage~PM16	Acinetobacter~phage~vB_AbaP_PD-AB9	10.2645
Pseudomonas~phage~DL62	Acinetobacter~phage~vB_AbaP_PD-AB9	4.8874
Pseudomonas~phage~LKA1	Acinetobacter~phage~vB_AbaP_PD-AB9	4.79039
Pseudomonas~phage~LKD16	Acinetobacter~phage~vB_AbaP_PD-AB9	4.9882
Pseudomonas~phage~LUZ19	Acinetobacter~phage~vB_AbaP_PD-AB9	4.93731
Pseudomonas~phage~MPK6	Acinetobacter~phage~vB_AbaP_PD-AB9	5.14722
Pseudomonas~phage~MPK7	Acinetobacter~phage~vB_AbaP_PD-AB9	4.9882
Pseudomonas~phage~PT2	Acinetobacter~phage~vB_AbaP_PD-AB9	4.93731
Pseudomonas~phage~YMC11/06/C171_PPU_BP	Acinetobacter~phage~vB_AbaP_PD-AB9	10.0276
Pseudomonas~phage~phi-2	Acinetobacter~phage~vB_AbaP_PD-AB9	5.56149
Pseudomonas~phage~phiKMV	Acinetobacter~phage~vB_AbaP_PD-AB9	5.20248
Pseudomonas~phage~phikF77	Acinetobacter~phage~vB_AbaP_PD-AB9	4.9882
Pseudomonas~phage~vB_Pae-TbilisiM32	Acinetobacter~phage~vB_AbaP_PD-AB9	5.09311
Pseudomonas~phage~vB_PaeP_PAO1_Ab05	Acinetobacter~phage~vB_AbaP_PD-AB9	4.93731
Pseudomonas~phage~vB_PaeP_PPA-ABTNL	Acinetobacter~phage~vB_AbaP_PD-AB9	4.93731
Ralstonia~phage~RSB3	Acinetobacter~phage~vB_AbaP_PD-AB9	9.95214
Vibrio~phage~VP93	Acinetobacter~phage~vB_AbaP_PD-AB9	13.0126
Acinetobacter~phage~Bphi-B1251	Acinetobacter~phage~vB_AbaS_TRS1	26.9996
Enterobacter~phage~phiEap-2	Acinetobacter~phage~vB_AbaS_TRS1	3.54151
Escherichia~phage~K1-dep(1)	Acinetobacter~phage~vB_AbaS_TRS1	4.12437
Escherichia~phage~K1-dep(4)	Acinetobacter~phage~vB_AbaS_TRS1	6.17858
Pseudomonas~phage~YMC11/02/R656	Acinetobacter~phage~vB_AbaS_TRS1	5.60534
Pseudomonas~phage~phiPSA1	Acinetobacter~phage~vB_AbaS_TRS1	6.17858
Salmonella~phage~BPS11Q3	Acinetobacter~phage~vB_AbaS_TRS1	5.46736
Salmonella~phage~Ent1	Acinetobacter~phage~vB_AbaS_TRS1	5.61713
Salmonella~phage~FSL~SP-031	Acinetobacter~phage~vB_AbaS_TRS1	5.77479
Salmonella~phage~Jersey	Acinetobacter~phage~vB_AbaS_TRS1	5.27868
Salmonella~phage~L13	Acinetobacter~phage~vB_AbaS_TRS1	1.06821
Salmonella~phage~LSPA1	Acinetobacter~phage~vB_AbaS_TRS1	5.82925
Salmonella~phage~MA12	Acinetobacter~phage~vB_AbaS_TRS1	5.77479
Salmonella~phage~SE2	Acinetobacter~phage~vB_AbaS_TRS1	5.66876
Salmonella~phage~SETP13	Acinetobacter~phage~vB_AbaS_TRS1	5.27868
Salmonella~phage~SETP3	Acinetobacter~phage~vB_AbaS_TRS1	5.56637
Salmonella~phage~SETP7	Acinetobacter~phage~vB_AbaS_TRS1	5.37153
Salmonella~phage~SS3e	Acinetobacter~phage~vB_AbaS_TRS1	5.82925
Salmonella~phage~f18SE	Acinetobacter~phage~vB_AbaS_TRS1	6.11745
Salmonella~phage~vB_SenS-Ent2	Acinetobacter~phage~vB_AbaS_TRS1	5.72131
Salmonella~phage~vB_SenS-Ent3	Acinetobacter~phage~vB_AbaS_TRS1	5.51646
Serratia~phage~Eta	Acinetobacter~phage~vB_AbaS_TRS1	7.37481
Shewanella~sp.~phage~3/49	Acinetobacter~phage~vB_AbaS_TRS1	3.21567
Acinetobacter~phage~Ac42	Acinetobacter~virus~133	247.098
Acinetobacter~phage~Acj61	Acinetobacter~virus~133	219.328
Acinetobacter~phage~Acj9	Acinetobacter~virus~133	242.322
Acinetobacter~phage~ZZ1	Acinetobacter~virus~133	236.066
Aeromonas~phage~Aes012	Acinetobacter~virus~133	47.7569
Aeromonas~phage~Aes508	Acinetobacter~virus~133	44.9426
Aeromonas~phage~CC2	Acinetobacter~virus~133	40.0285
Aeromonas~phage~PX29	Acinetobacter~virus~133	38.6496
Aeromonas~phage~phiAS4	Acinetobacter~virus~133	40.5472
Aeromonas~phage~phiAS5	Acinetobacter~virus~133	41.1227
Aeromonas~virus~25	Acinetobacter~virus~133	47.8378
Aeromonas~virus~31	Acinetobacter~virus~133	40.4969
Aeromonas~virus~44RR2	Acinetobacter~virus~133	40.1465
Aeromonas~virus~65	Acinetobacter~virus~133	35.1214
Aeromonas~virus~Aeh1	Acinetobacter~virus~133	43.8292
Citrobacter~phage~IME-CF2	Acinetobacter~virus~133	16.2107
Citrobacter~phage~Margaery	Acinetobacter~virus~133	16.969
Citrobacter~phage~Merlin	Acinetobacter~virus~133	119.371
Citrobacter~phage~Miller	Acinetobacter~virus~133	17.0814
Citrobacter~phage~Moon	Acinetobacter~virus~133	120.056
Citrobacter~phage~vB_CfrM_CfP1	Acinetobacter~virus~133	17.2333
Cronobacter~phage~S13	Acinetobacter~virus~133	35.7787
Cronobacter~phage~vB_CsaM_GAP161	Acinetobacter~virus~133	17.157
Edwardsiella~phage~PEi20	Acinetobacter~virus~133	103.057
Enterobacter~phage~CC31	Acinetobacter~virus~133	129.308
Enterobacter~phage~PG7	Acinetobacter~virus~133	129.198
Enterobacteria~phage~Bp7	Acinetobacter~virus~133	101.74
Enterobacteria~phage~GEC-3S	Acinetobacter~virus~133	55.6829
Enterobacteria~phage~IME08	Acinetobacter~virus~133	107.352
Enterobacteria~phage~JS10	Acinetobacter~virus~133	107.749
Enterobacteria~phage~Phi1	Acinetobacter~virus~133	57.5582
Enterobacteria~phage~RB14	Acinetobacter~virus~133	106.508
Enterobacteria~phage~RB16	Acinetobacter~virus~133	14.5693
Enterobacteria~phage~RB27	Acinetobacter~virus~133	109.017
Enterobacteria~phage~RB3	Acinetobacter~virus~133	110.846
Enterobacteria~phage~RB32	Acinetobacter~virus~133	113.392
Enterobacteria~phage~RB43	Acinetobacter~virus~133	15.1685
Enterobacteria~phage~RB49	Acinetobacter~virus~133	53.7461
Enterobacteria~phage~RB51	Acinetobacter~virus~133	112.962
Enterobacteria~phage~RB68	Acinetobacter~virus~133	112.538
Enterobacteria~phage~RB69	Acinetobacter~virus~133	100.419
Enterobacteria~phage~T4	Acinetobacter~virus~133	114.374
Enterobacteria~phage~vB_EcoM_VR5	Acinetobacter~virus~133	100.678
Escherichia~phage~APCEc01	Acinetobacter~virus~133	100.548
Escherichia~phage~AR1	Acinetobacter~virus~133	109.744
Escherichia~phage~ECML-134	Acinetobacter~virus~133	113.392
Escherichia~phage~HX01	Acinetobacter~virus~133	101.337
Escherichia~phage~HY01	Acinetobacter~virus~133	115.63
Escherichia~phage~HY03	Acinetobacter~virus~133	115.672
Escherichia~phage~JS98	Acinetobacter~virus~133	105.508
Escherichia~phage~JSE	Acinetobacter~virus~133	57.4751
Escherichia~phage~Lw1	Acinetobacter~virus~133	18.6501
Escherichia~phage~MX01	Acinetobacter~virus~133	103.417
Escherichia~phage~QL01	Acinetobacter~virus~133	108.465
Escherichia~phage~UFV-AREG1	Acinetobacter~virus~133	110.706
Escherichia~phage~WG01	Acinetobacter~virus~133	100.419
Escherichia~phage~ime09	Acinetobacter~virus~133	109.437
Escherichia~phage~slur02	Acinetobacter~virus~133	109.72
Escherichia~phage~slur07	Acinetobacter~virus~133	109.72
Escherichia~phage~slur14	Acinetobacter~virus~133	106.78
Escherichia~phage~vB_EcoM-UFV13	Acinetobacter~virus~133	107.33
Escherichia~phage~vB_EcoM_112	Acinetobacter~virus~133	112.119
Escherichia~phage~vB_EcoM_ACG-C40	Acinetobacter~virus~133	109.609
Escherichia~phage~vB_EcoM_JS09	Acinetobacter~virus~133	100.419
Escherichia~phage~vB_EcoM_PhAPEC2	Acinetobacter~virus~133	96.7226
Escherichia~phage~vB_EcoM_VR20	Acinetobacter~virus~133	104.927
Escherichia~phage~vB_EcoM_VR25	Acinetobacter~virus~133	106.095
Escherichia~phage~vB_EcoM_VR26	Acinetobacter~virus~133	108.418
Escherichia~phage~vB_EcoM_VR7	Acinetobacter~virus~133	108.159
Escherichia~phage~wV7	Acinetobacter~virus~133	108.74
Klebsiella~phage~JD18	Acinetobacter~virus~133	127.279
Klebsiella~phage~KP15	Acinetobacter~virus~133	22.2185
Klebsiella~phage~KP27	Acinetobacter~virus~133	19.9628
Klebsiella~phage~Matisse	Acinetobacter~virus~133	21.2441
Klebsiella~phage~PKO111	Acinetobacter~virus~133	141.329
Klebsiella~phage~vB_KpnM_KpV477	Acinetobacter~virus~133	129.938
Morganella~phage~vB_MmoM_MP1	Acinetobacter~virus~133	115.379
Pectobacterium~bacteriophage~PM2	Acinetobacter~virus~133	106.35
Proteus~phage~vB_PmiM_Pm5461	Acinetobacter~virus~133	113.32
Salmonella~phage~STML-198	Acinetobacter~virus~133	124.367
Salmonella~phage~STP4-a	Acinetobacter~virus~133	128.126
Salmonella~phage~vB_SenMS16	Acinetobacter~virus~133	124.473
Salmonella~phage~vB_SnwM_CGG4-1	Acinetobacter~virus~133	125.916
Serratia~phage~PS2	Acinetobacter~virus~133	92.0266
Shigella~phage~SHBML-50-1	Acinetobacter~virus~133	107.749
Shigella~phage~SHFML-11	Acinetobacter~virus~133	109.296
Shigella~phage~SHFML-26	Acinetobacter~virus~133	107.191
Shigella~phage~SHSML-52-1	Acinetobacter~virus~133	98.8776
Shigella~phage~SP18	Acinetobacter~virus~133	103.123
Shigella~phage~Shf125875	Acinetobacter~virus~133	101.204
Shigella~phage~Shfl2	Acinetobacter~virus~133	107.749
Shigella~phage~pSs-1	Acinetobacter~virus~133	111.842
Stenotrophomonas~phage~IME13	Acinetobacter~virus~133	48.2316
Vibrio~phage~KVP40	Acinetobacter~virus~133	33.0743
Vibrio~phage~VH7D	Acinetobacter~virus~133	25.0866
Vibrio~phage~ValKK3	Acinetobacter~virus~133	32.683
Vibrio~phage~nt-1	Acinetobacter~virus~133	32.0521
Yersinia~phage~PST	Acinetobacter~virus~133	115.379
Yersinia~phage~phiD1	Acinetobacter~virus~133	106.106
Yersinia~phage~phiR1-RT	Acinetobacter~virus~133	118.88
Yersinia~phage~vB_YenM_TG1	Acinetobacter~virus~133	116.718
Bacillus~phage~Aurora	Actinomyces~virus~Av1	5.18373
Bacillus~phage~Claudi	Actinomyces~virus~Av1	4.8656
Bacillus~phage~MG-B1	Actinomyces~virus~Av1	5.0724
Bacillus~phage~Stitch	Actinomyces~virus~Av1	5.42522
Bacillus~phage~VMY22	Actinomyces~virus~Av1	6.2751
Bacillus~virus~B103	Actinomyces~virus~Av1	7.20809
Bacillus~virus~GA1	Actinomyces~virus~Av1	5.49006
Bacillus~virus~phi29	Actinomyces~virus~Av1	6.09361
Streptococcus~phage~Cp-1	Actinomyces~virus~Av1	9.30679
Gordonia~phage~GTE6	Actinoplanes~phage~phiAsp2	2.44824
Gordonia~phage~Phinally	Actinoplanes~phage~phiAsp2	2.41763
Gordonia~phage~Twister6	Actinoplanes~phage~phiAsp2	2.24137
Gordonia~phage~Vivi2	Actinoplanes~phage~phiAsp2	2.3575
Gordonia~phage~Wizard	Actinoplanes~phage~phiAsp2	2.3575
Mycobacterium~phage~39HC	Actinoplanes~phage~phiAsp2	7.68517
Mycobacterium~phage~Adawi	Actinoplanes~phage~phiAsp2	7.76667
Mycobacterium~phage~Akoma	Actinoplanes~phage~phiAsp2	5.60313
Mycobacterium~phage~Apizium	Actinoplanes~phage~phiAsp2	9.68459
Mycobacterium~phage~Badfish	Actinoplanes~phage~phiAsp2	9.59535
Mycobacterium~phage~Baee	Actinoplanes~phage~phiAsp2	7.84993
Mycobacterium~phage~Bane1	Actinoplanes~phage~phiAsp2	5.96317
Mycobacterium~phage~Bernardo	Actinoplanes~phage~phiAsp2	5.74259
Mycobacterium~phage~BrownCNA	Actinoplanes~phage~phiAsp2	7.80807
Mycobacterium~phage~Colbert	Actinoplanes~phage~phiAsp2	9.68459
Mycobacterium~phage~Cooper	Actinoplanes~phage~phiAsp2	7.7257
Mycobacterium~phage~Dori	Actinoplanes~phage~phiAsp2	2.21316
Mycobacterium~phage~Eremos	Actinoplanes~phage~phiAsp2	9.72992
Mycobacterium~phage~Gadjet	Actinoplanes~phage~phiAsp2	5.67214
Mycobacterium~phage~Hosp	Actinoplanes~phage~phiAsp2	7.80807
Mycobacterium~phage~JAMaL	Actinoplanes~phage~phiAsp2	7.76667
Mycobacterium~phage~JacAttac	Actinoplanes~phage~phiAsp2	9.59535
Mycobacterium~phage~Jolie1	Actinoplanes~phage~phiAsp2	7.76667
Mycobacterium~phage~KayaCho	Actinoplanes~phage~phiAsp2	7.89225
Mycobacterium~phage~Kikipoo	Actinoplanes~phage~phiAsp2	9.50795
Mycobacterium~phage~Manad	Actinoplanes~phage~phiAsp2	9.63974
Mycobacterium~phage~Newman	Actinoplanes~phage~phiAsp2	9.82205
Mycobacterium~phage~Nigel	Actinoplanes~phage~phiAsp2	7.93505
Mycobacterium~phage~OSmaximus	Actinoplanes~phage~phiAsp2	9.59535
Mycobacterium~phage~Oline	Actinoplanes~phage~phiAsp2	9.63974
Mycobacterium~phage~Orion	Actinoplanes~phage~phiAsp2	9.68459
Mycobacterium~phage~Phaedrus	Actinoplanes~phage~phiAsp2	5.81453
Mycobacterium~phage~Phelemich	Actinoplanes~phage~phiAsp2	7.89225
Mycobacterium~phage~Phipps	Actinoplanes~phage~phiAsp2	9.72992
Mycobacterium~phage~Phlyer	Actinoplanes~phage~phiAsp2	5.56914
Mycobacterium~phage~Pipefish	Actinoplanes~phage~phiAsp2	5.67214
Mycobacterium~phage~Pops	Actinoplanes~phage~phiAsp2	9.72992
Mycobacterium~phage~Qyrzula	Actinoplanes~phage~phiAsp2	6.49675
Mycobacterium~phage~Rosebush	Actinoplanes~phage~phiAsp2	8.11118
Mycobacterium~phage~ShiVal	Actinoplanes~phage~phiAsp2	9.63974
Mycobacterium~phage~Soto	Actinoplanes~phage~phiAsp2	9.77574
Mycobacterium~phage~Stinger	Actinoplanes~phage~phiAsp2	7.89225
Mycobacterium~phage~Suffolk	Actinoplanes~phage~phiAsp2	9.82205
Mycobacterium~phage~Swish	Actinoplanes~phage~phiAsp2	9.55143
Mycobacterium~phage~UncleHowie	Actinoplanes~phage~phiAsp2	9.77574
Mycobacterium~phage~Vincenzo	Actinoplanes~phage~phiAsp2	7.76667
Mycobacterium~phage~Vista	Actinoplanes~phage~phiAsp2	9.63974
Mycobacterium~phage~Vortex	Actinoplanes~phage~phiAsp2	9.72992
Mycobacterium~virus~Acadian	Actinoplanes~phage~phiAsp2	7.80807
Rhodococcus~phage~ReqiPine5	Actinoplanes~phage~phiAsp2	4.40345
Tsukamurella~phage~TPA2	Actinoplanes~phage~phiAsp2	6.63274
Acinetobacter~phage~Ac42	Aeromonas~phage~Aes012	47.9094
Acinetobacter~phage~Acj61	Aeromonas~phage~Aes012	58.2256
Acinetobacter~phage~Acj9	Aeromonas~phage~Aes012	51.6538
Acinetobacter~phage~ZZ1	Aeromonas~phage~Aes012	53.2214
Acinetobacter~virus~133	Aeromonas~phage~Aes012	47.7569
Aeromonas~phage~Aes508	Aeromonas~phage~Aes012	300
Aeromonas~phage~CC2	Aeromonas~phage~Aes012	85.3125
Aeromonas~phage~PX29	Aeromonas~phage~Aes012	63.634
Aeromonas~phage~phiAS4	Aeromonas~phage~Aes012	300
Aeromonas~phage~phiAS5	Aeromonas~phage~Aes012	64.4498
Aeromonas~virus~25	Aeromonas~phage~Aes012	300
Aeromonas~virus~31	Aeromonas~phage~Aes012	300
Aeromonas~virus~44RR2	Aeromonas~phage~Aes012	300
Aeromonas~virus~65	Aeromonas~phage~Aes012	72.031
Aeromonas~virus~Aeh1	Aeromonas~phage~Aes012	63.7893
Citrobacter~phage~IME-CF2	Aeromonas~phage~Aes012	65.6001
Citrobacter~phage~Margaery	Aeromonas~phage~Aes012	69.6946
Citrobacter~phage~Merlin	Aeromonas~phage~Aes012	58.5126
Citrobacter~phage~Miller	Aeromonas~phage~Aes012	68.0791
Citrobacter~phage~Moon	Aeromonas~phage~Aes012	57.1034
Citrobacter~phage~vB_CfrM_CfP1	Aeromonas~phage~Aes012	70.3583
Cronobacter~phage~S13	Aeromonas~phage~Aes012	78.6271
Cronobacter~phage~vB_CsaM_GAP161	Aeromonas~phage~Aes012	70.1667
Edwardsiella~phage~PEi20	Aeromonas~phage~Aes012	65.9577
Enterobacter~phage~CC31	Aeromonas~phage~Aes012	54.9871
Enterobacter~phage~PG7	Aeromonas~phage~Aes012	61.0322
Enterobacteria~phage~Bp7	Aeromonas~phage~Aes012	61.8358
Enterobacteria~phage~GEC-3S	Aeromonas~phage~Aes012	81.6124
Enterobacteria~phage~IME08	Aeromonas~phage~Aes012	64.6527
Enterobacteria~phage~JS10	Aeromonas~phage~Aes012	63.5283
Enterobacteria~phage~Phi1	Aeromonas~phage~Aes012	83.701
Enterobacteria~phage~RB14	Aeromonas~phage~Aes012	26.7346
Enterobacteria~phage~RB16	Aeromonas~phage~Aes012	64.951
Enterobacteria~phage~RB27	Aeromonas~phage~Aes012	25.3366
Enterobacteria~phage~RB3	Aeromonas~phage~Aes012	26.7834
Enterobacteria~phage~RB32	Aeromonas~phage~Aes012	28.4963
Enterobacteria~phage~RB43	Aeromonas~phage~Aes012	66.7301
Enterobacteria~phage~RB49	Aeromonas~phage~Aes012	79.4357
Enterobacteria~phage~RB51	Aeromonas~phage~Aes012	28.3431
Enterobacteria~phage~RB68	Aeromonas~phage~Aes012	28.1916
Enterobacteria~phage~RB69	Aeromonas~phage~Aes012	31.5147
Enterobacteria~phage~T4	Aeromonas~phage~Aes012	29.66
Enterobacteria~phage~vB_EcoM_VR5	Aeromonas~phage~Aes012	59.2808
Escherichia~phage~APCEc01	Aeromonas~phage~Aes012	31.5692
Escherichia~phage~AR1	Aeromonas~phage~Aes012	26.3977
Escherichia~phage~ECML-134	Aeromonas~phage~Aes012	28.4963
Escherichia~phage~HX01	Aeromonas~phage~Aes012	31.9008
Escherichia~phage~HY01	Aeromonas~phage~Aes012	30.9024
Escherichia~phage~HY03	Aeromonas~phage~Aes012	30.1323
Escherichia~phage~JS98	Aeromonas~phage~Aes012	61.5675
Escherichia~phage~JSE	Aeromonas~phage~Aes012	79.6439
Escherichia~phage~Lw1	Aeromonas~phage~Aes012	72.2759
Escherichia~phage~MX01	Aeromonas~phage~Aes012	61.5675
Escherichia~phage~QL01	Aeromonas~phage~Aes012	62.6343
Escherichia~phage~UFV-AREG1	Aeromonas~phage~Aes012	31.4604
Escherichia~phage~WG01	Aeromonas~phage~Aes012	59.1114
Escherichia~phage~ime09	Aeromonas~phage~Aes012	27.0308
Escherichia~phage~slur02	Aeromonas~phage~Aes012	25.5769
Escherichia~phage~slur07	Aeromonas~phage~Aes012	30.2935
Escherichia~phage~slur14	Aeromonas~phage~Aes012	26.8325
Escherichia~phage~vB_EcoM-UFV13	Aeromonas~phage~Aes012	27.0308
Escherichia~phage~vB_EcoM_112	Aeromonas~phage~Aes012	31.1922
Escherichia~phage~vB_EcoM_ACG-C40	Aeromonas~phage~Aes012	24.8245
Escherichia~phage~vB_EcoM_JS09	Aeromonas~phage~Aes012	31.5147
Escherichia~phage~vB_EcoM_PhAPEC2	Aeromonas~phage~Aes012	29.3463
Escherichia~phage~vB_EcoM_VR20	Aeromonas~phage~Aes012	59.8611
Escherichia~phage~vB_EcoM_VR25	Aeromonas~phage~Aes012	59.2953
Escherichia~phage~vB_EcoM_VR26	Aeromonas~phage~Aes012	59.4554
Escherichia~phage~vB_EcoM_VR7	Aeromonas~phage~Aes012	57.4896
Escherichia~phage~wV7	Aeromonas~phage~Aes012	25.2419
Klebsiella~phage~JD18	Aeromonas~phage~Aes012	60.5271
Klebsiella~phage~KP15	Aeromonas~phage~Aes012	67.9874
Klebsiella~phage~KP27	Aeromonas~phage~Aes012	64.4095
Klebsiella~phage~Matisse	Aeromonas~phage~Aes012	65.9231
Klebsiella~phage~PKO111	Aeromonas~phage~Aes012	64.0801
Klebsiella~phage~vB_KpnM_KpV477	Aeromonas~phage~Aes012	58.9433
Morganella~phage~vB_MmoM_MP1	Aeromonas~phage~Aes012	70.5514
Pectobacterium~bacteriophage~PM2	Aeromonas~phage~Aes012	72.4667
Proteus~phage~vB_PmiM_Pm5461	Aeromonas~phage~Aes012	75.9722
Salmonella~phage~STML-198	Aeromonas~phage~Aes012	42.6444
Salmonella~phage~STP4-a	Aeromonas~phage~Aes012	37.2598
Salmonella~phage~vB_SenMS16	Aeromonas~phage~Aes012	41.7528
Salmonella~phage~vB_SnwM_CGG4-1	Aeromonas~phage~Aes012	40.6477
Serratia~phage~PS2	Aeromonas~phage~Aes012	75.9435
Shigella~phage~SHBML-50-1	Aeromonas~phage~Aes012	25.6256
Shigella~phage~SHFML-11	Aeromonas~phage~Aes012	26.981
Shigella~phage~SHFML-26	Aeromonas~phage~Aes012	25.4322
Shigella~phage~SHSML-52-1	Aeromonas~phage~Aes012	31.734
Shigella~phage~SP18	Aeromonas~phage~Aes012	58.2036
Shigella~phage~Shf125875	Aeromonas~phage~Aes012	31.845
Shigella~phage~Shfl2	Aeromonas~phage~Aes012	27.1817
Shigella~phage~pSs-1	Aeromonas~phage~Aes012	25.5769
Stenotrophomonas~phage~IME13	Aeromonas~phage~Aes012	300
Vibrio~phage~KVP40	Aeromonas~phage~Aes012	41.81
Vibrio~phage~VH7D	Aeromonas~phage~Aes012	33.4735
Vibrio~phage~ValKK3	Aeromonas~phage~Aes012	46.1506
Vibrio~phage~nt-1	Aeromonas~phage~Aes012	45.3712
Yersinia~phage~PST	Aeromonas~phage~Aes012	26.8818
Yersinia~phage~phiD1	Aeromonas~phage~Aes012	26.5891
Yersinia~phage~phiR1-RT	Aeromonas~phage~Aes012	56.3706
Yersinia~phage~vB_YenM_TG1	Aeromonas~phage~Aes012	56.3706
Acinetobacter~phage~Ac42	Aeromonas~phage~Aes508	43.3273
Acinetobacter~phage~Acj61	Aeromonas~phage~Aes508	55.3028
Acinetobacter~phage~Acj9	Aeromonas~phage~Aes508	47.0118
Acinetobacter~phage~ZZ1	Aeromonas~phage~Aes508	48.575
Acinetobacter~virus~133	Aeromonas~phage~Aes508	44.9426
Aeromonas~phage~Aes012	Aeromonas~phage~Aes508	300
Aeromonas~phage~CC2	Aeromonas~phage~Aes508	77.472
Aeromonas~phage~PX29	Aeromonas~phage~Aes508	61.0018
Aeromonas~phage~phiAS4	Aeromonas~phage~Aes508	300
Aeromonas~phage~phiAS5	Aeromonas~phage~Aes508	58.3023
Aeromonas~virus~25	Aeromonas~phage~Aes508	300
Aeromonas~virus~31	Aeromonas~phage~Aes508	300
Aeromonas~virus~44RR2	Aeromonas~phage~Aes508	300
Aeromonas~virus~65	Aeromonas~phage~Aes508	62.7398
Aeromonas~virus~Aeh1	Aeromonas~phage~Aes508	59.451
Citrobacter~phage~IME-CF2	Aeromonas~phage~Aes508	66.5459
Citrobacter~phage~Margaery	Aeromonas~phage~Aes508	68.7897
Citrobacter~phage~Merlin	Aeromonas~phage~Aes508	52.2561
Citrobacter~phage~Miller	Aeromonas~phage~Aes508	67.1596
Citrobacter~phage~Moon	Aeromonas~phage~Aes508	50.8445
Citrobacter~phage~vB_CfrM_CfP1	Aeromonas~phage~Aes508	69.4401
Cronobacter~phage~S13	Aeromonas~phage~Aes508	75.7636
Cronobacter~phage~vB_CsaM_GAP161	Aeromonas~phage~Aes508	69.2523
Edwardsiella~phage~PEi20	Aeromonas~phage~Aes508	59.5685
Enterobacter~phage~CC31	Aeromonas~phage~Aes508	50.4311
Enterobacter~phage~PG7	Aeromonas~phage~Aes508	54.6828
Enterobacteria~phage~Bp7	Aeromonas~phage~Aes508	55.2851
Enterobacteria~phage~GEC-3S	Aeromonas~phage~Aes508	80.7602
Enterobacteria~phage~IME08	Aeromonas~phage~Aes508	61.7563
Enterobacteria~phage~JS10	Aeromonas~phage~Aes508	60.681
Enterobacteria~phage~Phi1	Aeromonas~phage~Aes508	82.8574
Enterobacteria~phage~RB14	Aeromonas~phage~Aes508	22.6244
Enterobacteria~phage~RB16	Aeromonas~phage~Aes508	65.8963
Enterobacteria~phage~RB27	Aeromonas~phage~Aes508	21.2493
Enterobacteria~phage~RB3	Aeromonas~phage~Aes508	24.1906
Enterobacteria~phage~RB32	Aeromonas~phage~Aes508	22.8
Enterobacteria~phage~RB43	Aeromonas~phage~Aes508	65.8379
Enterobacteria~phage~RB49	Aeromonas~phage~Aes508	78.5771
Enterobacteria~phage~RB51	Aeromonas~phage~Aes508	22.668
Enterobacteria~phage~RB68	Aeromonas~phage~Aes508	22.5377
Enterobacteria~phage~RB69	Aeromonas~phage~Aes508	27.2926
Enterobacteria~phage~T4	Aeromonas~phage~Aes508	25.4984
Enterobacteria~phage~vB_EcoM_VR5	Aeromonas~phage~Aes508	56.4679
Escherichia~phage~APCEc01	Aeromonas~phage~Aes508	27.3418
Escherichia~phage~AR1	Aeromonas~phage~Aes508	22.3238
Escherichia~phage~ECML-134	Aeromonas~phage~Aes508	27.4407
Escherichia~phage~HX01	Aeromonas~phage~Aes508	29.232
Escherichia~phage~HY01	Aeromonas~phage~Aes508	23.4844
Escherichia~phage~HY03	Aeromonas~phage~Aes508	24.374
Escherichia~phage~JS98	Aeromonas~phage~Aes508	58.7295
Escherichia~phage~JSE	Aeromonas~phage~Aes508	78.7814
Escherichia~phage~Lw1	Aeromonas~phage~Aes508	69.4401
Escherichia~phage~MX01	Aeromonas~phage~Aes508	56.8784
Escherichia~phage~QL01	Aeromonas~phage~Aes508	57.9792
Escherichia~phage~UFV-AREG1	Aeromonas~phage~Aes508	24.1453
Escherichia~phage~WG01	Aeromonas~phage~Aes508	56.3061
Escherichia~phage~ime09	Aeromonas~phage~Aes508	21.3769
Escherichia~phage~slur02	Aeromonas~phage~Aes508	21.4628
Escherichia~phage~slur07	Aeromonas~phage~Aes508	24.5135
Escherichia~phage~slur14	Aeromonas~phage~Aes508	22.7118
Escherichia~phage~vB_EcoM-UFV13	Aeromonas~phage~Aes508	22.8888
Escherichia~phage~vB_EcoM_112	Aeromonas~phage~Aes508	25.4521
Escherichia~phage~vB_EcoM_ACG-C40	Aeromonas~phage~Aes508	22.2815
Escherichia~phage~vB_EcoM_JS09	Aeromonas~phage~Aes508	27.2926
Escherichia~phage~vB_EcoM_PhAPEC2	Aeromonas~phage~Aes508	25.0892
Escherichia~phage~vB_EcoM_VR20	Aeromonas~phage~Aes508	55.2855
Escherichia~phage~vB_EcoM_VR25	Aeromonas~phage~Aes508	52.9699
Escherichia~phage~vB_EcoM_VR26	Aeromonas~phage~Aes508	54.9066
Escherichia~phage~vB_EcoM_VR7	Aeromonas~phage~Aes508	52.9699
Escherichia~phage~wV7	Aeromonas~phage~Aes508	21.165
Klebsiella~phage~JD18	Aeromonas~phage~Aes508	54.0927
Klebsiella~phage~KP15	Aeromonas~phage~Aes508	68.9546
Klebsiella~phage~KP27	Aeromonas~phage~Aes508	65.3545
Klebsiella~phage~Matisse	Aeromonas~phage~Aes508	66.8889
Klebsiella~phage~PKO111	Aeromonas~phage~Aes508	60.9632
Klebsiella~phage~vB_KpnM_KpV477	Aeromonas~phage~Aes508	54.3254
Morganella~phage~vB_MmoM_MP1	Aeromonas~phage~Aes508	67.711
Pectobacterium~bacteriophage~PM2	Aeromonas~phage~Aes508	65.9236
Proteus~phage~vB_PmiM_Pm5461	Aeromonas~phage~Aes508	73.0636
Salmonella~phage~STML-198	Aeromonas~phage~Aes508	38.1401
Salmonella~phage~STP4-a	Aeromonas~phage~Aes508	36.1946
Salmonella~phage~vB_SenMS16	Aeromonas~phage~Aes508	37.3234
Salmonella~phage~vB_SnwM_CGG4-1	Aeromonas~phage~Aes508	41.3108
Serratia~phage~PS2	Aeromonas~phage~Aes508	73.1102
Shigella~phage~SHBML-50-1	Aeromonas~phage~Aes508	21.5061
Shigella~phage~SHFML-11	Aeromonas~phage~Aes508	25.9229
Shigella~phage~SHFML-26	Aeromonas~phage~Aes508	22.8443
Shigella~phage~SHSML-52-1	Aeromonas~phage~Aes508	29.076
Shigella~phage~SP18	Aeromonas~phage~Aes508	51.8457
Shigella~phage~Shf125875	Aeromonas~phage~Aes508	29.1798
Shigella~phage~Shfl2	Aeromonas~phage~Aes508	23.0234
Shigella~phage~pSs-1	Aeromonas~phage~Aes508	21.4628
Stenotrophomonas~phage~IME13	Aeromonas~phage~Aes508	300
Vibrio~phage~KVP40	Aeromonas~phage~Aes508	40.9627
Vibrio~phage~VH7D	Aeromonas~phage~Aes508	32.5195
Vibrio~phage~ValKK3	Aeromonas~phage~Aes508	43.718
Vibrio~phage~nt-1	Aeromonas~phage~Aes508	42.9747
Yersinia~phage~PST	Aeromonas~phage~Aes508	25.8272
Yersinia~phage~phiD1	Aeromonas~phage~Aes508	22.4946
Yersinia~phage~phiR1-RT	Aeromonas~phage~Aes508	53.5353
Yersinia~phage~vB_YenM_TG1	Aeromonas~phage~Aes508	51.7171
Acinetobacter~phage~Ac42	Aeromonas~phage~CC2	43.2529
Acinetobacter~phage~Acj61	Aeromonas~phage~CC2	36.7436
Acinetobacter~phage~Acj9	Aeromonas~phage~CC2	34.3541
Acinetobacter~phage~ZZ1	Aeromonas~phage~CC2	40.1074
Acinetobacter~virus~133	Aeromonas~phage~CC2	40.0285
Aeromonas~phage~Aes012	Aeromonas~phage~CC2	85.3125
Aeromonas~phage~Aes508	Aeromonas~phage~CC2	77.472
Aeromonas~phage~PX29	Aeromonas~phage~CC2	120.878
Aeromonas~phage~phiAS4	Aeromonas~phage~CC2	79.7534
Aeromonas~phage~phiAS5	Aeromonas~phage~CC2	120.87
Aeromonas~virus~25	Aeromonas~phage~CC2	79.9848
Aeromonas~virus~31	Aeromonas~phage~CC2	82.9177
Aeromonas~virus~44RR2	Aeromonas~phage~CC2	82.229
Aeromonas~virus~65	Aeromonas~phage~CC2	300
Aeromonas~virus~Aeh1	Aeromonas~phage~CC2	123.314
Citrobacter~phage~IME-CF2	Aeromonas~phage~CC2	51.9913
Citrobacter~phage~Margaery	Aeromonas~phage~CC2	50.469
Citrobacter~phage~Merlin	Aeromonas~phage~CC2	47.0494
Citrobacter~phage~Miller	Aeromonas~phage~CC2	52.3087
Citrobacter~phage~Moon	Aeromonas~phage~CC2	48.9682
Citrobacter~phage~vB_CfrM_CfP1	Aeromonas~phage~CC2	52.6694
Cronobacter~phage~S13	Aeromonas~phage~CC2	85.4787
Cronobacter~phage~vB_CsaM_GAP161	Aeromonas~phage~CC2	50.9055
Edwardsiella~phage~PEi20	Aeromonas~phage~CC2	38.3062
Enterobacter~phage~CC31	Aeromonas~phage~CC2	47.4396
Enterobacter~phage~PG7	Aeromonas~phage~CC2	53.9672
Enterobacteria~phage~Bp7	Aeromonas~phage~CC2	39.5625
Enterobacteria~phage~GEC-3S	Aeromonas~phage~CC2	53.8989
Enterobacteria~phage~IME08	Aeromonas~phage~CC2	38.8281
Enterobacteria~phage~JS10	Aeromonas~phage~CC2	37.9161
Enterobacteria~phage~Phi1	Aeromonas~phage~CC2	53.9904
Enterobacteria~phage~RB14	Aeromonas~phage~CC2	27.3036
Enterobacteria~phage~RB16	Aeromonas~phage~CC2	54.5478
Enterobacteria~phage~RB27	Aeromonas~phage~CC2	27.4797
Enterobacteria~phage~RB3	Aeromonas~phage~CC2	28.7444
Enterobacteria~phage~RB32	Aeromonas~phage~CC2	27.5388
Enterobacteria~phage~RB43	Aeromonas~phage~CC2	49.4567
Enterobacteria~phage~RB49	Aeromonas~phage~CC2	50.5556
Enterobacteria~phage~RB51	Aeromonas~phage~CC2	27.362
Enterobacteria~phage~RB68	Aeromonas~phage~CC2	27.1874
Enterobacteria~phage~RB69	Aeromonas~phage~CC2	34.4161
Enterobacteria~phage~T4	Aeromonas~phage~CC2	27.0722
Enterobacteria~phage~vB_EcoM_VR5	Aeromonas~phage~CC2	37.4774
Escherichia~phage~APCEc01	Aeromonas~phage~CC2	34.4841
Escherichia~phage~AR1	Aeromonas~phage~CC2	26.901
Escherichia~phage~ECML-134	Aeromonas~phage~CC2	27.5388
Escherichia~phage~HX01	Aeromonas~phage~CC2	34.8979
Escherichia~phage~HY01	Aeromonas~phage~CC2	29.8739
Escherichia~phage~HY03	Aeromonas~phage~CC2	27.5983
Escherichia~phage~JS98	Aeromonas~phage~CC2	37.8422
Escherichia~phage~JSE	Aeromonas~phage~CC2	49.1622
Escherichia~phage~Lw1	Aeromonas~phage~CC2	52.6694
Escherichia~phage~MX01	Aeromonas~phage~CC2	37.8422
Escherichia~phage~QL01	Aeromonas~phage~CC2	37.191
Escherichia~phage~UFV-AREG1	Aeromonas~phage~CC2	28.6841
Escherichia~phage~WG01	Aeromonas~phage~CC2	37.3336
Escherichia~phage~ime09	Aeromonas~phage~CC2	29.0496
Escherichia~phage~slur02	Aeromonas~phage~CC2	29.1734
Escherichia~phage~slur07	Aeromonas~phage~CC2	27.778
Escherichia~phage~slur14	Aeromonas~phage~CC2	27.4207
Escherichia~phage~vB_EcoM-UFV13	Aeromonas~phage~CC2	29.0496
Escherichia~phage~vB_EcoM_112	Aeromonas~phage~CC2	27.0149
Escherichia~phage~vB_EcoM_ACG-C40	Aeromonas~phage~CC2	26.8445
Escherichia~phage~vB_EcoM_JS09	Aeromonas~phage~CC2	34.4161
Escherichia~phage~vB_EcoM_PhAPEC2	Aeromonas~phage~CC2	35.7582
Escherichia~phage~vB_EcoM_VR20	Aeromonas~phage~CC2	37.8815
Escherichia~phage~vB_EcoM_VR25	Aeromonas~phage~CC2	38.8546
Escherichia~phage~vB_EcoM_VR26	Aeromonas~phage~CC2	38.9944
Escherichia~phage~vB_EcoM_VR7	Aeromonas~phage~CC2	37.4
Escherichia~phage~wV7	Aeromonas~phage~CC2	27.362
Klebsiella~phage~JD18	Aeromonas~phage~CC2	41.4242
Klebsiella~phage~KP15	Aeromonas~phage~CC2	52.4606
Klebsiella~phage~KP27	Aeromonas~phage~CC2	52.3983
Klebsiella~phage~Matisse	Aeromonas~phage~CC2	52.0421
Klebsiella~phage~PKO111	Aeromonas~phage~CC2	46.5297
Klebsiella~phage~vB_KpnM_KpV477	Aeromonas~phage~CC2	41.6528
Morganella~phage~vB_MmoM_MP1	Aeromonas~phage~CC2	57.6911
Pectobacterium~bacteriophage~PM2	Aeromonas~phage~CC2	40.465
Proteus~phage~vB_PmiM_Pm5461	Aeromonas~phage~CC2	65.9362
Salmonella~phage~STML-198	Aeromonas~phage~CC2	44.8049
Salmonella~phage~STP4-a	Aeromonas~phage~CC2	39.8718
Salmonella~phage~vB_SenMS16	Aeromonas~phage~CC2	43.7231
Salmonella~phage~vB_SnwM_CGG4-1	Aeromonas~phage~CC2	36.8735
Serratia~phage~PS2	Aeromonas~phage~CC2	50.9055
Shigella~phage~SHBML-50-1	Aeromonas~phage~CC2	27.8384
Shigella~phage~SHFML-11	Aeromonas~phage~CC2	28.988
Shigella~phage~SHFML-26	Aeromonas~phage~CC2	28.988
Shigella~phage~SHSML-52-1	Aeromonas~phage~CC2	34.6897
Shigella~phage~SP18	Aeromonas~phage~CC2	39.4921
Shigella~phage~Shf125875	Aeromonas~phage~CC2	34.8282
Shigella~phage~Shfl2	Aeromonas~phage~CC2	29.2358
Shigella~phage~pSs-1	Aeromonas~phage~CC2	29.1734
Stenotrophomonas~phage~IME13	Aeromonas~phage~CC2	73.0135
Vibrio~phage~KVP40	Aeromonas~phage~CC2	41.766
Vibrio~phage~VH7D	Aeromonas~phage~CC2	35.2323
Vibrio~phage~ValKK3	Aeromonas~phage~CC2	39.856
Vibrio~phage~nt-1	Aeromonas~phage~CC2	41.7542
Yersinia~phage~PST	Aeromonas~phage~CC2	27.4797
Yersinia~phage~phiD1	Aeromonas~phage~CC2	28.5048
Yersinia~phage~phiR1-RT	Aeromonas~phage~CC2	45.7648
Yersinia~phage~vB_YenM_TG1	Aeromonas~phage~CC2	39.6393
Acinetobacter~phage~Ac42	Aeromonas~phage~PX29	34.0803
Acinetobacter~phage~Acj61	Aeromonas~phage~PX29	35.0322
Acinetobacter~phage~Acj9	Aeromonas~phage~PX29	32.6675
Acinetobacter~phage~ZZ1	Aeromonas~phage~PX29	35.5687
Acinetobacter~virus~133	Aeromonas~phage~PX29	38.6496
Aeromonas~phage~Aes012	Aeromonas~phage~PX29	63.634
Aeromonas~phage~Aes508	Aeromonas~phage~PX29	61.0018
Aeromonas~phage~CC2	Aeromonas~phage~PX29	120.878
Aeromonas~phage~phiAS4	Aeromonas~phage~PX29	60.8228
Aeromonas~phage~phiAS5	Aeromonas~phage~PX29	300
Aeromonas~virus~25	Aeromonas~phage~PX29	61.9461
Aeromonas~virus~31	Aeromonas~phage~PX29	59.6546
Aeromonas~virus~44RR2	Aeromonas~phage~PX29	60.9188
Aeromonas~virus~65	Aeromonas~phage~PX29	125.423
Aeromonas~virus~Aeh1	Aeromonas~phage~PX29	300
Citrobacter~phage~IME-CF2	Aeromonas~phage~PX29	65.124
Citrobacter~phage~Margaery	Aeromonas~phage~PX29	66.9639
Citrobacter~phage~Merlin	Aeromonas~phage~PX29	51.366
Citrobacter~phage~Miller	Aeromonas~phage~PX29	67.2618
Citrobacter~phage~Moon	Aeromonas~phage~PX29	50.1152
Citrobacter~phage~vB_CfrM_CfP1	Aeromonas~phage~PX29	67.6648
Cronobacter~phage~S13	Aeromonas~phage~PX29	124.402
Cronobacter~phage~vB_CsaM_GAP161	Aeromonas~phage~PX29	67.4624
Edwardsiella~phage~PEi20	Aeromonas~phage~PX29	35.7802
Enterobacter~phage~CC31	Aeromonas~phage~PX29	49.9536
Enterobacter~phage~PG7	Aeromonas~phage~PX29	50.4211
Enterobacteria~phage~Bp7	Aeromonas~phage~PX29	32.0366
Enterobacteria~phage~GEC-3S	Aeromonas~phage~PX29	56.833
Enterobacteria~phage~IME08	Aeromonas~phage~PX29	37.3478
Enterobacteria~phage~JS10	Aeromonas~phage~PX29	33.4353
Enterobacteria~phage~Phi1	Aeromonas~phage~PX29	56.9213
Enterobacteria~phage~RB14	Aeromonas~phage~PX29	31.3727
Enterobacteria~phage~RB16	Aeromonas~phage~PX29	66.1911
Enterobacteria~phage~RB27	Aeromonas~phage~PX29	31.5508
Enterobacteria~phage~RB3	Aeromonas~phage~PX29	31.4318
Enterobacteria~phage~RB32	Aeromonas~phage~PX29	31.6106
Enterobacteria~phage~RB43	Aeromonas~phage~PX29	64.0702
Enterobacteria~phage~RB49	Aeromonas~phage~PX29	53.2814
Enterobacteria~phage~RB51	Aeromonas~phage~PX29	31.4318
Enterobacteria~phage~RB68	Aeromonas~phage~PX29	31.2551
Enterobacteria~phage~RB69	Aeromonas~phage~PX29	37.5469
Enterobacteria~phage~T4	Aeromonas~phage~PX29	32.6362
Enterobacteria~phage~vB_EcoM_VR5	Aeromonas~phage~PX29	31.5508
Escherichia~phage~APCEc01	Aeromonas~phage~PX29	36.0613
Escherichia~phage~AR1	Aeromonas~phage~PX29	30.9654
Escherichia~phage~ECML-134	Aeromonas~phage~PX29	33.1229
Escherichia~phage~HX01	Aeromonas~phage~PX29	38.0202
Escherichia~phage~HY01	Aeromonas~phage~PX29	32.5391
Escherichia~phage~HY03	Aeromonas~phage~PX29	31.6707
Escherichia~phage~JS98	Aeromonas~phage~PX29	33.3723
Escherichia~phage~JSE	Aeromonas~phage~PX29	55.1352
Escherichia~phage~Lw1	Aeromonas~phage~PX29	65.8905
Escherichia~phage~MX01	Aeromonas~phage~PX29	31.8525
Escherichia~phage~QL01	Aeromonas~phage~PX29	32.8169
Escherichia~phage~UFV-AREG1	Aeromonas~phage~PX29	31.3727
Escherichia~phage~WG01	Aeromonas~phage~PX29	32.9385
Escherichia~phage~ime09	Aeromonas~phage~PX29	33.2471
Escherichia~phage~slur02	Aeromonas~phage~PX29	31.8525
Escherichia~phage~slur07	Aeromonas~phage~PX29	31.8525
Escherichia~phage~slur14	Aeromonas~phage~PX29	31.4912
Escherichia~phage~vB_EcoM-UFV13	Aeromonas~phage~PX29	31.7311
Escherichia~phage~vB_EcoM_112	Aeromonas~phage~PX29	31.0806
Escherichia~phage~vB_EcoM_ACG-C40	Aeromonas~phage~PX29	30.9081
Escherichia~phage~vB_EcoM_JS09	Aeromonas~phage~PX29	35.9964
Escherichia~phage~vB_EcoM_PhAPEC2	Aeromonas~phage~PX29	37.2774
Escherichia~phage~vB_EcoM_VR20	Aeromonas~phage~PX29	35.1758
Escherichia~phage~vB_EcoM_VR25	Aeromonas~phage~PX29	34.7509
Escherichia~phage~vB_EcoM_VR26	Aeromonas~phage~PX29	34.8712
Escherichia~phage~vB_EcoM_VR7	Aeromonas~phage~PX29	33.2503
Escherichia~phage~wV7	Aeromonas~phage~PX29	31.4318
Klebsiella~phage~JD18	Aeromonas~phage~PX29	50.0336
Klebsiella~phage~KP15	Aeromonas~phage~PX29	69.2389
Klebsiella~phage~KP27	Aeromonas~phage~PX29	65.5936
Klebsiella~phage~Matisse	Aeromonas~phage~PX29	66.9639
Klebsiella~phage~PKO111	Aeromonas~phage~PX29	53.5714
Klebsiella~phage~vB_KpnM_KpV477	Aeromonas~phage~PX29	46.9821
Morganella~phage~vB_MmoM_MP1	Aeromonas~phage~PX29	73.2698
Pectobacterium~bacteriophage~PM2	Aeromonas~phage~PX29	36.3894
Proteus~phage~vB_PmiM_Pm5461	Aeromonas~phage~PX29	76.8078
Ralstonia~phage~RSP15	Aeromonas~phage~PX29	1.49637
Salmonella~phage~STML-198	Aeromonas~phage~PX29	46.9285
Salmonella~phage~STP4-a	Aeromonas~phage~PX29	44.9567
Salmonella~phage~vB_SenMS16	Aeromonas~phage~PX29	45.8902
Salmonella~phage~vB_SnwM_CGG4-1	Aeromonas~phage~PX29	44.9567
Serratia~phage~PS2	Aeromonas~phage~PX29	67.4624
Shigella~phage~SHBML-50-1	Aeromonas~phage~PX29	30.4072
Shigella~phage~SHFML-11	Aeromonas~phage~PX29	31.6707
Shigella~phage~SHFML-26	Aeromonas~phage~PX29	30.1718
Shigella~phage~SHSML-52-1	Aeromonas~phage~PX29	37.8157
Shigella~phage~SP18	Aeromonas~phage~PX29	35.2993
Shigella~phage~Shf125875	Aeromonas~phage~PX29	37.9517
Shigella~phage~Shfl2	Aeromonas~phage~PX29	31.9136
Shigella~phage~pSs-1	Aeromonas~phage~PX29	31.8525
Stenotrophomonas~phage~IME13	Aeromonas~phage~PX29	64.1235
Vibrio~phage~KVP40	Aeromonas~phage~PX29	61.852
Vibrio~phage~VH7D	Aeromonas~phage~PX29	51.2128
Vibrio~phage~ValKK3	Aeromonas~phage~PX29	61.2088
Vibrio~phage~nt-1	Aeromonas~phage~PX29	61.7696
Yersinia~phage~PST	Aeromonas~phage~PX29	33.0612
Yersinia~phage~phiD1	Aeromonas~phage~PX29	31.1967
Yersinia~phage~phiR1-RT	Aeromonas~phage~PX29	43.0955
Yersinia~phage~vB_YenM_TG1	Aeromonas~phage~PX29	44.7222
Enterobacteria~phage~phiEcoM-GJ1	Aeromonas~phage~pAh6-C	41.4901
Erwinia~phage~vB_EamM-Y2	Aeromonas~phage~pAh6-C	39.124
Pectobacterium~phage~PM1	Aeromonas~phage~pAh6-C	43.5873
Shewanella~phage~Spp001	Aeromonas~phage~pAh6-C	100.369
Acinetobacter~phage~Ac42	Aeromonas~phage~phiAS4	40.6872
Acinetobacter~phage~Acj61	Aeromonas~phage~phiAS4	53.9981
Acinetobacter~phage~Acj9	Aeromonas~phage~phiAS4	49.4135
Acinetobacter~phage~ZZ1	Aeromonas~phage~phiAS4	47.4323
Acinetobacter~virus~133	Aeromonas~phage~phiAS4	40.5472
Aeromonas~phage~Aes012	Aeromonas~phage~phiAS4	300
Aeromonas~phage~Aes508	Aeromonas~phage~phiAS4	300
Aeromonas~phage~CC2	Aeromonas~phage~phiAS4	79.7534
Aeromonas~phage~PX29	Aeromonas~phage~phiAS4	60.8228
Aeromonas~phage~phiAS5	Aeromonas~phage~phiAS4	58.1436
Aeromonas~virus~25	Aeromonas~phage~phiAS4	300
Aeromonas~virus~31	Aeromonas~phage~phiAS4	300
Aeromonas~virus~44RR2	Aeromonas~phage~phiAS4	300
Aeromonas~virus~65	Aeromonas~phage~phiAS4	67.0024
Aeromonas~virus~Aeh1	Aeromonas~phage~phiAS4	60.9223
Citrobacter~phage~IME-CF2	Aeromonas~phage~phiAS4	66.5903
Citrobacter~phage~Margaery	Aeromonas~phage~phiAS4	66.8134
Citrobacter~phage~Merlin	Aeromonas~phage~phiAS4	55.9338
Citrobacter~phage~Miller	Aeromonas~phage~phiAS4	65.2574
Citrobacter~phage~Moon	Aeromonas~phage~phiAS4	54.5824
Citrobacter~phage~vB_CfrM_CfP1	Aeromonas~phage~phiAS4	67.4756
Cronobacter~phage~S13	Aeromonas~phage~phiAS4	73.5976
Cronobacter~phage~vB_CsaM_GAP161	Aeromonas~phage~phiAS4	67.2845
Edwardsiella~phage~PEi20	Aeromonas~phage~phiAS4	64.9336
Enterobacter~phage~CC31	Aeromonas~phage~phiAS4	52.579
Enterobacter~phage~PG7	Aeromonas~phage~phiAS4	56.6352
Enterobacteria~phage~Bp7	Aeromonas~phage~phiAS4	59.2492
Enterobacteria~phage~GEC-3S	Aeromonas~phage~phiAS4	76.4566
Enterobacteria~phage~IME08	Aeromonas~phage~phiAS4	65.718
Enterobacteria~phage~JS10	Aeromonas~phage~phiAS4	62.7081
Enterobacteria~phage~Phi1	Aeromonas~phage~phiAS4	76.5611
Enterobacteria~phage~RB14	Aeromonas~phage~phiAS4	25.2739
Enterobacteria~phage~RB16	Aeromonas~phage~phiAS4	64.0747
Enterobacteria~phage~RB27	Aeromonas~phage~phiAS4	23.929
Enterobacteria~phage~RB3	Aeromonas~phage~phiAS4	25.3226
Enterobacteria~phage~RB32	Aeromonas~phage~phiAS4	23.9764
Enterobacteria~phage~RB43	Aeromonas~phage~phiAS4	63.9114
Enterobacteria~phage~RB49	Aeromonas~phage~phiAS4	74.3576
Enterobacteria~phage~RB51	Aeromonas~phage~phiAS4	23.8346
Enterobacteria~phage~RB68	Aeromonas~phage~phiAS4	23.6944
Enterobacteria~phage~RB69	Aeromonas~phage~phiAS4	29.8918
Enterobacteria~phage~T4	Aeromonas~phage~phiAS4	25.0811
Enterobacteria~phage~vB_EcoM_VR5	Aeromonas~phage~phiAS4	60.3433
Escherichia~phage~APCEc01	Aeromonas~phage~phiAS4	29.9461
Escherichia~phage~AR1	Aeromonas~phage~phiAS4	23.4644
Escherichia~phage~ECML-134	Aeromonas~phage~phiAS4	26.9811
Escherichia~phage~HX01	Aeromonas~phage~phiAS4	31.8461
Escherichia~phage~HY01	Aeromonas~phage~phiAS4	24.7126
Escherichia~phage~HY03	Aeromonas~phage~phiAS4	24.0241
Escherichia~phage~JS98	Aeromonas~phage~phiAS4	62.6152
Escherichia~phage~JSE	Aeromonas~phage~phiAS4	74.5614
Escherichia~phage~Lw1	Aeromonas~phage~phiAS4	67.4756
Escherichia~phage~MX01	Aeromonas~phage~phiAS4	60.7921
Escherichia~phage~QL01	Aeromonas~phage~phiAS4	61.7962
Escherichia~phage~UFV-AREG1	Aeromonas~phage~phiAS4	25.2739
Escherichia~phage~WG01	Aeromonas~phage~phiAS4	60.1665
Escherichia~phage~ime09	Aeromonas~phage~phiAS4	24.072
Escherichia~phage~slur02	Aeromonas~phage~phiAS4	24.1683
Escherichia~phage~slur07	Aeromonas~phage~phiAS4	25.669
Escherichia~phage~slur14	Aeromonas~phage~phiAS4	25.3715
Escherichia~phage~vB_EcoM-UFV13	Aeromonas~phage~phiAS4	25.569
Escherichia~phage~vB_EcoM_112	Aeromonas~phage~phiAS4	25.0333
Escherichia~phage~vB_EcoM_ACG-C40	Aeromonas~phage~phiAS4	23.419
Escherichia~phage~vB_EcoM_JS09	Aeromonas~phage~phiAS4	29.8918
Escherichia~phage~vB_EcoM_PhAPEC2	Aeromonas~phage~phiAS4	27.828
Escherichia~phage~vB_EcoM_VR20	Aeromonas~phage~phiAS4	59.0511
Escherichia~phage~vB_EcoM_VR25	Aeromonas~phage~phiAS4	56.7146
Escherichia~phage~vB_EcoM_VR26	Aeromonas~phage~phiAS4	58.6372
Escherichia~phage~vB_EcoM_VR7	Aeromonas~phage~phiAS4	54.9676
Escherichia~phage~wV7	Aeromonas~phage~phiAS4	23.8346
Klebsiella~phage~JD18	Aeromonas~phage~phiAS4	57.9434
Klebsiella~phage~KP15	Aeromonas~phage~phiAS4	67.0861
Klebsiella~phage~KP27	Aeromonas~phage~phiAS4	63.5226
Klebsiella~phage~Matisse	Aeromonas~phage~phiAS4	64.9817
Klebsiella~phage~PKO111	Aeromonas~phage~phiAS4	63.5327
Klebsiella~phage~vB_KpnM_KpV477	Aeromonas~phage~phiAS4	56.4178
Morganella~phage~vB_MmoM_MP1	Aeromonas~phage~phiAS4	67.6684
Pectobacterium~bacteriophage~PM2	Aeromonas~phage~phiAS4	69.4664
Proteus~phage~vB_PmiM_Pm5461	Aeromonas~phage~phiAS4	71.0606
Ralstonia~phage~RSP15	Aeromonas~phage~phiAS4	1.37062
Salmonella~phage~STML-198	Aeromonas~phage~phiAS4	40.6872
Salmonella~phage~STP4-a	Aeromonas~phage~phiAS4	37.1008
Salmonella~phage~vB_SenMS16	Aeromonas~phage~phiAS4	39.7981
Salmonella~phage~vB_SnwM_CGG4-1	Aeromonas~phage~phiAS4	42.0845
Serratia~phage~PS2	Aeromonas~phage~phiAS4	74.7669
Shigella~phage~SHBML-50-1	Aeromonas~phage~phiAS4	24.2168
Shigella~phage~SHFML-11	Aeromonas~phage~phiAS4	25.5193
Shigella~phage~SHFML-26	Aeromonas~phage~phiAS4	22.5471
Shigella~phage~SHSML-52-1	Aeromonas~phage~phiAS4	31.6743
Shigella~phage~SP18	Aeromonas~phage~phiAS4	55.6798
Shigella~phage~Shf125875	Aeromonas~phage~phiAS4	31.7886
Shigella~phage~Shfl2	Aeromonas~phage~phiAS4	25.7193
Shigella~phage~pSs-1	Aeromonas~phage~phiAS4	24.1683
Stenotrophomonas~phage~IME13	Aeromonas~phage~phiAS4	300
Vibrio~phage~KVP40	Aeromonas~phage~phiAS4	39.6518
Vibrio~phage~VH7D	Aeromonas~phage~phiAS4	31.6968
Vibrio~phage~ValKK3	Aeromonas~phage~phiAS4	42.2702
Vibrio~phage~nt-1	Aeromonas~phage~phiAS4	41.5123
Yersinia~phage~PST	Aeromonas~phage~phiAS4	25.4206
Yersinia~phage~phiD1	Aeromonas~phage~phiAS4	25.129
Yersinia~phage~phiR1-RT	Aeromonas~phage~phiAS4	53.9591
Yersinia~phage~vB_YenM_TG1	Aeromonas~phage~phiAS4	52.1917
Acinetobacter~phage~Ac42	Aeromonas~phage~phiAS5	36.5325
Acinetobacter~phage~Acj61	Aeromonas~phage~phiAS5	34.394
Acinetobacter~phage~Acj9	Aeromonas~phage~phiAS5	33.5755
Acinetobacter~phage~ZZ1	Aeromonas~phage~phiAS5	34.9129
Acinetobacter~virus~133	Aeromonas~phage~phiAS5	41.1227
Aeromonas~phage~Aes012	Aeromonas~phage~phiAS5	64.4498
Aeromonas~phage~Aes508	Aeromonas~phage~phiAS5	58.3023
Aeromonas~phage~CC2	Aeromonas~phage~phiAS5	120.87
Aeromonas~phage~PX29	Aeromonas~phage~phiAS5	300
Aeromonas~phage~phiAS4	Aeromonas~phage~phiAS5	58.1436
Aeromonas~virus~25	Aeromonas~phage~phiAS5	64.5592
Aeromonas~virus~31	Aeromonas~phage~phiAS5	60.478
Aeromonas~virus~44RR2	Aeromonas~phage~phiAS5	59.9708
Aeromonas~virus~65	Aeromonas~phage~phiAS5	123.49
Aeromonas~virus~Aeh1	Aeromonas~phage~phiAS5	300
Citrobacter~phage~IME-CF2	Aeromonas~phage~phiAS5	58.8945
Citrobacter~phage~Margaery	Aeromonas~phage~phiAS5	62.4485
Citrobacter~phage~Merlin	Aeromonas~phage~phiAS5	48.8752
Citrobacter~phage~Miller	Aeromonas~phage~phiAS5	62.7343
Citrobacter~phage~Moon	Aeromonas~phage~phiAS5	47.647
Citrobacter~phage~vB_CfrM_CfP1	Aeromonas~phage~phiAS5	63.121
Cronobacter~phage~S13	Aeromonas~phage~phiAS5	120.682
Cronobacter~phage~vB_CsaM_GAP161	Aeromonas~phage~phiAS5	62.9269
Edwardsiella~phage~PEi20	Aeromonas~phage~phiAS5	35.0905
Enterobacter~phage~CC31	Aeromonas~phage~phiAS5	45.8678
Enterobacter~phage~PG7	Aeromonas~phage~phiAS5	46.3469
Enterobacteria~phage~Bp7	Aeromonas~phage~phiAS5	31.4193
Enterobacteria~phage~GEC-3S	Aeromonas~phage~phiAS5	54.2293
Enterobacteria~phage~IME08	Aeromonas~phage~phiAS5	33.5755
Enterobacteria~phage~JS10	Aeromonas~phage~phiAS5	31.2965
Enterobacteria~phage~Phi1	Aeromonas~phage~phiAS5	54.3156
Enterobacteria~phage~RB14	Aeromonas~phage~phiAS5	27.8299
Enterobacteria~phage~RB16	Aeromonas~phage~phiAS5	59.9511
Enterobacteria~phage~RB27	Aeromonas~phage~phiAS5	27.9967
Enterobacteria~phage~RB3	Aeromonas~phage~phiAS5	26.4437
Enterobacteria~phage~RB32	Aeromonas~phage~phiAS5	29.5156
Enterobacteria~phage~RB43	Aeromonas~phage~phiAS5	59.6438
Enterobacteria~phage~RB49	Aeromonas~phage~phiAS5	50.7452
Enterobacteria~phage~RB51	Aeromonas~phage~phiAS5	29.3426
Enterobacteria~phage~RB68	Aeromonas~phage~phiAS5	29.1717
Enterobacteria~phage~RB69	Aeromonas~phage~phiAS5	33.8059
Enterobacteria~phage~T4	Aeromonas~phage~phiAS5	29.0589
Enterobacteria~phage~vB_EcoM_VR5	Aeromonas~phage~phiAS5	29.4577
Escherichia~phage~APCEc01	Aeromonas~phage~phiAS5	32.3644
Escherichia~phage~AR1	Aeromonas~phage~phiAS5	27.4483
Escherichia~phage~ECML-134	Aeromonas~phage~phiAS5	28.0528
Escherichia~phage~HX01	Aeromonas~phage~phiAS5	32.7364
Escherichia~phage~HY01	Aeromonas~phage~phiAS5	28.9226
[truncated: 77,132 more rows]

## Sheet: Table S6
Table S6 List of phage-host associations.
Bacterial host	Phage Bin	Phage taxonomy	Phage Contig	Method	CRISPR spacers	Contig containing spacers	Spacer start position
MOB	Phage Bin1	Caudovirales	Contig1	CRISPR spacer mapping	TTAGGGAGTTATCATGCAAAATTTAAGTAATA	1	263800
					AAGAAAAATATGACCGTCAACAATAACAATAC	1	266020
					TACCCCACCAGTCGTCTCGATTACAAAAATCG	1	266080
					CTCTCAAGTCGAACGTCGATTTTTTGATTTAT	1	267042
	Phage Bin2	Caudovirales	Contig6	Blastn similarity
	Phage Bin4	Caudovirales	Contig1	CRISPR spacer mapping	TTATTATTATCAGATAACGCTGCAACGATAAT	1	265000
SOB					ACCTGAAACAACCATTGATTTTGCTGTGCCATCA	3	474775
					ATTATTATTATTAACGATTAATTTCATGCTTTGCT	3	476919
					AGATGTTTGTACATTAGATTTTAAATAATAAATA	3	476985
					TTGGCAATCGATAATGGACAAAGATTAGGAAAATAT	3	479071
	Phage Bin1	Caudovirales	Contig1	CRISPR spacer mapping	TCAGAAATAGATAACGCCATTACTAAAAAAATTATA	11	7084
					GACAAACATGAGCTCGCATTAAAAAGTCATCGAC	11	9111
					AGGTAAATCATTTTTCGGGACGTATCTTGCAGTTA	11	10614
					AATTGATACGATCAGAGTCATTATTAAAAATAAT	11	10680
					AAGAAGCAATTATCGAGTTTACACTGCAGCGCTG	11	11335
					AAAACTTTAGGTGCAGTCGTTACTGTCAATTCGG	11	13496
					ATTGATAATATCACAGCACTCGCAAATCGACGTAAT	11	13957
					CAGAATCTAACCCATTTTTAAAAAATTCATGGT	3	475617
					CCAAAATCATCTTTGACATATTTGACACTCCCCGCAA	3	476527
					TAAAAAAAATCATAGAACAAGTAGTTGCACACT	3	479007
					ATATCGGGCGCAGCATTGTTAGACGGAGAGCAAA	3	483930
					ATTAGTAGGCTTTGGGTTTACTGGCGATCAGGC	3	485093

## Sheet: Table S7
Table S7 Genes related to antiviral defense in bacterial communities in the endosymbionts SOB and MOB (searching against PFAM and PADS).
Endosymbiont	Gene	Contig	Start Position	Stop Position	Putative defense systems	PFAM domain	PFAM description	PADS hits		Expression Level									Reconstructed transcript hits (95% identity, 100% coverage)						Matching peptides from mass spectrometry
										Sample 1			Sample 2			Sample 3			Sample 1		Sample 2		Sample 3		Sample2			Sample3
									Length (bp)	EffectiveLength	TPM	NumReads	EffectiveLength	TPM	NumReads	EffectiveLength	TPM	NumReads	Metatranscriptome	Transcriptome from assembling reads mapping to genome bins	Metatranscriptome	Transcriptome from assembling reads mapping to genome bins	Metatranscriptome	Transcriptome from assembling reads mapping to genome bins	prot_score	emPAI	pep_seq	prot_score	emPAI	pep_seq
SOB	10_23	10	12818	13012	TA	PF09957	Bacterial antitoxin of type II TA system, VapB	MAY54766.1,TA,AT;MBJ54194.1,TA,AT;EMR12000.1,TA,AT;FCIFOGPL_00729,TA,AT;ALP54141.1,TA,AT;JAMBGIPJ_01143,TA,AT;KHDGELNB_00629,TA,AT;SEP66443.1,TA,AT;EHQ53538.1,TA,AT;ABA56940.1,TA,AT;ADJ29461.1,TA,AT;KFI20632.1,TA,AT;OOE91277.1,TA,AT;OOF08085.1,TA,AT;KFI23711.1,TA,AT;OOE92978.1,TA,AT;OOE95653.1,TA,AT;OOF05650.1,TA,AT;OOF01598.1,TA,AT;SOB95412.1,TA,AT;OOE57835.1,TA,AT;AMQ89209.1,TA,AT;BHLMIDBG_0017…	195	29.284	408.107	55	18.923	79.9168	5	18.962	92.5295	13	TRINITY_DN11927_c0_g6_i1		TRINITY_DN54251_c0_g1_i1	TRINITY_DN528_c0_g1_i1	TRINITY_DN56088_c0_g1_i1	TRINITY_DN20_c4_g1_i1
	10_40	10	28348	30333	HACHIMAN	PF00270	DEAD/DEAH box helicase	PNG30795.1,HACHIMAN,HamB;DNHIBCBH_00281,HACHIMAN,HamB;JPDFKOPO_02884,HACHIMAN,HamB;MPJBNLOH_01246,HACHIMAN,HamB;DNKEJLEP_00201,HACHIMAN,HamB;AQT07037.1,HACHIMAN,HamB;PNV96863.1,HACHIMAN,HamB;FLDHNJOP_02360,HACHIMAN,HamB;BBGGKNPE_02645,HACHIMAN,HamB;IODBFBDI_00172,HACHIMAN,HamB;SDA32483.1,HACHIMAN,HamB;SEM31388.1,HACHIMAN,HamB;SER45551.1,HACHIMAN,HamB;SFK11634.1,HACHIMAN,HamB;SFN29110.1,HACHIMAN,H…	1986	1798.95	0.362367	3	1728.27	15.0503	86	1725.5	2.2683	29			TRINITY_DN1034_c0_g1_i1
	10_40	10	28348	30333	HACHIMAN, DISARM	PF00271	Helicase conserved C-terminal domain	PNG30795.1,HACHIMAN,HamB;DNHIBCBH_00281,HACHIMAN,HamB;JPDFKOPO_02884,HACHIMAN,HamB;MPJBNLOH_01246,HACHIMAN,HamB;DNKEJLEP_00201,HACHIMAN,HamB;AQT07037.1,HACHIMAN,HamB;PNV96863.1,HACHIMAN,HamB;FLDHNJOP_02360,HACHIMAN,HamB;BBGGKNPE_02645,HACHIMAN,HamB;IODBFBDI_00172,HACHIMAN,HamB;SDA32483.1,HACHIMAN,HamB;SEM31388.1,HACHIMAN,HamB;SER45551.1,HACHIMAN,HamB;SFK11634.1,HACHIMAN,HamB;SFN29110.1,HACHIMAN,H…	1986	1798.95	0.362367	3	1728.27	15.0503	86	1725.5	2.2683	29			TRINITY_DN1034_c0_g1_i1
	10_66	10	57145	59151	DISARM, HACHIMAN, ZORYA	PF00271	Helicase conserved C-terminal domain	PLY17287.1,DISARM,DrmA;PLY17287.1,HACHIMAN,HamB;PLY17287.1,ZORYA,ZorD;PLX63575.1,DISARM,DrmA;PLX63575.1,HACHIMAN,HamB;PLX63575.1,ZORYA,ZorD;KNJJLAJB_03374,DISARM,DrmA;KNJJLAJB_03374,HACHIMAN,HamB;KNJJLAJB_03374,ZORYA,ZorD;AKH19940.1,DISARM,DrmA;AKH19940.1,HACHIMAN,HamB;AKH19940.1,ZORYA,ZorD;OOZ35676.1,DISARM,DrmA;PKM42528.1,DISARM,DrmA;OOZ35676.1,HACHIMAN,HamB;PKM42528.1,HACHIMAN,HamB;OOZ35676.1,…	2007	1819.95	10.3874	87	1749.27	15.7341	91	1746.5	12.7507	165			TRINITY_DN2418_c0_g1_i1	TRINITY_DN23_c0_g11_i1	TRINITY_DN75338_c0_g1_i1
	10_74	10	62629	62895	TA	PF07804	HipA-like C-terminal domain	AJP44697.1,TA,T;MEJJCHFF_03863,TA,T;OCQ53723.1,TA,T;FPPGAILO_02651,TA,T;CAE13191.1,TA,T;ANN26095.1,TA,T;KGM28756.1,TA,T;OCA55650.1,TA,T;NHJICKBP_03850,TA,T;LAHNDLIN_01230,TA,T;KTL61970.1,TA,T;ALM70454.1,TA,T;AMJ99553.1,TA,T;ANH63738.1,TA,T;FEDLHNHE_03626,TA,T;MJGMPMBC_03077,TA,T;GNKDOIED_03610,TA,T;OQK63189.1,TA,T;OQK65582.1,TA,T;APD90677.1,TA,T;APE02762.1,TA,T;OOZ32674.1,TA,T;OOZ71160.1,TA,T;OOZ…	267	86.315	17.6221	7	44.061	109.831	16	41.201	16.3789	5	TRINITY_DN29656_c0_g1_i1	TRINITY_DN2773_c0_g1_i1	TRINITY_DN6621_c0_g1_i1	TRINITY_DN57_c0_g2_i1	TRINITY_DN39291_c0_g1_i1	TRINITY_DN546_c0_g1_i1
	10_76	10	64010	66748	ZORYA, DISARM	PF00176	SNF2 family N-terminal domain	PHS16499.1,BREX,BrxHII;PHS16499.1,ZORYA,ZorD;GBE50668.1,BREX,BrxHII;GBE47277.1,BREX,BrxHII;GBE50668.1,ZORYA,ZorD;GBE47277.1,ZORYA,ZorD;GBE11280.1,BREX,BrxHII;GBE11280.1,ZORYA,ZorD;PCI67870.1,BREX,BrxHII;PCI67870.1,ZORYA,ZorD;PCI13009.1,BREX,BrxHII;PCI13009.1,ZORYA,ZorD;OHB68068.1,BREX,BrxHII;OHB68068.1,ZORYA,ZorD;INFOBNHE_00305,BREX,BrxHII;INFOBNHE_00305,ZORYA,ZorD;OHB84104.1,BREX,BrxHII;OHB84104…	2739	2551.95	2.29899	27	2481.27	10.6048	87	2478.5	2.28706	42			TRINITY_DN6621_c0_g1_i1	TRINITY_DN57_c0_g2_i1
	10_76	10	64010	66748	ZORYA, DISARM, HACHIMAN	PF00271	Helicase conserved C-terminal domain	PHS16499.1,BREX,BrxHII;PHS16499.1,ZORYA,ZorD;GBE50668.1,BREX,BrxHII;GBE47277.1,BREX,BrxHII;GBE50668.1,ZORYA,ZorD;GBE47277.1,ZORYA,ZorD;GBE11280.1,BREX,BrxHII;GBE11280.1,ZORYA,ZorD;PCI67870.1,BREX,BrxHII;PCI67870.1,ZORYA,ZorD;PCI13009.1,BREX,BrxHII;PCI13009.1,ZORYA,ZorD;OHB68068.1,BREX,BrxHII;OHB68068.1,ZORYA,ZorD;INFOBNHE_00305,BREX,BrxHII;INFOBNHE_00305,ZORYA,ZorD;OHB84104.1,BREX,BrxHII;OHB84104…	2739	2551.95	2.29899	27	2481.27	10.6048	87	2478.5	2.28706	42			TRINITY_DN6621_c0_g1_i1	TRINITY_DN57_c0_g2_i1
	10_77	10	66939	72368	HACHIMAN	PF00270	DEAD/DEAH box helicase	SIQ05839.1,HACHIMAN,HamB;LILALIEN_01371,HACHIMAN,HamB;ANT70074.1,HACHIMAN,HamB;KRV83466.1,HACHIMAN,HamB;KRW14420.1,HACHIMAN,HamB;KRW38581.1,HACHIMAN,HamB;KRW03964.1,HACHIMAN,HamB;KRW08663.1,HACHIMAN,HamB;KRW21879.1,HACHIMAN,HamB;KRW22009.1,HACHIMAN,HamB;KRW30585.1,HACHIMAN,HamB;KRW33906.1,HACHIMAN,HamB;KRW43150.1,HACHIMAN,HamB;KRW47625.1,HACHIMAN,HamB;KRW52498.1,HACHIMAN,HamB;KRW55699.1,HACHIMAN,…	5430	5242.95	7.83307	189	5172.27	16.6071	284	5169.5	9.03328	346			TRINITY_DN6621_c0_g1_i1		TRINITY_DN4374_c0_g1_i1
	10_77	10	66939	72368	HACHIMAN	PF00271	Helicase conserved C-terminal domain	SIQ05839.1,HACHIMAN,HamB;LILALIEN_01371,HACHIMAN,HamB;ANT70074.1,HACHIMAN,HamB;KRV83466.1,HACHIMAN,HamB;KRW14420.1,HACHIMAN,HamB;KRW38581.1,HACHIMAN,HamB;KRW03964.1,HACHIMAN,HamB;KRW08663.1,HACHIMAN,HamB;KRW21879.1,HACHIMAN,HamB;KRW22009.1,HACHIMAN,HamB;KRW30585.1,HACHIMAN,HamB;KRW33906.1,HACHIMAN,HamB;KRW43150.1,HACHIMAN,HamB;KRW47625.1,HACHIMAN,HamB;KRW52498.1,HACHIMAN,HamB;KRW55699.1,HACHIMAN,…	5430	5242.95	7.83307	189	5172.27	16.6071	284	5169.5	9.03328	346			TRINITY_DN6621_c0_g1_i1		TRINITY_DN4374_c0_g1_i1
	11_16	11	15120	15413	CRISPR-CAS	PF09827	CRISPR associated protein Cas2	PCJ84485.1,CRISPR-CAS,Cas2;PCI75766.1,CRISPR-CAS,Cas2;PCI88870.1,CRISPR-CAS,Cas2;PCI23206.1,CRISPR-CAS,Cas2;KJS06086.1,CRISPR-CAS,Cas2;ABE48877.1,CRISPR-CAS,Cas2;PKO46752.1,CRISPR-CAS,Cas2;PCI14352.1,CRISPR-CAS,Cas2;DCAADGOE_01001,CRISPR-CAS,Cas2;OMOECPFJ_01006,CRISPR-CAS,Cas2;CCU72635.1,CRISPR-CAS,Cas2;PCH88217.1,CRISPR-CAS,Cas2;MAZ69978.1,CRISPR-CAS,Cas2;ACE82893.1,CRISPR-CAS,Cas2;MAR90774.1,CR…	294	111.104	27.3806	14	59.885	161.617	32	56.776	64.1828	27	TRINITY_DN168_c1_g2_i1	TRINITY_DN55_c1_g2_i1	TRINITY_DN1_c2_g1_i1	TRINITY_DN37_c0_g6_i1	TRINITY_DN100_c0_g1_i2	TRINITY_DN21_c2_g1_i1
	11_17	11	15416	16432	CRISPR-CAS	PF01867	CRISPR associated protein Cas1	PCI75767.1,CRISPR-CAS,Cas1;PCI88871.1,CRISPR-CAS,Cas1;PCI23205.1,CRISPR-CAS,Cas1;PCI14353.1,CRISPR-CAS,Cas1;PCJ84484.1,CRISPR-CAS,Cas1;PCH88218.1,CRISPR-CAS,Cas1;PLAPIKEE_03072,CRISPR-CAS,Cas1;MAZ69979.1,CRISPR-CAS,Cas1;ACE83048.1,CRISPR-CAS,Cas1;KJS06087.1,CRISPR-CAS,Cas1;MAR90773.1,CRISPR-CAS,Cas1;OMOECPFJ_01007,CRISPR-CAS,Cas1;DCAADGOE_01000,CRISPR-CAS,Cas1;KTC70108.1,CRISPR-CAS,Cas1;CAAAMEMJ_…	1017	829.946	44.2468	169	759.266	97.9937	246	756.501	81.5313	457	TRINITY_DN168_c1_g2_i1	TRINITY_DN55_c1_g2_i1	TRINITY_DN1_c2_g1_i1	TRINITY_DN37_c0_g6_i1	TRINITY_DN100_c0_g1_i2	TRINITY_DN21_c2_g1_i1
	11_18	11	16454	17086	CRISPR-CAS	PF01930	Domain of unknown function DUF83	PCI75769.1,CRISPR-CAS,Cas4;PCI88873.1,CRISPR-CAS,Cas4;PCJ84482.1,CRISPR-CAS,Cas4;PCH88220.1,CRISPR-CAS,Cas4;PCI23203.1,CRISPR-CAS,Cas4;PCI14354.1,CRISPR-CAS,Cas4;PKO46750.1,CRISPR-CAS,Cas4;KJS06088.1,CRISPR-CAS,Cas4;CAAAMEMJ_00850,CRISPR-CAS,Cas4;MHAGCDHA_00683,CRISPR-CAS,Cas4;MAZ69980.1,CRISPR-CAS,Cas4;PLAPIKEE_03073,CRISPR-CAS,Cas4;CCU72637.1,CRISPR-CAS,Cas4;IKIPOGPH_00094,CRISPR-CAS,Cas4;LHMPF…	633	445.953	97.451	200	375.29	64.4734	80	372.51	87.6788	242	TRINITY_DN168_c1_g2_i1	TRINITY_DN55_c1_g2_i1	TRINITY_DN1_c2_g1_i1	TRINITY_DN37_c0_g6_i1	TRINITY_DN100_c0_g1_i2	TRINITY_DN21_c2_g1_i1
	11_20	11	18180	19040	CRISPR-CAS	PF05107	CRISPR-associated protein Cas7	PCJ84480.1,CRISPR-CAS,Cas7;CCU72638.1,CRISPR-CAS,Cas7;OBW93585.1,CRISPR-CAS,Cas7;EFH21872.1,CRISPR-CAS,Cas7;EGT79804.1,CRISPR-CAS,Cas7;GOPFDDCP_01356,CRISPR-CAS,Cas7;ARB05160.1,CRISPR-CAS,Cas7;CBX22696.1,CRISPR-CAS,Cas7;KZC85621.1,CRISPR-CAS,Cas7;EGY61572.1,CRISPR-CAS,Cas7;KFJ35638.1,CRISPR-CAS,Cas7;OFM04635.1,CRISPR-CAS,Cas7;EEZ75909.1,CRISPR-CAS,Cas7;IMJCIJAM_01579,CRISPR-CAS,Cas7;CFNPIOOE_0231…	861	673.948	227.305	705	603.267	250.177	499	600.503	381.179	1696	TRINITY_DN168_c1_g2_i1	TRINITY_DN55_c1_g2_i1	TRINITY_DN1_c2_g1_i1	TRINITY_DN37_c0_g6_i1	TRINITY_DN100_c0_g1_i2	TRINITY_DN21_c2_g1_i1	239	0.55	NFVQMTQTDNANR	304	0.93	NFVQMTQTDNANR
	11_21	11	19043	20785	CRISPR-CAS	PF09709	CRISPR-associated protein (Cas_Csd1)	PCJ84479.1,CRISPR-CAS,Cas8c;CCU72639.1,CRISPR-CAS,Cas8c;IHLAAAND_03784,CRISPR-CAS,Cas8c;PPK59124.1,CRISPR-CAS,Cas8c;PPK52381.1,CRISPR-CAS,Cas8c;PPK55357.1,CRISPR-CAS,Cas8c;ERP96323.1,CRISPR-CAS,Cas8c;ELKPIHNA_00540,CRISPR-CAS,Cas8c;ERS87976.1,CRISPR-CAS,Cas8c;EBA01540.1,CRISPR-CAS,Cas8c;PKB03323.1,CRISPR-CAS,Cas8c;MAO11750.1,CRISPR-CAS,Cas8c;KPQ28787.1,CRISPR-CAS,Cas8c;OMOGHBLA_02102,CRISPR-CAS,C…	1743	1555.95	85.6074	613	1485.27	133.788	657	1482.5	163.959	1801	TRINITY_DN168_c1_g2_i1	TRINITY_DN55_c1_g2_i1	TRINITY_DN1_c2_g1_i1	TRINITY_DN37_c0_g6_i1	TRINITY_DN100_c0_g1_i2	TRINITY_DN21_c2_g1_i1	147	0.12	LQADAQPGINATIR	150	0.18	LQADAQPGINATIR
	11_22	11	20782	21441	CRISPR-CAS	PF09704	CRISPR-associated protein (Cas_Cas5)	OXS54194.1,CRISPR-CAS,Cas3';EFE93113.1,CRISPR-CAS,Cas3';FDEPIKNE_00741,CRISPR-CAS,Cas3'	660	472.951	217.775	474	402.284	121.046	161	399.508	235.802	698	TRINITY_DN168_c1_g2_i1	TRINITY_DN55_c1_g2_i1	TRINITY_DN1_c2_g1_i1	TRINITY_DN37_c0_g6_i1	TRINITY_DN100_c0_g1_i2	TRINITY_DN21_c2_g1_i1
	11_23	11	21455	23740	HACHIMAN	PF00270	DEAD/DEAH box helicase	PCJ84503.1,CRISPR-CAS,Cas3';CCU72642.1,CRISPR-CAS,Cas3';CCU72642.1,HACHIMAN,HamB;MAO11748.1,CRISPR-CAS,Cas3';ERP96325.1,CRISPR-CAS,Cas3';ERS87978.1,CRISPR-CAS,Cas3';KPQ28785.1,CRISPR-CAS,Cas3';OMOGHBLA_02104,CRISPR-CAS,Cas3';EBA01538.1,CRISPR-CAS,Cas3';PPK59122.1,CRISPR-CAS,Cas3';PPK52379.1,CRISPR-CAS,Cas3';PPK55355.1,CRISPR-CAS,Cas3';PKB03321.1,CRISPR-CAS,Cas3';BCDCFPPG_01501,CRISPR-CAS,Cas3';MA…	2286	2098.95	75.159	726	2028.27	71.4279	479	2025.5	62.8343	943	TRINITY_DN168_c1_g2_i1	TRINITY_DN55_c1_g2_i1	TRINITY_DN1_c2_g1_i1	TRINITY_DN37_c0_g6_i1	TRINITY_DN100_c0_g1_i2	TRINITY_DN21_c2_g1_i1
	12_21	12	19275	19553	TA	PF05015	RelE-like toxin of type II toxin-antitoxin system HigB	OIPEEGIK_02228,TA,T;PCI83443.1,TA,T;IAAIJABA_00826,TA,T;GEDJMBLD_07615,TA,T;KZY35156.1,TA,T;KZY85602.1,TA,T;KZZ20540.1,TA,T;KZZ29181.1,TA,T;KZZ46812.1,TA,T;KZZ35015.1,TA,T;KZZ34563.1,TA,T;KZZ52333.1,TA,T;KZZ66277.1,TA,T;KZZ71681.1,TA,T;KZY41062.1,TA,T;KZY58084.1,TA,T;KZY73621.1,TA,T;KZY80801.1,TA,T;KZY84006.1,TA,T;KZZ80726.1,TA,T;PJJ87479.1,TA,T;SFL00265.1,TA,T;EMR14094.1,TA,T;PIE83059.1,TA,T;ANX…	279	97.171	31.3066	14	51.159	100.505	17	47.776	127.123	45	TRINITY_DN196_c0_g1_i1	TRINITY_DN130_c0_g1_i1	TRINITY_DN3_c0_g1_i15	TRINITY_DN9_c0_g5_i1	TRINITY_DN34_c0_g8_i1	TRINITY_DN73_c0_g1_i1
	12_29	12	23539	24231	ZORYA	PF00691	OmpA family	SCN46854.1,ZORYA,ZorB;OHDECPLG_02834,ZORYA,ZorB;AAGGNIAL_00584,ZORYA,ZorB;EAR63034.1,ZORYA,ZorB;KXJ40717.1,ZORYA,ZorB;PIE24993.1,ZORYA,ZorB;OMOECPFJ_00718,ZORYA,ZorB;ENO13177.1,ZORYA,ZorB;SEA89252.1,ZORYA,ZorB;MIALPDKJ_00349,ZORYA,ZorB;PKM10339.1,ZORYA,ZorB;SIS45750.1,ZORYA,ZorB;FILILKBN_03544,ZORYA,ZorB;CBPFFJKK_00453,ZORYA,ZorB;JBLGOJGC_03238,ZORYA,ZorB;MGEGFNHC_01774,ZORYA,ZorB;COILCMAG_03036,…	693	505.951	19.3263	45	435.274	97.9747	141	432.508	108.905	349			TRINITY_DN16363_c0_g1_i2	TRINITY_DN9_c0_g8_i1	TRINITY_DN1224_c0_g1_i1
	12_31	12	25179	26153	THOERIS	PF13676	TIR domain	EGJPKGHB_01504,THOERIS,ThsB;SFM77908.1,THOERIS,ThsB;KNJJLAJB_00642,THOERIS,ThsB;GOMCNFCO_00981,THOERIS,ThsB;OON38702.1,THOERIS,ThsB;LPFOPEOE_00060,THOERIS,ThsB;PLR43306.1,THOERIS,ThsB;KJN35761.1,THOERIS,ThsB;PCJ43837.1,THOERIS,ThsB;KAJ94396.1,THOERIS,ThsB;OOD98873.1,THOERIS,ThsB;KFC84283.1,THOERIS,ThsB;EPJ48524.1,THOERIS,ThsB;JALIPPPG_03686,THOERIS,ThsB;KTJ90667.1,THOERIS,ThsB;OQX14380.1,THOERIS,…	975	787.948	5.79119	21	717.266	4.21674	10	714.503	0.755568	4	TRINITY_DN11351_c0_g1_i2
	12_36	12	28486	31632	RM	PF04851	Type III restriction enzyme, res subunit	OFEKKOFI_04151,RM,R_subunit;ESS71835.1,RM,R_subunit;PKM36384.1,RM,R_subunit;OGS67391.1,RM,R_subunit;HNNMFLEM_01314,RM,R_subunit;OQX09447.1,RM,R_subunit;PCH64454.1,RM,R_subunit;OGR33628.1,RM,R_subunit;OGR32247.1,RM,R_subunit;SEF46667.1,RM,R_subunit;ACT47132.1,RM,R_subunit;CDGDGCHN_00677,RM,R_subunit;NJLGKHDB_02170,RM,R_subunit;FGHNNANE_05934,RM,R_subunit;FPMIHOJP_00495,RM,R_subunit;PJJ87656.1,RM,R…	3147	2959.95	7.85499	107	2889.27	8.26983	79	2886.5	3.08596	66
	12_36	12	28486	31632	RM	PF11867	Domain of unknown function (DUF3387)	OFEKKOFI_04151,RM,R_subunit;ESS71835.1,RM,R_subunit;PKM36384.1,RM,R_subunit;OGS67391.1,RM,R_subunit;HNNMFLEM_01314,RM,R_subunit;OQX09447.1,RM,R_subunit;PCH64454.1,RM,R_subunit;OGR33628.1,RM,R_subunit;OGR32247.1,RM,R_subunit;SEF46667.1,RM,R_subunit;ACT47132.1,RM,R_subunit;CDGDGCHN_00677,RM,R_subunit;NJLGKHDB_02170,RM,R_subunit;FGHNNANE_05934,RM,R_subunit;FPMIHOJP_00495,RM,R_subunit;PJJ87656.1,RM,R…	3147	2959.95	7.85499	107	2889.27	8.26983	79	2886.5	3.08596	66
	12_39	12	35070	36257	RM	PF01420	Type I restriction modification DNA specificity domain	EBFFMHHL_00028,RM,S_subunit;AGBHJAOH_01145,RM,S_subunit;OFEKKOFI_04153,RM,S_subunit;KXK39301.1,RM,S_subunit;ABILBGKN_03033,RM,S_subunit;MICACPHM_01149,RM,S_subunit;ABD71705.1,RM,S_subunit;IINNLHPA_01799,RM,S_subunit;APR72079.1,RM,S_subunit;SEH99162.1,RM,S_subunit;NBBNPPIB_00801,RM,S_subunit;MKDDKGCP_00545,RM,S_subunit;ECKBHBCI_01291,RM,S_subunit;PIW08805.1,RM,S_subunit;FGHNNANE_05932,RM,S_subunit…	1188	1000.95	7.81515	36	930.266	6.50249	20	927.501	0.145514	1			TRINITY_DN10534_c0_g1_i1
	12_40	12	36254	37789	RM	PF02384	N-6 DNA Methylase	PKM38403.1,RM,M_subunit;OFEKKOFI_04154,RM,M_subunit;OAI24524.1,RM,M_subunit;OGR33631.1,RM,M_subunit;OGR32244.1,RM,M_subunit;ARU30437.1,RM,M_subunit;OGS67388.1,RM,M_subunit;FPMIHOJP_00499,RM,M_subunit;KDICGMLM_01428,RM,M_subunit;ABD71704.1,RM,M_subunit;PIF20351.1,RM,M_subunit;PKW00625.1,RM,M_subunit;HNNMFLEM_01305,RM,M_subunit;JBMFLIOL_02217,RM,M_subunit;AEJ00752.1,RM,M_subunit;ESS67238.1,RM,M_sub…	1536	1348.95	12.0813	75	1278.27	5.44207	23	1275.5	2.64531	25
	12_40	12	36254	37789	RM	PF12161	HsdM N-terminal domain	PKM38403.1,RM,M_subunit;OFEKKOFI_04154,RM,M_subunit;OAI24524.1,RM,M_subunit;OGR33631.1,RM,M_subunit;OGR32244.1,RM,M_subunit;ARU30437.1,RM,M_subunit;OGS67388.1,RM,M_subunit;FPMIHOJP_00499,RM,M_subunit;KDICGMLM_01428,RM,M_subunit;ABD71704.1,RM,M_subunit;PIF20351.1,RM,M_subunit;PKW00625.1,RM,M_subunit;HNNMFLEM_01305,RM,M_subunit;JBMFLIOL_02217,RM,M_subunit;AEJ00752.1,RM,M_subunit;ESS67238.1,RM,M_sub…	1536	1348.95	12.0813	75	1278.27	5.44207	23	1275.5	2.64531	25
	12_43	12	39264	40958	SEPTU	PF13304	AAA domain, putative AbiEii toxin, Type IV TA system	LHDHIAMI_00974,SEPTU,PtuA;MAM33878.1,SEPTU,PtuA;CCZ82281.1,SEPTU,PtuA;INHBMDHP_00040,SEPTU,PtuA;PBADBFGF_01309,SEPTU,PtuA;PKP85605.1,SEPTU,PtuA;PKQ10743.1,SEPTU,PtuA;IHNMIBDF_02539,SEPTU,PtuA;SDI57763.1,SEPTU,PtuA;EIFOLKDC_00883,SEPTU,PtuA;MAP44069.1,SEPTU,PtuA;MBA37314.1,SEPTU,PtuA;MBS48422.1,SEPTU,PtuA;LDKIIDML_00497,SEPTU,PtuA;KZZ34773.1,SEPTU,PtuA;MBT53271.1,SEPTU,PtuA;EMHAJOGN_01819,SEPTU,Pt…	1695	1507.95	4.17886	29	1437.27	4.20872	20	1434.5	0.094084	1
	12_43	12	39264	40958	SEPTU	PF14491	Protein of unknown function (DUF4435)	LHDHIAMI_00974,SEPTU,PtuA;MAM33878.1,SEPTU,PtuA;CCZ82281.1,SEPTU,PtuA;INHBMDHP_00040,SEPTU,PtuA;PBADBFGF_01309,SEPTU,PtuA;PKP85605.1,SEPTU,PtuA;PKQ10743.1,SEPTU,PtuA;IHNMIBDF_02539,SEPTU,PtuA;SDI57763.1,SEPTU,PtuA;EIFOLKDC_00883,SEPTU,PtuA;MAP44069.1,SEPTU,PtuA;MBA37314.1,SEPTU,PtuA;MBS48422.1,SEPTU,PtuA;LDKIIDML_00497,SEPTU,PtuA;KZZ34773.1,SEPTU,PtuA;MBT53271.1,SEPTU,PtuA;EMHAJOGN_01819,SEPTU,Pt…	1695	1507.95	4.17886	29	1437.27	4.20872	20	1434.5	0.094084	1
	14_16	14	10011	10823	ABI	PF08843	Nucleotidyl transferase AbiEii toxin, Type IV TA system	GAW87320.1,ABI,abiEii;AUZ86122.1,ABI,abiEii;PHR79810.1,ABI,abiEii;PHR78798.1,ABI,abiEii;HPIDDLKE_04354,ABI,abiEii;JOPELMGG_02520,ABI,abiEii;HDKAFGFO_02358,ABI,abiEii;KXJ54117.1,ABI,abiEii;JEDKIEOO_02345,ABI,abiEii;MAY42514.1,ABI,abiEii;FGLIGLIB_00441,ABI,abiEii;LMAJJEKM_01405,ABI,abiEii;AKS22873.1,ABI,abiEii;EIJ75133.1,ABI,abiEii;MBDHPMPB_02099,ABI,abiEii;GCIDKGBN_01052,ABI,abiEii;EAKOLDPD_02066,…	813	625.948	1.38857	4	555.269	60.4612	111	552.503	57.8937	237			TRINITY_DN3_c1_g2_i1	TRINITY_DN9_c0_g4_i2		TRINITY_DN73_c1_g3_i1
	15_10	15	8963	9811	ZORYA	PF00691	OmpA family	ADZ91330.1,ZORYA,ZorB;KPK23898.1,ZORYA,ZorB;SBS37366.1,ZORYA,ZorB;SBS37424.1,ZORYA,ZorB;KPK20760.1,ZORYA,ZorB;MEDBJDOD_02743,ZORYA,ZorB;BKNDBFMB_01243,ZORYA,ZorB;CUB03403.1,ZORYA,ZorB;OEU45354.1,ZORYA,ZorB;SBT19042.1,ZORYA,ZorB;SBT21997.1,ZORYA,ZorB;CLNEFDPI_03366,ZORYA,ZorB;OUR78772.1,ZORYA,ZorB;PID78051.1,ZORYA,ZorB;MODLONDO_01807,ZORYA,ZorB;SBS35307.1,ZORYA,ZorB;PIQ98192.1,ZORYA,ZorB;HEENJHHA_…	849	661.948	0.656526	2	591.267	37.3419	73	588.503	1.83468	8			TRINITY_DN1144_c0_g12_i1	TRINITY_DN197_c2_g1_i1	TRINITY_DN40279_c0_g1_i1
	15_10	15	8963	9811	ZORYA	PF13677	Membrane MotB of proton-channel complex MotA/MotB	ADZ91330.1,ZORYA,ZorB;KPK23898.1,ZORYA,ZorB;SBS37366.1,ZORYA,ZorB;SBS37424.1,ZORYA,ZorB;KPK20760.1,ZORYA,ZorB;MEDBJDOD_02743,ZORYA,ZorB;BKNDBFMB_01243,ZORYA,ZorB;CUB03403.1,ZORYA,ZorB;OEU45354.1,ZORYA,ZorB;SBT19042.1,ZORYA,ZorB;SBT21997.1,ZORYA,ZorB;CLNEFDPI_03366,ZORYA,ZorB;OUR78772.1,ZORYA,ZorB;PID78051.1,ZORYA,ZorB;MODLONDO_01807,ZORYA,ZorB;SBS35307.1,ZORYA,ZorB;PIQ98192.1,ZORYA,ZorB;HEENJHHA_…	849	661.948	0.656526	2	591.267	37.3419	73	588.503	1.83468	8			TRINITY_DN1144_c0_g12_i1	TRINITY_DN197_c2_g1_i1	TRINITY_DN40279_c0_g1_i1
	15_11	15	9815	10600	ZORYA	PF01618	MotA/TolQ/ExbB proton channel family	MCMBAEDL_00701,ZORYA,ZorA;COEDHFID_00143,ZORYA,ZorA;FMPGEIDM_02976,ZORYA,ZorA;MFEFEEHC_00774,ZORYA,ZorA;PPC78368.1,ZORYA,ZorA;OHDECPLG_02020,ZORYA,ZorA;OUS33377.1,ZORYA,ZorA;EAR61032.1,ZORYA,ZorA;MIALPDKJ_01271,ZORYA,ZorA;EPJ47647.1,ZORYA,ZorA;PIE71459.1,ZORYA,ZorA;SIS89797.1,ZORYA,ZorA;FILILKBN_01191,ZORYA,ZorA;PJJ88933.1,ZORYA,ZorA;MEDBJDOD_02744,ZORYA,ZorA;KPK20759.1,ZORYA,ZorA;PIQ99002.1,ZORY…	786	598.948	0	0	528.269	5.72535	10	525.503	0	0			TRINITY_DN1144_c0_g12_i1
	15_27	15	18969	20510	DISARM	PF13091	PLD-like domain	SDL50474.1,DISARM,DrmC;KPK57155.1,DISARM,DrmC;EDM26243.1,DISARM,DrmC;KPJ77558.1,DISARM,DrmC;EAQ98212.1,DISARM,DrmC;KPK31739.1,DISARM,DrmC;EED32340.1,DISARM,DrmC;KPJ82616.1,DISARM,DrmC;KPK46444.1,DISARM,DrmC;KLD66189.1,DISARM,DrmC;KZC15771.1,DISARM,DrmC;KZC28362.1,DISARM,DrmC;KZC43872.1,DISARM,DrmC;KZC32738.1,DISARM,DrmC;KZC35052.1,DISARM,DrmC;AKJAMLGF_03051,DISARM,DrmC;PLX57771.1,DISARM,DrmC;PCJ3…	1542	1354.95	10.8577	67.704	1284.27	19.7825	84	1281.5	5.65229	53.669	TRINITY_DN636_c0_g1_i1		TRINITY_DN23080_c0_g1_i1	TRINITY_DN584_c0_g1_i1	TRINITY_DN2573_c0_g3_i1
	16_13	16	11583	13373	LAMASSU	PF02463	RecF/RecN/SMC N terminal domain	PKK91291.1,LAMASSU,LmuB	1791	1603.95	16.7988	124	1533.27	25.4466	129	1530.5	5.46734	62	TRINITY_DN122_c0_g1_i7	TRINITY_DN59_c0_g1_i11	TRINITY_DN263_c0_g2_i21	TRINITY_DN257_c0_g1_i2	TRINITY_DN14_c0_g1_i10
	16_22	16	18791	19687	ABI	PF08843	Nucleotidyl transferase AbiEii toxin, Type IV TA system	PCH87146.1,ABI,abiEii;PCH89854.1,ABI,abiEii;PCH61670.1,ABI,abiEii;ORU92119.1,ABI,abiEii;EAW30673.1,ABI,abiEii;EGG93463.1,ABI,abiEii;AFT66259.1,ABI,abiEii;MBQ14069.1,ABI,abiEii;SHJ16912.1,ABI,abiEii;MBMLOMPO_01797,ABI,abiEii;AHHJPNAO_01338,ABI,abiEii;BMOJNGEF_00859,ABI,abiEii;MOAAHONA_01771,ABI,abiEii;ACJIGFCG_01874,ABI,abiEii;MAC34267.1,ABI,abiEii;MAO67429.1,ABI,abiEii;MBF80389.1,ABI,abiEii;JMJKJ…	897	709.948	18.3641	60	639.266	31.6993	67	636.503	21.416	101	TRINITY_DN122_c0_g1_i3		TRINITY_DN263_c0_g2_i13	TRINITY_DN257_c0_g1_i1	TRINITY_DN14_c0_g1_i10	TRINITY_DN68_c0_g4_i2
	16_31	16	24705	24959	TA	PF02604	Antitoxin Phd_YefM, type II toxin-antitoxin system	PCI23753.1,TA,AT;PCI24133.1,TA,AT;OAI11724.1,TA,AT;NAFCCGCK_02255,TA,AT;NGIGOKOP_01564,TA,AT;OIQ00522.1,TA,AT;GBE50296.1,TA,AT;GBE46960.1,TA,AT;GBE10506.1,TA,AT;PCI84041.1,TA,AT;PCH59576.1,TA,AT;MEGMPCMF_00609,TA,AT;PCI91878.1,TA,AT;OQK17555.1,TA,AT;JCCGGEMM_03314,TA,AT;JCCGGEMM_03371,TA,AT;JCCGGEMM_03389,TA,AT;JCCGGEMM_03403,TA,AT;ARU59351.1,TA,AT;BCJBLNFN_00543,TA,AT;MBT43058.1,TA,AT;CCU71651.1…	255	75.716	114.793	40	38.086	349.419	44	36.083	314.193	84	TRINITY_DN544_c0_g5_i4	TRINITY_DN164_c0_g1_i8	TRINITY_DN10454_c0_g1_i3	TRINITY_DN296_c0_g1_i2	TRINITY_DN374_c0_g2_i1	TRINITY_DN117_c1_g1_i1
	18_10	18	8218	10092	GABIJA	PF13245	AAA domain	JBKFCCKE_00358,GABIJA,GajB;IDAFNMFP_01603,GABIJA,GajB;KJE40365.1,GABIJA,GajB;KCKDHOAK_03342,GABIJA,GajB;ADBMGIML_01292,GABIJA,GajB;OUS24683.1,GABIJA,GajB;IEANIOFM_00791,GABIJA,GajB;KJE43304.1,GABIJA,GajB;KGJ99689.1,GABIJA,GajB;DCAADGOE_03012,GABIJA,GajB;PCI60785.1,GABIJA,GajB;PAU81111.1,GABIJA,GajB;BCFCHNHK_02400,GABIJA,GajB;KXJ50521.1,GABIJA,GajB;AOW78692.1,GABIJA,GajB;ARU59033.1,GABIJA,GajB;NHA…	1875	1687.95	29.9946	233	1617.27	41.5173	222	1614.5	41.3794	495	TRINITY_DN2636_c0_g1_i2	TRINITY_DN2529_c0_g1_i1	TRINITY_DN45698_c0_g1_i1	TRINITY_DN412_c0_g1_i1	TRINITY_DN12525_c0_g5_i2	TRINITY_DN36_c0_g7_i1
	18_11	18	10085	13726	GABIJA	PF00580	UvrD/REP helicase N-terminal domain	KXJ50522.1,GABIJA,GajB;NHADCILP_01667,GABIJA,GajB;PGOPGGLI_02090,GABIJA,GajB;ASP49038.1,GABIJA,GajB;LIMCCAOM_03042,GABIJA,GajB;IDAFNMFP_01602,GABIJA,GajB;KCKDHOAK_03343,GABIJA,GajB;BMLHDPFJ_00831,GABIJA,GajB;ADBMGIML_01291,GABIJA,GajB;SEK87796.1,GABIJA,GajB;HMHGFECK_02617,GABIJA,GajB;BLFAAFFD_00601,GABIJA,GajB;DLEMDIAD_02487,GABIJA,GajB;OUS24684.1,GABIJA,GajB;AOW78691.1,GABIJA,GajB;KGJ99688.1,GAB…	3642	3454.95	23.3576	371.385	3384.27	26.2831	294.092	3381.5	26.1227	654.5	TRINITY_DN2636_c0_g1_i1		TRINITY_DN45698_c0_g1_i1	TRINITY_DN412_c0_g1_i1	TRINITY_DN12525_c0_g5_i2	TRINITY_DN36_c0_g7_i1
	18_11	18	10085	13726	GABIJA	PF13245	AAA domain	KXJ50522.1,GABIJA,GajB;NHADCILP_01667,GABIJA,GajB;PGOPGGLI_02090,GABIJA,GajB;ASP49038.1,GABIJA,GajB;LIMCCAOM_03042,GABIJA,GajB;IDAFNMFP_01602,GABIJA,GajB;KCKDHOAK_03343,GABIJA,GajB;BMLHDPFJ_00831,GABIJA,GajB;ADBMGIML_01291,GABIJA,GajB;SEK87796.1,GABIJA,GajB;HMHGFECK_02617,GABIJA,GajB;BLFAAFFD_00601,GABIJA,GajB;DLEMDIAD_02487,GABIJA,GajB;OUS24684.1,GABIJA,GajB;AOW78691.1,GABIJA,GajB;KGJ99688.1,GAB…	3642	3454.95	23.3576	371.385	3384.27	26.2831	294.092	3381.5	26.1227	654.5	TRINITY_DN2636_c0_g1_i1		TRINITY_DN45698_c0_g1_i1	TRINITY_DN412_c0_g1_i1	TRINITY_DN12525_c0_g5_i2	TRINITY_DN36_c0_g7_i1
	18_11	18	10085	13726	GABIJA	PF13361	UvrD-like helicase C-terminal domain	KXJ50522.1,GABIJA,GajB;NHADCILP_01667,GABIJA,GajB;PGOPGGLI_02090,GABIJA,GajB;ASP49038.1,GABIJA,GajB;LIMCCAOM_03042,GABIJA,GajB;IDAFNMFP_01602,GABIJA,GajB;KCKDHOAK_03343,GABIJA,GajB;BMLHDPFJ_00831,GABIJA,GajB;ADBMGIML_01291,GABIJA,GajB;SEK87796.1,GABIJA,GajB;HMHGFECK_02617,GABIJA,GajB;BLFAAFFD_00601,GABIJA,GajB;DLEMDIAD_02487,GABIJA,GajB;OUS24684.1,GABIJA,GajB;AOW78691.1,GABIJA,GajB;KGJ99688.1,GAB…	3642	3454.95	23.3576	371.385	3384.27	26.2831	294.092	3381.5	26.1227	654.5	TRINITY_DN2636_c0_g1_i1		TRINITY_DN45698_c0_g1_i1	TRINITY_DN412_c0_g1_i1	TRINITY_DN12525_c0_g5_i2	TRINITY_DN36_c0_g7_i1
	18_9	18	7609	8061	TA	PF07804	HipA-like C-terminal domain	ORU94286.1,TA,T;PCJ97477.1,TA,T;JOPELMGG_02721,TA,T;BJOKPADL_03528,TA,T;CKGLOOHF_03418,TA,T;CGALEIAM_01993,TA,T;KDMKPKCL_02481,TA,T;NPFGEFHC_02710,TA,T;HDKAFGFO_02497,TA,T;GMBIMNIF_01699,TA,T;NOCMDBDJ_00668,TA,T;GCOKLAPO_01180,TA,T;MAF70155.1,TA,T;MBU33724.1,TA,T;PHR57999.1,TA,T;NEADLJPE_01416,TA,T;AHK15124.1,TA,T;KMQ74293.1,TA,T;SDY24651.1,TA,T;PAJGHODO_01381,TA,T;OEU52597.1,TA,T;FJOCIKKO_00532,…	453	266.18	1.63268	2	195.577	12.3717	8	192.602	8.40889	12				TRINITY_DN100_c1_g1_i1	TRINITY_DN12525_c0_g5_i2
	1_1008	1	948763	949056	TA	PF05016	ParE toxin of type II toxin-antitoxin system, parDE	GDABMJMG_01182,TA,T;AGOFHBJF_02493,TA,T;MNPCBEDN_00158,TA,T;SOH04331.1,TA,T;DDDAEOCG_03010,TA,T;FDGDCPCB_02670,TA,T;BDMJNAJK_01527,TA,T;JDEDHJOI_02843,TA,T;INFOBNHE_01262,TA,T;PHQ84464.1,TA,T;CDG54164.1,TA,T;PKM07083.1,TA,T;SDJ18811.1,TA,T;JNEGPPLB_00961,TA,T;JNEGPPLB_02836,TA,T;OFZ55541.1,TA,T;OGV54315.1,TA,T;PIU84438.1,TA,T;PIV02355.1,TA,T;PJB43389.1,TA,T;OYV77725.1,TA,T;SOH04903.1,TA,T;BDMJNAJ…	294	111.104	7.82303	4	59.885	35.3537	7	56.776	19.0171	8	TRINITY_DN839_c0_g2_i6	TRINITY_DN83_c0_g1_i2	TRINITY_DN398_c0_g1_i2	TRINITY_DN205_c0_g1_i1	TRINITY_DN263_c0_g1_i5	TRINITY_DN50_c0_g1_i2
	1_1025	1	960397	961299	RM	PF02384	N-6 DNA Methylase	SEJ64301.1,RM,restriction;SEJ64301.1,RM,methyltransferase;OOCNLAPF_04269,RM,restriction;OOCNLAPF_04269,RM,methyltransferase;OWK41164.1,RM,restriction;OWK41164.1,RM,methyltransferase;ARZ65045.1,RM,restriction;ARZ65045.1,RM,methyltransferase;KWW20287.1,RM,restriction;KWW20287.1,RM,methyltransferase;OIK19465.1,RM,restriction;OIK19465.1,RM,methyltransferase;MLFCMJLF_02363,RM,restriction;MLFCMJLF_0236…	903	715.948	25.8058	85.026	645.266	67.8685	144.794	642.503	19.7116	93.838		TRINITY_DN36_c0_g4_i1	TRINITY_DN2_c1_g1_i10	TRINITY_DN12_c0_g1_i11	TRINITY_DN83_c0_g3_i1	TRINITY_DN25_c1_g1_i14
	1_1094	1	1021223	1021516	TA	PF04365	Ribonuclease toxin, BrnT, of type II toxin-antitoxin system	KPA10635.1,TA,T;EHO43102.1,TA,T;AFM27534.1,TA,T;OGU50965.1,TA,T;OGU61328.1,TA,T;OGU81130.1,TA,T;OGU88461.1,TA,T;OGU95831.1,TA,T;OGV05423.1,TA,T;OGU92452.1,TA,T;OGV00931.1,TA,T;OGU37150.1,TA,T;OGU79060.1,TA,T;OGV33377.1,TA,T;OGL44044.1,TA,T;IDOONHND_03245,TA,T;PCI79589.1,TA,T;HFBPEOJL_00525,TA,T;OGO16236.1,TA,T;OGP13960.1,TA,T;OAI46860.1,TA,T;OAI46864.1,TA,T;OGT43403.1,TA,T;KQC15222.1,TA,T;OGY9141…	294	111.104	35.2036	18	59.885	85.859	17	56.776	52.2971	22			TRINITY_DN8527_c0_g4_i1	TRINITY_DN96_c0_g1_i1
	1_1095	1	1021513	1021782	TA	PF12441	CopG antitoxin of type II toxin-antitoxin system	BBHLGNMC_02299,TA,AT;GAX61428.1,TA,AT;PCH59750.1,TA,AT;SMC78187.1,TA,AT;OGP13959.1,TA,AT;OHE32134.1,TA,AT;OIP63813.1,TA,AT;PIV82360.1,TA,AT;PIW85933.1,TA,AT;PIX85510.1,TA,AT;PJA73124.1,TA,AT;PCI79588.1,TA,AT;KQC15223.1,TA,AT;GBE40930.1,TA,AT;KIDOEBGM_01835,TA,AT;OGP06692.1,TA,AT;OGQ12771.1,TA,AT;OGP92979.1,TA,AT;OGQ38816.1,TA,AT;OGQ57097.1,TA,AT;OGL44043.1,TA,AT;OGW39261.1,TA,AT;IJELKLII_00344,TA…	270	89.005	26.8548	11	45.747	99.171	15	42.57	9.51129	3	TRINITY_DN32111_c0_g1_i1	TRINITY_DN291_c0_g1_i3	TRINITY_DN8527_c0_g4_i1	TRINITY_DN96_c0_g1_i1	TRINITY_DN5283_c0_g1_i1	TRINITY_DN98_c0_g7_i1
	1_1096	1	1021890	1022111	TA	PF09720	Putative addiction module component	ETW94435.1,TA,AT;HIJOHFPI_04133,TA,AT	222	49.434	202.198	46	25.706	305.914	26	25.323	453.031	85	TRINITY_DN271_c1_g1_i4	TRINITY_DN69_c0_g3_i1	TRINITY_DN8527_c0_g4_i1	TRINITY_DN724_c0_g1_i1	TRINITY_DN5283_c0_g1_i1	TRINITY_DN98_c0_g7_i1
	1_120	1	110944	111261	TA	PF09907	HigB_toxin, RelE-like toxic component of a toxin-antitoxin system	PHS26535.1,TA,T;PPK70026.1,TA,T;FJOCIKKO_01374,TA,T;OAI12100.1,TA,T;OAI16933.1,TA,T;HIALBMBF_00219,TA,T;CDGDGCHN_01343,TA,T;LGMBHGJB_01224,TA,T;DAKAILBH_03589,TA,T;OJW85509.1,TA,T;OJY56775.1,TA,T;OAI29784.1,TA,T;ODJKAFKP_00899,TA,T;KIN91455.1,TA,T;OHC66286.1,TA,T;OHC67645.1,TA,T;OZA22796.1,TA,T;SHI18737.1,TA,T;ATG91354.1,TA,T;ODV10617.1,TA,T;AHBFIFKL_03666,TA,T;BAP89826.1,TA,T;AOY42842.1,TA,T;HIG…	318	133.728	269.732	166	72.899	286.274	69	70.332	220.679	115	TRINITY_DN271_c1_g1_i6	TRINITY_DN69_c0_g2_i4	TRINITY_DN1376_c0_g2_i4	TRINITY_DN442_c0_g1_i1	TRINITY_DN247_c1_g1_i1	TRINITY_DN458_c0_g1_i1
	1_219	1	187966	188337	TA	PF01850	PIN domain	OGX39877.1,TA,T;OIP27654.1,TA,T;PIW40252.1,TA,T;PIZ27358.1,TA,T;OGL45250.1,TA,T;PIU51247.1,TA,T;BAF58680.1,TA,T;AMM40696.1,TA,T;BFHHPIGD_01335,TA,T;PJB50435.1,TA,T;ABB15658.1,TA,T;OQW66965.1,TA,T;ACM20173.1,TA,T;JPMNECLE_01593,TA,T;PLY28095.1,TA,T;OGW55142.1,TA,T;DMBNAAJJ_00885,TA,T;PLY31600.1,TA,T;PBEOHOPD_00486,TA,T;OGG94797.1,TA,T;JPKDDGOP_01583,TA,T;OKBKCACL_01826,TA,T;PIV56453.1,TA,T;PIZ1569…	372	186.117	3.50253	3	116.456	10.3886	4	112.699	2.39512	2			TRINITY_DN69429_c0_g1_i1
	1_22	1	15422	16123	WADJET	PF13835	Domain of unknown function (DUF4194)	EAT11543.1,WADJET,JetB;HCHMGJBI_02356,WADJET,JetB;MPHKDMLE_01667,WADJET,JetB;MAQ26127.1,WADJET,JetB;MAA71289.1,WADJET,JetB;ICFPOLLN_02316,WADJET,JetB;OUR70278.1,WADJET,JetB;OZG75528.1,WADJET,JetB;GKLGIFPF_01552,WADJET,JetB;NHKKIHIK_01163,WADJET,JetB;MBA57076.1,WADJET,JetB;EAR10481.1,WADJET,JetB;SMF07534.1,WADJET,JetB;MDKHJNFJ_04064,WADJET,JetB;FAPKNECN_03575,WADJET,JetB;ABD79361.1,WADJET,JetB;KPG…	702	514.951	1.68787	4	444.273	6.12702	9	441.503	2.44554	8			TRINITY_DN495_c0_g1_i1
	1_227	1	195964	197082	LAMASSU	PF02463	RecF/RecN/SMC N terminal domain	FLNCHADL_05090,LAMASSU,LmuB;LBDHEKLH_03605,LAMASSU,LmuB;PKM29831.1,LAMASSU,LmuB;CEF26755.1,LAMASSU,LmuB;CEA04704.1,LAMASSU,LmuB;PHIPJJCO_00110,LAMASSU,LmuB;PCD00562.1,LAMASSU,LmuB;MAQ01430.1,LAMASSU,LmuB;SDT01597.1,LAMASSU,LmuB;OYW95704.1,LAMASSU,LmuB;NFAKFJOF_02199,LAMASSU,LmuB;KOMPLBGL_02893,LAMASSU,LmuB;GOKDCCMD_02745,LAMASSU,LmuB;OUY00970.1,LAMASSU,LmuB;MAJ70537.1,LAMASSU,LmuB;SFC32043.1,LAMA…	1119	931.946	0	0	861.266	8.7793	25	858.501	1.10046	7
	1_23	1	16132	19779	WADJET	PF13555	P-loop containing region of AAA domain	ABD79362.1,WADJET,JetC;SMF07522.1,WADJET,JetC;HCHMGJBI_02355,WADJET,JetC;KIDJDGLG_03129,WADJET,JetC;ACR12607.1,WADJET,JetC;PKCACMBD_03098,WADJET,JetC;EFAGAMDF_00392,WADJET,JetC;ELCBEBIC_02937,WADJET,JetC;MDKHJNFJ_04063,WADJET,JetC;FAPKNECN_03574,WADJET,JetC;HOKKKAAM_02670,WADJET,JetC;NCOEKNEH_01376,WADJET,JetC;GAGGKIJH_01579,WADJET,JetC;GKLGIFPF_01553,WADJET,JetC;HMLCGBMP_02473,DND,DndC;PAEILLPL_…	3648	3460.95	3.13921	50	3390.27	12.4005	139	3387.5	1.27494	32
	1_23	1	16132	19779	WADJET	PF13558	Putative exonuclease SbcCD, C subunit	ABD79362.1,WADJET,JetC;SMF07522.1,WADJET,JetC;HCHMGJBI_02355,WADJET,JetC;KIDJDGLG_03129,WADJET,JetC;ACR12607.1,WADJET,JetC;PKCACMBD_03098,WADJET,JetC;EFAGAMDF_00392,WADJET,JetC;ELCBEBIC_02937,WADJET,JetC;MDKHJNFJ_04063,WADJET,JetC;FAPKNECN_03574,WADJET,JetC;HOKKKAAM_02670,WADJET,JetC;NCOEKNEH_01376,WADJET,JetC;GAGGKIJH_01579,WADJET,JetC;GKLGIFPF_01553,WADJET,JetC;HMLCGBMP_02473,DND,DndC;PAEILLPL_…	3648	3460.95	3.13921	50	3390.27	12.4005	139	3387.5	1.27494	32
	1_234	1	206361	207164	ZORYA	PF01618	MotA/TolQ/ExbB proton channel family	MLOHGGEE_01115,ZORYA,ZorA;ORJ62870.1,ZORYA,ZorA;PNU20843.1,ZORYA,ZorA;ESQ11898.1,ZORYA,ZorA;KPK61608.1,ZORYA,ZorA;PHS74745.1,ZORYA,ZorA;DHMMONMC_02168,ZORYA,ZorA;KUJ82615.1,ZORYA,ZorA;PCO04825.1,ZORYA,ZorA;MBG58551.1,ZORYA,ZorA;MHAGCDHA_00953,ZORYA,ZorA;LLICAPOG_01851,ZORYA,ZorA;GKAJBNGA_01173,ZORYA,ZorA;BMNGEMBC_02215,ZORYA,ZorA;DOJGLDIP_02655,ZORYA,ZorA;MBA03295.1,ZORYA,ZorA;MBH80001.1,ZORYA,Zo…	804	616.948	5.98751	17	546.269	11.0734	20	543.503	5.46309	22			TRINITY_DN34633_c1_g1_i1		TRINITY_DN75698_c0_g1_i1
	1_332	1	299415	299705	TA	PF04365	Ribonuclease toxin, BrnT, of type II toxin-antitoxin system	PCI65193.1,TA,T;PCI72217.1,TA,T;PCJ48288.1,TA,T;ORU90664.1,TA,T;CCE25559.1,TA,T;BKGCDCIM_01072,TA,T;PKM37774.1,TA,T;ABA56621.1,TA,T;KFI20867.1,TA,T;KFI24033.1,TA,T;ADJ28770.1,TA,T;EAZ97906.1,TA,T;EBA01325.1,TA,T;SOB77431.1,TA,T;PKW22355.1,TA,T;PPALPKKK_00909,TA,T;PCJ39418.1,TA,T;ELKPIHNA_00527,TA,T;MEGMPCMF_00553,TA,T;PHS13150.1,TA,T;EDN65716.1,TA,T;PCH51919.1,TA,T;HGMIGCLH_00511,TA,T;OIJMAJEG_03…	291	108.3	68.2175	34	58.203	129.914	25	54.953	90.8717	37			TRINITY_DN263_c0_g2_i3	TRINITY_DN13_c0_g2_i14	TRINITY_DN374_c0_g3_i1	TRINITY_DN68_c0_g3_i1
	1_495	1	436238	436549	TA	PF05016	ParE toxin of type II toxin-antitoxin system, parDE	PJCBNGFJ_01046,TA,T;PJGDIDPH_01055,TA,T;NIDLDDNM_02754,TA,T;BDAELELG_05130,TA,T;SJM92997.1,TA,T;PGONJGPH_01579,TA,T;ODB95150.1,TA,T;HAEJJDCG_02224,TA,T;CDGDGCHN_01449,TA,T;LGMBHGJB_03231,TA,T;PEFAFDCG_02597,TA,T;EBNDDODD_03573,TA,T;EGW21426.1,TA,T;OGI41837.1,TA,T;OHD99854.1,TA,T;OHE02659.1,TA,T;OHD97006.1,TA,T;PPK74251.1,TA,T;ADN09215.1,TA,T;KLNLNGGA_00793,TA,T;OZA29230.1,TA,T;OYY59576.1,TA,T;OZA…	312	128.012	25.4617	15	69.215	39.3277	9	66.663	18.2212	9	TRINITY_DN418_c0_g1_i12	TRINITY_DN7_c0_g2_i1	TRINITY_DN376_c0_g1_i2	TRINITY_DN1344_c0_g1_i1	TRINITY_DN14_c0_g2_i9	TRINITY_DN42_c0_g2_i1
	1_507	1	444106	444438	TA	PF05534	HicB family	OPX33019.1,TA,AT;OQX32376.1,TA,AT;OQX32962.1,TA,AT;OQX42515.1,TA,AT;OQX49026.1,TA,AT;OQX46449.1,TA,AT;PCI29999.1,TA,AT;PIE65098.1,TA,AT;OQK16236.1,TA,AT;PIE89122.1,TA,AT;PIE01031.1,TA,AT;SFB64802.1,TA,AT;SFL58435.1,TA,AT;SFY31364.1,TA,AT;SDS25131.1,TA,AT;FLMIMOOB_04135,TA,AT;SDU38597.1,TA,AT;SFM29824.1,TA,AT;OGQ98532.1,TA,AT;PJJ87497.1,TA,AT;IAAIJABA_01794,TA,AT;JFHDHMMJ_01642,TA,AT;SEH05919.1,TA…	333	148.14	55.7388	38	82.133	103.109	28	78.953	41.0264	24	TRINITY_DN418_c0_g5_i1	TRINITY_DN678_c0_g1_i1	TRINITY_DN8527_c0_g1_i1	TRINITY_DN12_c0_g1_i5	TRINITY_DN12995_c0_g4_i1	TRINITY_DN679_c0_g1_i1
	1_514	1	448893	449189	TA	PF05016	ParE toxin of type II toxin-antitoxin system, parDE	ODB95150.1,TA,T;OGI46220.1,TA,T;KMPNBMIA_01687,TA,T;BDAELELG_05130,TA,T;ABQ27360.1,TA,T;GBE34039.1,TA,T;GBE02808.1,TA,T	297	113.888	15.2637	8	61.421	68.9392	14	58.509	18.4539	8	TRINITY_DN7291_c0_g1_i3	TRINITY_DN741_c0_g1_i1	TRINITY_DN263_c0_g2_i19	TRINITY_DN13_c0_g2_i7	TRINITY_DN68981_c0_g1_i1	TRINITY_DN1786_c0_g1_i1
	1_528	1	456336	457451	WADJET	PF09983	Uncharacterized protein conserved in bacteria C-term(DUF2220)	SMF07512.1,WADJET,JetD;EADABMOO_02459,WADJET,JetD;ACR13173.1,WADJET,JetD;NFAKFJOF_00613,WADJET,JetD;KIDJDGLG_03130,WADJET,JetD;HCHMGJBI_02354,WADJET,JetD;PKCACMBD_03097,WADJET,JetD;HOKKKAAM_02671,WADJET,JetD;HOKKKAAM_02671,WADJET,JetD;MDKHJNFJ_04062,WADJET,JetD;NCOEKNEH_01377,WADJET,JetD;FAPKNECN_03573,WADJET,JetD;FAPKNECN_03573,WADJET,JetD;ELCBEBIC_02938,WADJET,JetD;GKLGIFPF_01554,WADJET,JetD;EF…	1116	928.946	1.16957	5	858.266	9.16239	26	855.501	2.3664	15
	1_532	1	459561	460043	TA	PF08808	RES domain	OKIOEPNF_00083,TA,T;AGN87937.1,TA,T;IGIKJGID_00137,TA,T;BIPJKKEH_02330,TA,T;JHBFKEGM_02381,TA,T;LDMNBFEP_01721,TA,T;SEH57852.1,TA,T;ANI83688.1,TA,T;SFB80242.1,TA,T;AMO48773.1,TA,T;NGAFEELH_00677,TA,T;SCC00314.1,TA,T;PDO88404.1,TA,T;MHAIHGCN_03833,TA,T;DIFFPOGA_01553,TA,T;JDICNGKC_00534,TA,T;PDO85409.1,TA,T;SIN97209.1,TA,T;ARD61669.1,TA,T;APG17439.1,TA,T;SKC22801.1,TA,T;SET03551.1,TA,T;SFE02033.1,…	483	296.055	10.2755	14	225.416	25.4933	19	222.548	7.88382	13			TRINITY_DN919_c0_g1_i1	TRINITY_DN1134_c0_g1_i1	TRINITY_DN33489_c0_g1_i1	TRINITY_DN495_c0_g1_i1
	1_609	1	532318	535779	ZORYA, DISARM	PF00176	SNF2 family N-terminal domain	PID45097.1,BREX,BrxHII;PID45097.1,ZORYA,ZorD;SEB07437.1,BREX,BrxHII;SEB07437.1,DISARM,DrmD;SEB07437.1,ZORYA,ZorD;FMHBPJFL_02981,BREX,BrxHII;FMHBPJFL_02981,DISARM,DrmD;FMHBPJFL_02981,ZORYA,ZorD;OQX12853.1,BREX,BrxHII;OQX12853.1,ZORYA,ZorD;PID48737.1,BREX,BrxHII;PID48737.1,ZORYA,ZorD;OCHKCEIK_00540,BREX,BrxHII;OCHKCEIK_00540,ZORYA,ZorD;EIJ34012.1,BREX,BrxHII;EIJ34012.1,ZORYA,ZorD;JKOANPMA_03163,BRE…	3462	3274.95	17.1183	258	3204.27	35.2077	373	3201.5	30.5213	724			TRINITY_DN31041_c0_g1_i1	TRINITY_DN479_c0_g1_i1	TRINITY_DN16585_c0_g1_i1	TRINITY_DN214_c0_g1_i1
	1_609	1	532318	535779	ZORYA, DISARM	PF00271	Helicase conserved C-terminal domain	PID45097.1,BREX,BrxHII;PID45097.1,ZORYA,ZorD;SEB07437.1,BREX,BrxHII;SEB07437.1,DISARM,DrmD;SEB07437.1,ZORYA,ZorD;FMHBPJFL_02981,BREX,BrxHII;FMHBPJFL_02981,DISARM,DrmD;FMHBPJFL_02981,ZORYA,ZorD;OQX12853.1,BREX,BrxHII;OQX12853.1,ZORYA,ZorD;PID48737.1,BREX,BrxHII;PID48737.1,ZORYA,ZorD;OCHKCEIK_00540,BREX,BrxHII;OCHKCEIK_00540,ZORYA,ZorD;EIJ34012.1,BREX,BrxHII;EIJ34012.1,ZORYA,ZorD;JKOANPMA_03163,BRE…	3462	3274.95	17.1183	258	3204.27	35.2077	373	3201.5	30.5213	724			TRINITY_DN31041_c0_g1_i1	TRINITY_DN479_c0_g1_i1	TRINITY_DN16585_c0_g1_i1	TRINITY_DN214_c0_g1_i1
	1_625	1	555342	556004	ZORYA	PF01618	MotA/TolQ/ExbB proton channel family	PKM42590.1,ZORYA,ZorA;SCZ63671.1,ZORYA,ZorA;AKH20754.1,ZORYA,ZorA;OIO73305.1,ZORYA,ZorA;ATX79248.1,ZORYA,ZorA;ODB89854.1,ZORYA,ZorA;ODB86375.1,ZORYA,ZorA;ODB88406.1,ZORYA,ZorA;ODB97494.1,ZORYA,ZorA;KON48002.1,ZORYA,ZorA;GAV19147.1,ZORYA,ZorA;OIQ02900.1,ZORYA,ZorA;JOEJHDLL_01059,ZORYA,ZorA;PIO90578.1,ZORYA,ZorA;PIU71525.1,ZORYA,ZorA;PIY47351.1,ZORYA,ZorA;PJC70907.1,ZORYA,ZorA;PIU97785.1,ZORYA,ZorA…	663	475.951	4.1089	9	405.284	21.6419	29	402.508	9.38861	28			TRINITY_DN22366_c0_g1_i1	TRINITY_DN202_c0_g1_i1	TRINITY_DN75275_c0_g1_i1
	1_628	1	557877	558878	DISARM	PF13091	PLD-like domain	KIF16403.1,DISARM,DrmC;KIF41329.1,DISARM,DrmC;AFY84553.1,DISARM,DrmC;BAY48902.1,DISARM,DrmC;OKH42859.1,DISARM,DrmC;AVH72584.1,DISARM,DrmC;AVH64325.1,DISARM,DrmC;OYD87673.1,DISARM,DrmC;OYD89949.1,DISARM,DrmC;BAY61033.1,DISARM,DrmC;OYE01127.1,DISARM,DrmC;PHM07453.1,DISARM,DrmC;OUC11798.1,DISARM,DrmC;BAZ73091.1,DISARM,DrmC;BAY96401.1,DISARM,DrmC;JGAIOBLC_02722,DISARM,DrmC;ABW32736.1,DISARM,DrmC;BAY3…	1002	814.946	4.26615	16	744.266	24.3826	60	741.501	12.195	67			TRINITY_DN22366_c0_g1_i1	TRINITY_DN202_c0_g1_i1
	1_630	1	559883	560386	DISARM	PF13091	PLD-like domain	BAY19516.1,DISARM,DrmC;BAY39967.1,DISARM,DrmC;GBE93441.1,DISARM,DrmC;BAT52338.1,DISARM,DrmC;OCQ97773.1,DISARM,DrmC;BAZ46543.1,DISARM,DrmC;BNPFDNHF_01193,DISARM,DrmC;BAB75922.1,DISARM,DrmC;BAY69845.1,DISARM,DrmC;ALF53713.1,DISARM,DrmC;DPHHIJHO_00525,DISARM,DrmC;DDHGJBIC_00360,DISARM,DrmC;NJBJLFBC_01286,DISARM,DrmC;CEP36205.1,DISARM,DrmC;CAOKLEMN_02527,DISARM,DrmC;AEAGPHEK_01704,DISARM,DrmC;INLOOBB…	504	317.017	50.7219	74	246.372	57.6984	47	243.53	47.107	85	TRINITY_DN32_c0_g2_i2	TRINITY_DN36_c0_g12_i1	TRINITY_DN6303_c0_g1_i1	TRINITY_DN2_c0_g1_i13	TRINITY_DN17255_c0_g1_i1	TRINITY_DN22_c0_g1_i5
	1_657	1	588640	590910	GABIJA	PF00580	UvrD/REP helicase N-terminal domain	ARN74131.1,GABIJA,GajB;SCZ64534.1,GABIJA,GajB;GAJBDJAE_02571,GABIJA,GajB;NHJFPLEN_01992,GABIJA,GajB;LDJJFNLM_00508,GABIJA,GajB;JGFPHENB_01110,GABIJA,GajB;PAMAMADG_01929,GABIJA,GajB;CMFOAFBK_00233,GABIJA,GajB;KIDFIEAB_01516,GABIJA,GajB;OOJLKKCN_02442,GABIJA,GajB;DOFFIJIN_01456,GABIJA,GajB;GCPODFFN_01937,GABIJA,GajB;ALJNMNHO_01173,GABIJA,GajB;MAL49791.1,GABIJA,GajB;MBP24626.1,GABIJA,GajB;MDHAOAOM_0…	2271	2083.95	13.7636	132	2013.27	22.5345	150	2010.5	9.06249	135	TRINITY_DN677_c0_g1_i1		TRINITY_DN1_c1_g1_i1	TRINITY_DN100_c0_g1_i1	TRINITY_DN12525_c0_g1_i2
	1_657	1	588640	590910	GABIJA	PF13245	AAA domain	ARN74131.1,GABIJA,GajB;SCZ64534.1,GABIJA,GajB;GAJBDJAE_02571,GABIJA,GajB;NHJFPLEN_01992,GABIJA,GajB;LDJJFNLM_00508,GABIJA,GajB;JGFPHENB_01110,GABIJA,GajB;PAMAMADG_01929,GABIJA,GajB;CMFOAFBK_00233,GABIJA,GajB;KIDFIEAB_01516,GABIJA,GajB;OOJLKKCN_02442,GABIJA,GajB;DOFFIJIN_01456,GABIJA,GajB;GCPODFFN_01937,GABIJA,GajB;ALJNMNHO_01173,GABIJA,GajB;MAL49791.1,GABIJA,GajB;MBP24626.1,GABIJA,GajB;MDHAOAOM_0…	2271	2083.95	13.7636	132	2013.27	22.5345	150	2010.5	9.06249	135	TRINITY_DN677_c0_g1_i1		TRINITY_DN1_c1_g1_i1	TRINITY_DN100_c0_g1_i1	TRINITY_DN12525_c0_g1_i2
	1_657	1	588640	590910	GABIJA	PF13361	UvrD-like helicase C-terminal domain	ARN74131.1,GABIJA,GajB;SCZ64534.1,GABIJA,GajB;GAJBDJAE_02571,GABIJA,GajB;NHJFPLEN_01992,GABIJA,GajB;LDJJFNLM_00508,GABIJA,GajB;JGFPHENB_01110,GABIJA,GajB;PAMAMADG_01929,GABIJA,GajB;CMFOAFBK_00233,GABIJA,GajB;KIDFIEAB_01516,GABIJA,GajB;OOJLKKCN_02442,GABIJA,GajB;DOFFIJIN_01456,GABIJA,GajB;GCPODFFN_01937,GABIJA,GajB;ALJNMNHO_01173,GABIJA,GajB;MAL49791.1,GABIJA,GajB;MBP24626.1,GABIJA,GajB;MDHAOAOM_0…	2271	2083.95	13.7636	132	2013.27	22.5345	150	2010.5	9.06249	135	TRINITY_DN677_c0_g1_i1		TRINITY_DN1_c1_g1_i1	TRINITY_DN100_c0_g1_i1	TRINITY_DN12525_c0_g1_i2
	1_662	1	596908	597147	TA	PF13957	Toxin YafO, type II toxin-antitoxin system	PKG84457.1,TA,T;SFD69997.1,TA,T;PKOFGLFP_02996,TA,T;DLABNBNG_01520,TA,T;KKO44834.1,TA,T;PMI44529.1,TA,T;PKG92864.1,TA,T;PML12533.1,TA,T;OCH74100.1,TA,T;ANJ25382.1,TA,T;ASG06003.1,TA,T;PKM18912.1,TA,T;PLR44657.1,TA,T;PLR47113.1,TA,T;EJL91222.1,TA,T;KNC15140.1,TA,T;AIR70942.1,TA,T;KGT97134.1,TA,T;GJLPIPDI_01292,TA,T;SFR04307.1,TA,T;GOHPHPFM_04067,TA,T;IBNFAKAM_05737,TA,T;PLR32606.1,TA,T;AMHCLEKB_02…	240	63.936	27.1888	8	31.783	28.5489	3	30.531	13.2617	3	TRINITY_DN762_c0_g2_i2	TRINITY_DN386_c0_g1_i1	TRINITY_DN911_c0_g7_i4	TRINITY_DN247_c0_g1_i2	TRINITY_DN374_c0_g1_i12	TRINITY_DN68_c0_g2_i10
	1_68	1	58633	58971	TA	PF06296	RelE toxin of RelE / RelB toxin-antitoxin system	EXJ11318.1,TA,T;MAV29583.1,TA,T;MBG95481.1,TA,T;DKBIFLEG_00247,TA,T;DEPBLFBH_02203,TA,T;EHIKNBGE_00527,TA,T;NPIHPHGP_02602,TA,T;LGBLBANJ_01592,TA,T;MBEBHFCM_00722,TA,T;AGFJMPGP_01226,TA,T;LPDOJNOE_00746,TA,T;MAK67838.1,TA,T;MAY18519.1,TA,T;SHJ20119.1,TA,T;SHJ73185.1,TA,T;DHFGHMJH_01612,TA,T;GFAKIIGE_00826,TA,T;MAN50661.1,TA,T;OUD14632.1,TA,T;JKMKGNDG_01725,TA,T;SDX57465.1,TA,T;KZZ57534.1,TA,T;KZX…	339	153.916	40.9373	28.997	86.126	28.094	8	82.087	50.9689	31	TRINITY_DN418_c0_g1_i11	TRINITY_DN21_c0_g1_i2			TRINITY_DN14_c0_g2_i15	TRINITY_DN42_c0_g1_i11
	1_787	1	705835	706041	TA	PF04365	Ribonuclease toxin, BrnT, of type II toxin-antitoxin system	KIM06195.1,TA,T;EGW22889.1,TA,T;SJM93831.1,TA,T;OIP94102.1,TA,T;NFIDAENL_01496,TA,T;PIU38649.1,TA,T;PIW57085.1,TA,T;PIX78083.1,TA,T;PIW76771.1,TA,T;PIQ03007.1,TA,T;PJC35599.1,TA,T;PJA65019.1,TA,T;PIZ75135.1,TA,T;PDOPOAFN_00622,TA,T;MFPANDOH_00310,TA,T;OZA45103.1,TA,T;OYY31952.1,TA,T;OYZ50278.1,TA,T;OZA60365.1,TA,T;OYZ25734.1,TA,T;JOMGLHJN_02497,TA,T;SEH09156.1,TA,T;SEH09285.1,TA,T;PLY07512.1,TA,T…	207	37.965	40.0647	7	21.781	152.744	11	21.733	68.3123	11	TRINITY_DN689_c0_g2_i1	TRINITY_DN89_c0_g1_i1	TRINITY_DN264_c0_g1_i1	TRINITY_DN41_c0_g1_i2	TRINITY_DN3439_c0_g1_i1	TRINITY_DN113_c0_g1_i2
	1_788	1	706028	706264	TA	PF12441	CopG antitoxin of type II toxin-antitoxin system	JOMGLHJN_02498,TA,AT;PLY07512.1,TA,T	237	61.7	7.04356	2	30.268	89.932	9	29.244	13.8455	3	TRINITY_DN689_c0_g2_i1	TRINITY_DN89_c0_g1_i1	TRINITY_DN264_c0_g1_i1	TRINITY_DN41_c0_g1_i2	TRINITY_DN3439_c0_g1_i1	TRINITY_DN113_c0_g1_i2
	1_788	1	706028	706264	TA	PF14384	BrnA antitoxin of type II toxin-antitoxin system	JOMGLHJN_02498,TA,AT;PLY07512.1,TA,T	237	61.7	7.04356	2	30.268	89.932	9	29.244	13.8455	3	TRINITY_DN689_c0_g2_i1	TRINITY_DN89_c0_g1_i1	TRINITY_DN264_c0_g1_i1	TRINITY_DN41_c0_g1_i2	TRINITY_DN3439_c0_g1_i1	TRINITY_DN113_c0_g1_i2
	1_803	1	720218	722248	GABIJA	PF00580	UvrD/REP helicase N-terminal domain	DMGAGABL_01833,GABIJA,GajB;PKM43762.1,GABIJA,GajB;EAENKIIN_01894,GABIJA,GajB;KRT53857.1,GABIJA,GajB;KRT58068.1,GABIJA,GajB;KDICGMLM_02530,GABIJA,GajB;EGV51992.1,GABIJA,GajB;AMFDLJED_00333,GABIJA,GajB;KNJJLAJB_03936,GABIJA,GajB;SCZ64674.1,GABIJA,GajB;PLX62787.1,GABIJA,GajB;EGW53951.1,GABIJA,GajB;LDEMNMID_00866,GABIJA,GajB;PNIBBAOG_01241,GABIJA,GajB;AKH20745.1,GABIJA,GajB;PHM62258.1,GABIJA,GajB;CDG…	2031	1843.95	1.4141	12	1773.27	15.5212	91	1770.5	1.14344	15			TRINITY_DN20_c0_g1_i1	TRINITY_DN8_c0_g2_i2
	1_803	1	720218	722248	GABIJA	PF13245	AAA domain	DMGAGABL_01833,GABIJA,GajB;PKM43762.1,GABIJA,GajB;EAENKIIN_01894,GABIJA,GajB;KRT53857.1,GABIJA,GajB;KRT58068.1,GABIJA,GajB;KDICGMLM_02530,GABIJA,GajB;EGV51992.1,GABIJA,GajB;AMFDLJED_00333,GABIJA,GajB;KNJJLAJB_03936,GABIJA,GajB;SCZ64674.1,GABIJA,GajB;PLX62787.1,GABIJA,GajB;EGW53951.1,GABIJA,GajB;LDEMNMID_00866,GABIJA,GajB;PNIBBAOG_01241,GABIJA,GajB;AKH20745.1,GABIJA,GajB;PHM62258.1,GABIJA,GajB;CDG…	2031	1843.95	1.4141	12	1773.27	15.5212	91	1770.5	1.14344	15			TRINITY_DN20_c0_g1_i1	TRINITY_DN8_c0_g2_i2
	1_803	1	720218	722248	GABIJA	PF13361	UvrD-like helicase C-terminal domain	DMGAGABL_01833,GABIJA,GajB;PKM43762.1,GABIJA,GajB;EAENKIIN_01894,GABIJA,GajB;KRT53857.1,GABIJA,GajB;KRT58068.1,GABIJA,GajB;KDICGMLM_02530,GABIJA,GajB;EGV51992.1,GABIJA,GajB;AMFDLJED_00333,GABIJA,GajB;KNJJLAJB_03936,GABIJA,GajB;SCZ64674.1,GABIJA,GajB;PLX62787.1,GABIJA,GajB;EGW53951.1,GABIJA,GajB;LDEMNMID_00866,GABIJA,GajB;PNIBBAOG_01241,GABIJA,GajB;AKH20745.1,GABIJA,GajB;PHM62258.1,GABIJA,GajB;CDG…	2031	1843.95	1.4141	12	1773.27	15.5212	91	1770.5	1.14344	15			TRINITY_DN20_c0_g1_i1	TRINITY_DN8_c0_g2_i2
	1_986	1	930423	930707	TA	PF01909	Nucleotidyltransferase domain	MCBMJOID_02707,TA,T;GHLFBACP_02585,TA,T;MBENCGKM_02950,TA,T;KEELDKLH_01035,TA,T;HOPNOHAI_01611,TA,T;GOHCCCBE_01736,TA,T;OHB68249.1,TA,T;OQY36517.1,TA,T;GMIDKGFD_02776,TA,T;CFBLHEFO_01124,TA,T;OGH94717.1,TA,T;OGI08105.1,TA,T;OGI05469.1,TA,T;FCDJHPIK_01675,TA,T;FEBMPGFB_02299,TA,T;KHE94151.1,TA,T;IMCCAKFH_02484,TA,T;AMO56842.1,TA,T;KEQ15480.1,TA,T;CMCHHBHB_02099,TA,T;ABD42416.1,TA,T;ABL00068.1,TA,T	285	102.702	10.5788	5	54.8	5.51919	1	51.439	28.8612	11	TRINITY_DN9166_c0_g1_i1	TRINITY_DN2750_c0_g1_i1	TRINITY_DN1422_c0_g2_i2	TRINITY_DN812_c0_g1_i1	TRINITY_DN58114_c0_g1_i1	TRINITY_DN559_c0_g1_i1
	20_15	20	12358	13095	SEPTU	PF13304	AAA domain, putative AbiEii toxin, Type IV TA system	JOFFJBLH_01310,SEPTU,PtuA;OZB50549.1,SEPTU,PtuA;GILOOMCH_01604,SEPTU,PtuA;OCCLPLGB_00682,SEPTU,PtuA;KDKIEFAI_01409,SEPTU,PtuA;HBCNCHLJ_03727,SEPTU,PtuA;CCK17874.1,SEPTU,PtuA;EEMIDOLL_02015,SEPTU,PtuA;KHHCCEJM_02206,SEPTU,PtuA;ECCFLGHB_02300,SEPTU,PtuA;OFW33734.1,SEPTU,PtuA;ABPHHIHC_02180,SEPTU,PtuA;OLT40068.1,SEPTU,PtuA;EKPFKHGJ_00961,SEPTU,PtuA;IHABMPPB_00783,SEPTU,PtuA;EAIGPJFI_01964,SEPTU,PtuA…	738	550.948	1.57759	4	480.273	21.4115	34	477.503	4.23968	15			TRINITY_DN33209_c0_g1_i1
	29_2	29	560	892	TA	PF05534	HicB family	OPX33019.1,TA,AT;OQX32376.1,TA,AT;OQX32962.1,TA,AT;OQX42515.1,TA,AT;OQX49026.1,TA,AT;OQX46449.1,TA,AT;PCI29999.1,TA,AT;PIE65098.1,TA,AT;OQK16236.1,TA,AT;PIE89122.1,TA,AT;PIE01031.1,TA,AT;SFB64802.1,TA,AT;SFL58435.1,TA,AT;SFY31364.1,TA,AT;SDS25131.1,TA,AT;FLMIMOOB_04135,TA,AT;SDU38597.1,TA,AT;SFM29824.1,TA,AT;OGQ98532.1,TA,AT;PJJ87497.1,TA,AT;IAAIJABA_01794,TA,AT;JFHDHMMJ_01642,TA,AT;SEH05919.1,TA…	333	148.14	55.7388	38	82.133	103.109	28	78.953	41.0264	24	TRINITY_DN418_c0_g5_i1	TRINITY_DN678_c0_g1_i1	TRINITY_DN8527_c0_g1_i1	TRINITY_DN12_c0_g1_i5	TRINITY_DN12995_c0_g4_i1	TRINITY_DN679_c0_g1_i1
	2_240	2	212779	213690	SEPTU	PF13304	AAA domain, putative AbiEii toxin, Type IV TA system	OHD81057.1,SEPTU,PtuA;PAHHPGMG_01532,SEPTU,PtuA;KPBBPLBF_01484,SEPTU,PtuA;BAI60639.1,SEPTU,PtuA;BAI60638.1,SEPTU,PtuA;MOAOCKLM_03137,SEPTU,PtuA;JOFFJBLH_01310,SEPTU,PtuA;MEDBNNEP_00917,SEPTU,PtuA;PBC82126.1,SEPTU,PtuA;PIF88606.1,SEPTU,PtuA;SDR51337.1,SEPTU,PtuA;SEC44597.1,SEPTU,PtuA;SEF01559.1,SEPTU,PtuA;SEC59121.1,SEPTU,PtuA;SNC67524.1,SEPTU,PtuA;OQY01426.1,SEPTU,PtuA;NOPLHFHA_00539,SEPTU,PtuA;O…	912	724.948	6.59419	22	654.266	17.1043	37	651.503	7.04337	34			TRINITY_DN96_c0_g2_i1	TRINITY_DN65_c0_g1_i1
	2_531	2	495251	498811	LAMASSU	PF02463	RecF/RecN/SMC N terminal domain	PCI91716.1,LAMASSU,LmuB;PCI79731.1,LAMASSU,LmuB;ODJ86592.1,LAMASSU,LmuB;EGW54905.1,LAMASSU,LmuB;KRT56074.1,LAMASSU,LmuB;SCZ49321.1,LAMASSU,LmuB;KNJJLAJB_01047,LAMASSU,LmuB;EHQ52136.1,LAMASSU,LmuB;PLX62452.1,LAMASSU,LmuB;MKGNEEAJ_00255,LAMASSU,LmuB;JKBJJOIJ_01753,DND,DndC;JKBJJOIJ_01753,WADJET,JetC;PCJ93000.1,LAMASSU,LmuB;LGKDDLJI_01231,LAMASSU,LmuB;EBNLFNKM_01725,LAMASSU,LmuB;CMIDIMNO_00108,LAMAS…	3561	3373.95	14.1043	219	3303.27	17.4883	191	3300.5	9.73229	238
	2_574	2	533787	534524	SEPTU	PF13304	AAA domain, putative AbiEii toxin, Type IV TA system	JOFFJBLH_01310,SEPTU,PtuA;OZB50549.1,SEPTU,PtuA;GILOOMCH_01604,SEPTU,PtuA;OCCLPLGB_00682,SEPTU,PtuA;KDKIEFAI_01409,SEPTU,PtuA;HBCNCHLJ_03727,SEPTU,PtuA;CCK17874.1,SEPTU,PtuA;KHHCCEJM_02206,SEPTU,PtuA;EEMIDOLL_02015,SEPTU,PtuA;ECCFLGHB_02300,SEPTU,PtuA;ABPHHIHC_02180,SEPTU,PtuA;OFW33734.1,SEPTU,PtuA;EKPFKHGJ_00961,SEPTU,PtuA;EAIGPJFI_01964,SEPTU,PtuA;POGEPJAA_01280,SEPTU,PtuA;OLT40068.1,SEPTU,PtuA…	738	550.948	0	0	480.273	0	0	477.503	0	0			TRINITY_DN33209_c0_g1_i1
	2_670	2	627745	628032	TA	PF05016	ParE toxin of type II toxin-antitoxin system, parDE	ABC31260.1,TA,T	288	105.499	22.6563	11	56.448	58.9391	11	53.114	30.4923	12	TRINITY_DN19506_c0_g1_i1	TRINITY_DN1153_c0_g1_i1	TRINITY_DN75723_c0_g1_i1	TRINITY_DN557_c0_g1_i1	TRINITY_DN56349_c0_g1_i1	TRINITY_DN1575_c0_g1_i1
	2_679	2	633075	633929	SEPTU	PF13304	AAA domain, putative AbiEii toxin, Type IV TA system	PBC82126.1,SEPTU,PtuA;PIF88606.1,SEPTU,PtuA;SDR51337.1,SEPTU,PtuA;SEC44597.1,SEPTU,PtuA;SEF01559.1,SEPTU,PtuA;SEC59121.1,SEPTU,PtuA;SNC67524.1,SEPTU,PtuA;JMKMLBBG_01904,SEPTU,PtuA;EMIIEGLE_00904,HACHIMAN,HamB;OQY01426.1,SEPTU,PtuA;ABM07301.1,SEPTU,PtuA;AFR29610.1,SEPTU,PtuA;KRN46484.1,SEPTU,PtuA;JGACPPEA_00050,SEPTU,PtuA;ILLFNMKN_02516,SEPTU,PtuA;CUJ81000.1,BREX,BrxP;CUJ81000.1,DND,DndB	855	667.948	66.6894	205	597.267	30.3836	60	594.503	24.2911	107	TRINITY_DN887_c1_g3_i4	TRINITY_DN176_c0_g1_i1	TRINITY_DN32280_c0_g1_i1	TRINITY_DN594_c0_g1_i1	TRINITY_DN1454_c0_g1_i1	TRINITY_DN367_c0_g1_i1
	2_768	2	714390	717635	WADJET	PF13558	Putative exonuclease SbcCD, C subunit	EIM62954.1,WADJET,JetC;EIM62954.1,WADJET,JetC;PIE89387.1,WADJET,JetC;PID74516.1,WADJET,JetC;JFHDHMMJ_00017,WADJET,JetC;PIE65237.1,WADJET,JetC;PIE65237.1,WADJET,JetC;SCZ86544.1,WADJET,JetC;JFHDHMMJ_02971,WADJET,JetC;SFU45106.1,WADJET,JetC;ADJ29312.1,WADJET,JetC;SES86903.1,WADJET,JetC;MHMCOPOA_02070,WADJET,JetC;OGV17575.1,WADJET,JetC;PLFFGBKI_03016,WADJET,JetC;ODT83895.1,WADJET,JetC;ACE05433.1,WADJ…	3246	3058.95	6.74835	95	2988.27	15.9917	158	2985.5	8.31799	184					TRINITY_DN1073_c0_g1_i2
	2_779	2	724681	725685	TA	PF07804	HipA-like C-terminal domain	SFP13849.1,TA,T;PMP92574.1,TA,T;ACG57984.1,TA,T;AEF19667.1,TA,T;AEG46955.1,TA,T;AGG15602.1,TA,T;AGH93901.1,TA,T;EDP75095.1,TA,T;POI69461.1,TA,T;EJZ55925.1,TA,T;JGIGHBGK_00813,TA,T;POA23898.1,TA,T;POA38275.1,TA,T;EUB84490.1,TA,T;KQT65199.1,TA,T;AEHBFFJG_02300,TA,T;EJM35190.1,TA,T;JGGJKAGH_03612,TA,T;EOGNKCPI_03837,TA,T;EJL98200.1,TA,T;BPKBINKF_00943,TA,T;KJH88384.1,TA,T;KHK61693.1,TA,T;ETF09942.1,…	1005	817.946	18.8616	71	747.266	89.044	220	744.501	63.8109	352	TRINITY_DN3786_c0_g3_i1	TRINITY_DN338_c0_g1_i1	TRINITY_DN3059_c0_g2_i1	TRINITY_DN399_c0_g1_i1	TRINITY_DN2544_c0_g1_i1	TRINITY_DN127_c0_g1_i2
	3_153	3	122254	123630	ZORYA	PF01618	MotA/TolQ/ExbB proton channel family	ADE16776.1,ZORYA,ZorA;PLBHEPPA_02529,ZORYA,ZorA;MDHAOAOM_02573,ZORYA,ZorA;GAJBDJAE_02344,ZORYA,ZorA;NHJFPLEN_01765,ZORYA,ZorA;EGKFCBJI_00739,ZORYA,ZorA;LDJJFNLM_00282,ZORYA,ZorA;PAMAMADG_01063,ZORYA,ZorA;JNDEOMPP_00864,ZORYA,ZorA;CMFOAFBK_00460,ZORYA,ZorA;MAMLIDGE_02229,ZORYA,ZorA;KIDFIEAB_02397,ZORYA,ZorA;BDMNHAIA_01300,ZORYA,ZorA;OOJLKKCN_02100,ZORYA,ZorA;DOFFIJIN_02633,ZORYA,ZorA;GCPODFFN_0098…	1377	1189.95	2.3739	13	1119.27	14.5921	54	1116.5	4.83525	40			TRINITY_DN263_c0_g2_i16	TRINITY_DN936_c0_g1_i1
	3_154	3	123664	124218	ZORYA	PF01618	MotA/TolQ/ExbB proton channel family	SEH08934.1,ZORYA,ZorA;AMDBIGEP_00204,ZORYA,ZorA;MBM23949.1,ZORYA,ZorA;PKL95577.1,ZORYA,ZorA;SFJ76115.1,ZORYA,ZorA;HNPAKIDF_04765,ZORYA,ZorA;DMNNJPAC_01080,ZORYA,ZorA;EGL53582.1,ZORYA,ZorA;BIBGIGOP_00694,ZORYA,ZorA;SFM76763.1,ZORYA,ZorA;ONM42861.1,ZORYA,ZorA;KGKJNAJL_00563,ZORYA,ZorA;EDM68774.1,ZORYA,ZorA;MBI32524.1,ZORYA,ZorA;MBK30707.1,ZORYA,ZorA;MBQ08763.1,ZORYA,ZorA;SDT14313.1,ZORYA,ZorA;GCLHL…	555	367.958	3.54323	6	297.315	27.4666	27	294.515	6.87387	15			TRINITY_DN263_c0_g2_i16	TRINITY_DN936_c0_g1_i1	TRINITY_DN32306_c0_g1_i2	TRINITY_DN935_c0_g1_i1
	3_173	3	147835	150000	HACHIMAN	PF00270	DEAD/DEAH box helicase	EAENKIIN_01964,HACHIMAN,HamB;ALP51699.1,DISARM,DrmA;JAMBGIPJ_00477,DISARM,DrmA;ALP51699.1,HACHIMAN,HamB;JAMBGIPJ_00477,HACHIMAN,HamB;ALP51699.1,ZORYA,ZorD;JAMBGIPJ_00477,ZORYA,ZorD;PKM44637.1,HACHIMAN,HamB;KRT55032.1,HACHIMAN,HamB;EGW54807.1,DISARM,DrmA;EGW54807.1,HACHIMAN,HamB;EGW54807.1,ZORYA,ZorD;PCI80468.1,HACHIMAN,HamB;SEG79032.1,HACHIMAN,HamB;FKMCBKKB_01676,HACHIMAN,HamB;DCLOPNDO_02431,HACH…	2166	1978.95	9.66261	88	1908.27	17.1176	108	1905.5	11.7575	166			TRINITY_DN23871_c0_g1_i1	TRINITY_DN608_c0_g1_i1	TRINITY_DN247_c0_g4_i11	TRINITY_DN117_c0_g1_i2
	3_173	3	147835	150000	HACHIMAN, DISARM, ZORYA	PF00271	Helicase conserved C-terminal domain	EAENKIIN_01964,HACHIMAN,HamB;ALP51699.1,DISARM,DrmA;JAMBGIPJ_00477,DISARM,DrmA;ALP51699.1,HACHIMAN,HamB;JAMBGIPJ_00477,HACHIMAN,HamB;ALP51699.1,ZORYA,ZorD;JAMBGIPJ_00477,ZORYA,ZorD;PKM44637.1,HACHIMAN,HamB;KRT55032.1,HACHIMAN,HamB;EGW54807.1,DISARM,DrmA;EGW54807.1,HACHIMAN,HamB;EGW54807.1,ZORYA,ZorD;PCI80468.1,HACHIMAN,HamB;SEG79032.1,HACHIMAN,HamB;FKMCBKKB_01676,HACHIMAN,HamB;DCLOPNDO_02431,HACH…	2166	1978.95	9.66261	88	1908.27	17.1176	108	1905.5	11.7575	166			TRINITY_DN23871_c0_g1_i1	TRINITY_DN608_c0_g1_i1	TRINITY_DN247_c0_g4_i11	TRINITY_DN117_c0_g1_i2
	3_209	3	178497	179144	ZORYA	PF00691	OmpA family	SDU19111.1,ZORYA,ZorB;AMO74915.1,ZORYA,ZorB;ANI13788.1,ZORYA,ZorB;KES21605.1,ZORYA,ZorB;KRW80208.1,ZORYA,ZorB;KSW26544.1,ZORYA,ZorB;OBP12797.1,ZORYA,ZorB;OHS09682.1,ZORYA,ZorB;SFB92010.1,ZORYA,ZorB;ETM66159.1,ZORYA,ZorB;KWR77377.1,ZORYA,ZorB;KRV69020.1,ZORYA,ZorB;HHBPBDKF_00575,ZORYA,ZorB;MANPCFPE_00054,ZORYA,ZorB;SDL15770.1,ZORYA,ZorB;SNT50988.1,ZORYA,ZorB;AGI23332.1,ZORYA,ZorB;CDF82834.1,ZORYA,…	648	460.953	1153.51	2447	390.284	1011.32	1305	387.51	1432.84	4114		TRINITY_DN66_c0_g2_i1	TRINITY_DN1341_c0_g1_i1	TRINITY_DN69_c0_g1_i1	TRINITY_DN21650_c1_g1_i1	TRINITY_DN1578_c0_g1_i1
	3_240	3	208382	210208	HACHIMAN	PF00270	DEAD/DEAH box helicase	KHDOPLEL_00052,HACHIMAN,HamB;HPPKFCEB_01204,HACHIMAN,HamB;DLEELGOA_00055,HACHIMAN,HamB;LPFOPEOE_03701,HACHIMAN,HamB;AFGGOLEG_03449,HACHIMAN,HamB;PONNIBAD_02882,HACHIMAN,HamB;HFGBABIO_01002,HACHIMAN,HamB;PKM46736.1,HACHIMAN,HamB;APKOKMEP_00712,HACHIMAN,HamB;MNLBALJI_00538,HACHIMAN,HamB;KHCPOAHN_02755,HACHIMAN,HamB;MAY38287.1,HACHIMAN,HamB;MBU71984.1,HACHIMAN,HamB;EGFMGJAL_02335,HACHIMAN,HamB;PLAPI…	1827	1639.95	9.01	68	1569.27	18.1171	94	1566.5	7.06482	82	TRINITY_DN839_c0_g1_i3		TRINITY_DN51_c0_g1_i3		TRINITY_DN25923_c0_g1_i1
	3_240	3	208382	210208	HACHIMAN, DISARM, ZORYA	PF00271	Helicase conserved C-terminal domain	KHDOPLEL_00052,HACHIMAN,HamB;HPPKFCEB_01204,HACHIMAN,HamB;DLEELGOA_00055,HACHIMAN,HamB;LPFOPEOE_03701,HACHIMAN,HamB;AFGGOLEG_03449,HACHIMAN,HamB;PONNIBAD_02882,HACHIMAN,HamB;HFGBABIO_01002,HACHIMAN,HamB;PKM46736.1,HACHIMAN,HamB;APKOKMEP_00712,HACHIMAN,HamB;MNLBALJI_00538,HACHIMAN,HamB;KHCPOAHN_02755,HACHIMAN,HamB;MAY38287.1,HACHIMAN,HamB;MBU71984.1,HACHIMAN,HamB;EGFMGJAL_02335,HACHIMAN,HamB;PLAPI…	1827	1639.95	9.01	68	1569.27	18.1171	94	1566.5	7.06482	82	TRINITY_DN839_c0_g1_i3		TRINITY_DN51_c0_g1_i3		TRINITY_DN25923_c0_g1_i1
	3_42	3	32515	33216	GABIJA	PF00580	UvrD/REP helicase N-terminal domain	ADBMGIML_01291,GABIJA,GajB;ASP49038.1,GABIJA,GajB;IEANIOFM_00790,GABIJA,GajB;BMLHDPFJ_00831,GABIJA,GajB;KXJ50522.1,GABIJA,GajB;NHADCILP_01667,GABIJA,GajB;PGOPGGLI_02090,GABIJA,GajB;DLEMDIAD_02487,GABIJA,GajB;BLFAAFFD_00601,GABIJA,GajB;SEK87796.1,GABIJA,GajB;HMHGFECK_02617,GABIJA,GajB;LIMCCAOM_03042,GABIJA,GajB;OKY24938.1,GABIJA,GajB;JBKFCCKE_00357,GABIJA,GajB;PIE44378.1,GABIJA,GajB;AOW78691.1,GAB…	702	514.951	13.3406	31.615	444.273	5.3836	7.908	441.503	6.26676	20.5
	3_42	3	32515	33216	GABIJA	PF13245	AAA domain	ADBMGIML_01291,GABIJA,GajB;ASP49038.1,GABIJA,GajB;IEANIOFM_00790,GABIJA,GajB;BMLHDPFJ_00831,GABIJA,GajB;KXJ50522.1,GABIJA,GajB;NHADCILP_01667,GABIJA,GajB;PGOPGGLI_02090,GABIJA,GajB;DLEMDIAD_02487,GABIJA,GajB;BLFAAFFD_00601,GABIJA,GajB;SEK87796.1,GABIJA,GajB;HMHGFECK_02617,GABIJA,GajB;LIMCCAOM_03042,GABIJA,GajB;OKY24938.1,GABIJA,GajB;JBKFCCKE_00357,GABIJA,GajB;PIE44378.1,GABIJA,GajB;AOW78691.1,GAB…	702	514.951	13.3406	31.615	444.273	5.3836	7.908	441.503	6.26676	20.5
	3_439	3	399909	400670	ZORYA	PF01618	MotA/TolQ/ExbB proton channel family	BAZ94991.1,ZORYA,ZorA;MAT65163.1,ZORYA,ZorA;KXX65601.1,ZORYA,ZorA;OOZ42159.1,ZORYA,ZorA;CHPLKOMA_03696,ZORYA,ZorA;JPFKCBFE_00352,ZORYA,ZorA;MAZ87431.1,ZORYA,ZorA;KGHLGBPO_01789,ZORYA,ZorA;AHF05054.1,ZORYA,ZorA;ABD82476.1,ZORYA,ZorA;OVE79956.1,ZORYA,ZorA;KXJ40487.1,ZORYA,ZorA;BAO44280.1,ZORYA,ZorA;COEDHFID_00541,ZORYA,ZorA;FMPGEIDM_00315,ZORYA,ZorA;SDX49505.1,ZORYA,ZorA;HOKKKAAM_00733,ZORYA,ZorA;F…	762	574.948	27.2113	72	504.27	31.7885	53	501.503	21.7986	81	TRINITY_DN12376_c0_g3_i1	TRINITY_DN262_c0_g1_i2	TRINITY_DN981_c0_g1_i5	TRINITY_DN1031_c0_g1_i1	TRINITY_DN39686_c0_g1_i1	TRINITY_DN443_c0_g1_i1
	3_440	3	400786	401982	ZORYA	PF00691	OmpA family	ARU58671.1,ZORYA,ZorB;OMH39377.1,ZORYA,ZorB;AEF55735.1,ZORYA,ZorB;KZN12197.1,ZORYA,ZorB;PID42975.1,ZORYA,ZorB;FCIFOGPL_00408,ZORYA,ZorB;PCI43359.1,ZORYA,ZorB;MBA54462.1,ZORYA,ZorB;CLDFNJBG_04082,ZORYA,ZorB;HKHBMCAI_04549,ZORYA,ZorB;CIOBFEOD_02530,ZORYA,ZorB;EOHDHBJN_01959,ZORYA,ZorB;OIDKPMPN_01740,ZORYA,ZorB;PEPCDPBO_02323,ZORYA,ZorB;MAA58692.1,ZORYA,ZorB;MAQ24644.1,ZORYA,ZorB;OUR89571.1,ZORYA,Zo…	1197	1009.95	4.73337	22	939.266	16.7445	52	936.501	3.17053	22			TRINITY_DN981_c0_g1_i5
	3_440	3	400786	401982	ZORYA	PF13677	Membrane MotB of proton-channel complex MotA/MotB	ARU58671.1,ZORYA,ZorB;OMH39377.1,ZORYA,ZorB;AEF55735.1,ZORYA,ZorB;KZN12197.1,ZORYA,ZorB;PID42975.1,ZORYA,ZorB;FCIFOGPL_00408,ZORYA,ZorB;PCI43359.1,ZORYA,ZorB;MBA54462.1,ZORYA,ZorB;CLDFNJBG_04082,ZORYA,ZorB;HKHBMCAI_04549,ZORYA,ZorB;CIOBFEOD_02530,ZORYA,ZorB;EOHDHBJN_01959,ZORYA,ZorB;OIDKPMPN_01740,ZORYA,ZorB;PEPCDPBO_02323,ZORYA,ZorB;MAA58692.1,ZORYA,ZorB;MAQ24644.1,ZORYA,ZorB;OUR89571.1,ZORYA,Zo…	1197	1009.95	4.73337	22	939.266	16.7445	52	936.501	3.17053	22			TRINITY_DN981_c0_g1_i5
	3_449	3	408822	409493	ZORYA	PF01618	MotA/TolQ/ExbB proton channel family	OOZ40123.1,ZORYA,ZorA;PKM45913.1,ZORYA,ZorA;ADJ27109.1,ZORYA,ZorA;MAT65697.1,ZORYA,ZorA;BAZ93494.1,ZORYA,ZorA;KPK40139.1,ZORYA,ZorA;DMGAGABL_01457,ZORYA,ZorA;SCZ50111.1,ZORYA,ZorA;ABA56675.1,ZORYA,ZorA;EDZ65651.1,ZORYA,ZorA;KFI20921.1,ZORYA,ZorA;FGONAABI_00166,ZORYA,ZorA;KFI24004.1,ZORYA,ZorA;PCI79098.1,ZORYA,ZorA;PCI90694.1,ZORYA,ZorA;KDICGMLM_00523,ZORYA,ZorA;KNJJLAJB_00126,ZORYA,ZorA;PLX60920.…	672	484.951	146.52	327	414.283	54.7547	75	411.508	63.299	193	TRINITY_DN3959_c0_g2_i2	TRINITY_DN151_c0_g1_i1	TRINITY_DN24856_c0_g3_i1	TRINITY_DN276_c0_g1_i1	TRINITY_DN1636_c0_g1_i1	TRINITY_DN100_c0_g1_i2
	3_45	3	33584	34009	TA	PF07804	HipA-like C-terminal domain	PCJ97477.1,TA,T;ORU94286.1,TA,T;PHR57999.1,TA,T;OKMLEPOJ_05456,TA,T;MGJBFMEL_03101,TA,T;OEU52597.1,TA,T;KMQ74293.1,TA,T;JOPELMGG_02721,TA,T;BJOKPADL_03528,TA,T;CKGLOOHF_03418,TA,T;CGALEIAM_01993,TA,T;KDMKPKCL_02481,TA,T;NPFGEFHC_02710,TA,T;HDKAFGFO_02497,TA,T;GMBIMNIF_01699,TA,T;NOCMDBDJ_00668,TA,T;GCOKLAPO_01180,TA,T;MAF70155.1,TA,T;MBU33724.1,TA,T;EDY87533.1,TA,T;HCKMANLF_02213,TA,T;HHGJPCKL_01…	426	239.34	0	0	168.859	0	0	165.744	0	0
	3_453	3	412230	412826	ZORYA	PF00691	OmpA family	OGHJHNLI_02309,ZORYA,ZorB;ALP54014.1,ZORYA,ZorB;JAMBGIPJ_02619,ZORYA,ZorB;EGL54013.1,ZORYA,ZorB;DMNNJPAC_02279,ZORYA,ZorB;HPPKFCEB_00691,ZORYA,ZorB;DLEELGOA_01244,ZORYA,ZorB;CJDGPIJN_00983,ZORYA,ZorB;KENOBDLN_00365,ZORYA,ZorB;SFK27708.1,ZORYA,ZorB;DMGAGABL_01453,ZORYA,ZorB;ODJ86813.1,ZORYA,ZorB;AGM40514.1,ZORYA,ZorB;KGM07590.1,ZORYA,ZorB;GCLHLPMN_01370,ZORYA,ZorB;MAX50814.1,ZORYA,ZorB;HCKMANLF_02…	597	409.955	90.637	171	339.293	127.473	143	336.51	138.77	346	TRINITY_DN3959_c0_g2_i2	TRINITY_DN1637_c0_g1_i1	TRINITY_DN24856_c0_g3_i1	TRINITY_DN276_c0_g1_i1	TRINITY_DN1636_c0_g1_i1	TRINITY_DN100_c0_g1_i2
	3_514	3	471241	471633	CRISPR-CAS	PF01930	Domain of unknown function DUF83	PCH88220.1,CRISPR-CAS,Cas4;PCI23203.1,CRISPR-CAS,Cas4;PCJ84482.1,CRISPR-CAS,Cas4;PCI75769.1,CRISPR-CAS,Cas4;PCI88873.1,CRISPR-CAS,Cas4;PCI14354.1,CRISPR-CAS,Cas4;MHAGCDHA_00683,CRISPR-CAS,Cas4;MAZ69980.1,CRISPR-CAS,Cas4;PLAPIKEE_03073,CRISPR-CAS,Cas4;KJS06088.1,CRISPR-CAS,Cas4;PKO46750.1,CRISPR-CAS,Cas4;CAAAMEMJ_00850,CRISPR-CAS,Cas4;KTC70107.1,CRISPR-CAS,Cas4;ACE83066.1,CRISPR-CAS,Cas4;DCAADGOE_…	393	206.733	0	0	136.576	0	0	133.118	0	0	TRINITY_DN168_c1_g2_i1	TRINITY_DN55_c1_g2_i1	TRINITY_DN1_c2_g1_i1	TRINITY_DN37_c0_g6_i1	TRINITY_DN100_c0_g1_i2	TRINITY_DN21_c2_g1_i1
	3_515	3	471655	471963	CRISPR-CAS	PF01867	CRISPR associated protein Cas1	PCI14353.1,CRISPR-CAS,Cas1;PCJ84484.1,CRISPR-CAS,Cas1;PCI75767.1,CRISPR-CAS,Cas1;PCI88871.1,CRISPR-CAS,Cas1;ABC29596.1,CRISPR-CAS,Cas1;PCH88218.1,CRISPR-CAS,Cas1;PCI23205.1,CRISPR-CAS,Cas1;OMOECPFJ_01007,CRISPR-CAS,Cas1;ACE83048.1,CRISPR-CAS,Cas1;HHNEJBOF_01285,CRISPR-CAS,Cas1;MBM96181.1,CRISPR-CAS,Cas1;MAR90773.1,CRISPR-CAS,Cas1;MAZ69979.1,CRISPR-CAS,Cas1;PLAPIKEE_03072,CRISPR-CAS,Cas1;CCU72636.…	309	125.178	0	0	67.328	0	0	64.761	0	0
	3_519	3	473452	473970	CRISPR-CAS	PF01867	CRISPR associated protein Cas1	PCI75767.1,CRISPR-CAS,Cas1;PCI88871.1,CRISPR-CAS,Cas1;PCI14353.1,CRISPR-CAS,Cas1;MAZ69979.1,CRISPR-CAS,Cas1;PCI23205.1,CRISPR-CAS,Cas1;PCJ84484.1,CRISPR-CAS,Cas1;PLAPIKEE_03072,CRISPR-CAS,Cas1;PCH88218.1,CRISPR-CAS,Cas1;CCU72636.1,CRISPR-CAS,Cas1;MAR90773.1,CRISPR-CAS,Cas1;ACE83048.1,CRISPR-CAS,Cas1;KJS06087.1,CRISPR-CAS,Cas1;GLINEAPJ_02084,CRISPR-CAS,Cas1;DCAADGOE_01000,CRISPR-CAS,Cas1;CAAAMEMJ_…	519	331.99	0	0	261.347	0	0	258.521	0	0	TRINITY_DN168_c1_g2_i1	TRINITY_DN55_c1_g2_i1	TRINITY_DN1_c2_g1_i1	TRINITY_DN37_c0_g6_i1	TRINITY_DN100_c0_g1_i2	TRINITY_DN21_c2_g1_i1
	3_520	3	474145	474441	CRISPR-CAS	PF09827	CRISPR associated protein Cas2	PCJ84485.1,CRISPR-CAS,Cas2;PCI75766.1,CRISPR-CAS,Cas2;PCI88870.1,CRISPR-CAS,Cas2;PCI23206.1,CRISPR-CAS,Cas2;KJS06086.1,CRISPR-CAS,Cas2;ABE48877.1,CRISPR-CAS,Cas2;PKO46752.1,CRISPR-CAS,Cas2;PCI14352.1,CRISPR-CAS,Cas2;DCAADGOE_01001,CRISPR-CAS,Cas2;OMOECPFJ_01006,CRISPR-CAS,Cas2;CCU72635.1,CRISPR-CAS,Cas2;PCH88217.1,CRISPR-CAS,Cas2;MAZ69978.1,CRISPR-CAS,Cas2;ACE82893.1,CRISPR-CAS,Cas2;MAR90774.1,CR…	297	113.888	0	0	61.421	0	0	58.509	0	0	TRINITY_DN168_c1_g2_i1	TRINITY_DN55_c1_g2_i1	TRINITY_DN1_c2_g1_i1	TRINITY_DN37_c0_g6_i1	TRINITY_DN100_c0_g1_i2	TRINITY_DN21_c2_g1_i1
	4_201	4	219180	221816	HACHIMAN	PF00270	DEAD/DEAH box helicase	JKMKGNDG_01189,HACHIMAN,HamB;EAU54259.1,DISARM,DrmA;KON47805.1,DISARM,DrmA;EAU54259.1,HACHIMAN,HamB;KON47805.1,HACHIMAN,HamB;EAU54259.1,ZORYA,ZorD;KON47805.1,ZORYA,ZorD;NAFCCGCK_01081,HACHIMAN,HamB;NGIGOKOP_00002,HACHIMAN,HamB;OIQ00510.1,HACHIMAN,HamB;FBKBBECA_01041,HACHIMAN,HamB;HLNCPKAJ_02019,HACHIMAN,HamB;ATX79627.1,HACHIMAN,HamB;PCI23005.1,HACHIMAN,HamB;KUJ84659.1,DISARM,DrmA;PCO06747.1,DISAR…	2637	2449.95	0.620851	7	2379.27	11.1866	88	2376.5	0.851866	15
	4_201	4	219180	221816	HACHIMAN, DISARM, ZORYA	PF00271	Helicase conserved C-terminal domain	JKMKGNDG_01189,HACHIMAN,HamB;EAU54259.1,DISARM,DrmA;KON47805.1,DISARM,DrmA;EAU54259.1,HACHIMAN,HamB;KON47805.1,HACHIMAN,HamB;EAU54259.1,ZORYA,ZorD;KON47805.1,ZORYA,ZorD;NAFCCGCK_01081,HACHIMAN,HamB;NGIGOKOP_00002,HACHIMAN,HamB;OIQ00510.1,HACHIMAN,HamB;FBKBBECA_01041,HACHIMAN,HamB;HLNCPKAJ_02019,HACHIMAN,HamB;ATX79627.1,HACHIMAN,HamB;PCI23005.1,HACHIMAN,HamB;KUJ84659.1,DISARM,DrmA;PCO06747.1,DISAR…	2637	2449.95	0.620851	7	2379.27	11.1866	88	2376.5	0.851866	15
	4_302	4	319779	323264	HACHIMAN	PF00270	DEAD/DEAH box helicase	PKM45097.1,HACHIMAN,HamB;KDICGMLM_00186,HACHIMAN,HamB;PCI91718.1,HACHIMAN,HamB;SCZ59569.1,HACHIMAN,HamB;FGONAABI_01530,HACHIMAN,HamB;EAENKIIN_01989,DISARM,DrmA;EAENKIIN_01989,HACHIMAN,HamB;EAENKIIN_01989,ZORYA,ZorD;ALP54828.1,DISARM,DrmA;JAMBGIPJ_02026,DISARM,DrmA;ALP54828.1,HACHIMAN,HamB;JAMBGIPJ_02026,HACHIMAN,HamB;ALP54828.1,ZORYA,ZorD;JAMBGIPJ_02026,ZORYA,ZorD;OGHJHNLI_00282,DISARM,DrmA;OGHJH…	3486	3298.95	1.64668	25	3228.27	13.8659	148	3225.5	1.50634	36			TRINITY_DN18587_c0_g1_i2	TRINITY_DN484_c0_g2_i1
	4_302	4	319779	323264	HACHIMAN, DISARM, ZORYA	PF00271	Helicase conserved C-terminal domain	PKM45097.1,HACHIMAN,HamB;KDICGMLM_00186,HACHIMAN,HamB;PCI91718.1,HACHIMAN,HamB;SCZ59569.1,HACHIMAN,HamB;FGONAABI_01530,HACHIMAN,HamB;EAENKIIN_01989,DISARM,DrmA;EAENKIIN_01989,HACHIMAN,HamB;EAENKIIN_01989,ZORYA,ZorD;ALP54828.1,DISARM,DrmA;JAMBGIPJ_02026,DISARM,DrmA;ALP54828.1,HACHIMAN,HamB;JAMBGIPJ_02026,HACHIMAN,HamB;ALP54828.1,ZORYA,ZorD;JAMBGIPJ_02026,ZORYA,ZorD;OGHJHNLI_00282,DISARM,DrmA;OGHJH…	3486	3298.95	1.64668	25	3228.27	13.8659	148	3225.5	1.50634	36			TRINITY_DN18587_c0_g1_i2	TRINITY_DN484_c0_g2_i1
	4_306	4	327436	329205	RM	PF02384	N-6 DNA Methylase	SEJ64301.1,RM,restriction;SEJ64301.1,RM,methyltransferase;OOCNLAPF_04269,RM,restriction;OOCNLAPF_04269,RM,methyltransferase;OWK41164.1,RM,restriction;OWK41164.1,RM,methyltransferase;KWW20287.1,RM,restriction;KWW20287.1,RM,methyltransferase;OIK19465.1,RM,restriction;OIK19465.1,RM,methyltransferase;ARZ65045.1,RM,restriction;ARZ65045.1,RM,methyltransferase;PQJ08918.1,RM,restriction;PQJ08918.1,RM,met…	1770	1582.95	24.6578	179.629	1512.27	142.653	713.268	1509.5	51.0142	570.568		TRINITY_DN36_c0_g4_i1	TRINITY_DN2_c1_g1_i10	TRINITY_DN12_c0_g1_i11	TRINITY_DN83_c0_g3_i1	TRINITY_DN25_c1_g1_i14
	4_334	4	358684	359304	ZORYA	PF01618	MotA/TolQ/ExbB proton channel family	SFD03637.1,ZORYA,ZorA;AMFDLJED_00662,ZORYA,ZorA;SCZ67759.1,ZORYA,ZorA;ODB94829.1,ZORYA,ZorA;PLY15960.1,ZORYA,ZorA;ADE13713.1,ZORYA,ZorA;ODB86565.1,ZORYA,ZorA;ODB88596.1,ZORYA,ZorA;ODB85797.1,ZORYA,ZorA;ODB97684.1,ZORYA,ZorA;ICMKPJGJ_01591,ZORYA,ZorA;FOICMKCC_01226,ZORYA,ZorA;MFJMMOKH_02584,ZORYA,ZorA;EGV52142.1,ZORYA,ZorA;EGW54514.1,ZORYA,ZorA;KXJ43045.1,ZORYA,ZorA;OGT62807.1,ZORYA,ZorA;OGT75233.…	621	433.954	20.5299	41	363.29	20.8134	25	360.51	12.3542	33	TRINITY_DN2430_c0_g6_i1	TRINITY_DN39_c0_g6_i1	TRINITY_DN794_c0_g1_i1		TRINITY_DN4853_c1_g1_i2	TRINITY_DN60_c0_g1_i1
	4_356	4	381501	383774	HACHIMAN	PF00270	DEAD/DEAH box helicase	DMGAGABL_00730,HACHIMAN,HamB;KDICGMLM_02699,DISARM,DrmA;KDICGMLM_02699,HACHIMAN,HamB;KDICGMLM_02699,ZORYA,ZorD;OOZ37610.1,HACHIMAN,HamB;OOZ42271.1,DISARM,DrmA;OOZ42271.1,HACHIMAN,HamB;OOZ42271.1,ZORYA,ZorD;GAW85813.1,HACHIMAN,HamB;OYV76423.1,HACHIMAN,HamB;OGT19905.1,DISARM,DrmA;OGT19905.1,HACHIMAN,HamB;OGT19905.1,ZORYA,ZorD;PCI89142.1,DISARM,DrmA;PCI89142.1,HACHIMAN,HamB;PCI89142.1,ZORYA,ZorD;HFG…	2274	2086.95	3.85244	37	2016.27	15.3006	102	2013.5	3.28444	49			TRINITY_DN48673_c0_g1_i1
	4_356	4	381501	383774	HACHIMAN, DISARM, ZORYA	PF00271	Helicase conserved C-terminal domain	DMGAGABL_00730,HACHIMAN,HamB;KDICGMLM_02699,DISARM,DrmA;KDICGMLM_02699,HACHIMAN,HamB;KDICGMLM_02699,ZORYA,ZorD;OOZ37610.1,HACHIMAN,HamB;OOZ42271.1,DISARM,DrmA;OOZ42271.1,HACHIMAN,HamB;OOZ42271.1,ZORYA,ZorD;GAW85813.1,HACHIMAN,HamB;OYV76423.1,HACHIMAN,HamB;OGT19905.1,DISARM,DrmA;OGT19905.1,HACHIMAN,HamB;OGT19905.1,ZORYA,ZorD;PCI89142.1,DISARM,DrmA;PCI89142.1,HACHIMAN,HamB;PCI89142.1,ZORYA,ZorD;HFG…	2274	2086.95	3.85244	37	2016.27	15.3006	102	2013.5	3.28444	49			TRINITY_DN48673_c0_g1_i1
	4_361	4	387843	388508	ZORYA	PF00691	OmpA family	PCJ70210.1,ZORYA,ZorB;ACICJFGF_01681,ZORYA,ZorB;MAN60686.1,ZORYA,ZorB;FEIDEPDL_03062,ZORYA,ZorB;MBNOLEGG_01692,ZORYA,ZorB;DIEGDJAB_01191,ZORYA,ZorB;MBG51447.1,ZORYA,ZorB;OKMLEPOJ_05502,ZORYA,ZorB;OIGNJPDB_01492,ZORYA,ZorB;HGGIGKNJ_00695,ZORYA,ZorB;AMN48174.1,ZORYA,ZorB;MAFCJAAC_00883,ZORYA,ZorB;SFQ74126.1,ZORYA,ZorB;EKF41062.1,ZORYA,ZorB;MPMELPMD_01022,ZORYA,ZorB;KPB01440.1,ZORYA,ZorB;KAALCHBJ_01…	666	478.951	46.7296	103	408.283	105.192	142	405.508	70.5593	212	TRINITY_DN11439_c0_g1_i1	TRINITY_DN784_c0_g1_i1	TRINITY_DN7_c0_g1_i7	TRINITY_DN225_c0_g1_i1	TRINITY_DN6329_c0_g1_i1	TRINITY_DN176_c0_g1_i1	119	0.35	GLGEDQPIASNDTAQGR	184	0.35	GLGEDQPIASNDTAQGR
	4_412	4	434441	434833	RM	PF02384	N-6 DNA Methylase	ABP78367.1,RM,restriction;ABP78367.1,RM,methyltransferase;SEJ64301.1,RM,restriction;SEJ64301.1,RM,methyltransferase;OOCNLAPF_04269,RM,restriction;OOCNLAPF_04269,RM,methyltransferase;OWK41164.1,RM,restriction;OWK41164.1,RM,methyltransferase;SMG41165.1,RM,restriction;SMG41165.1,RM,methyltransferase;OIK19465.1,RM,restriction;OIK19465.1,RM,methyltransferase;KWW20287.1,RM,restriction;KWW20287.1,RM,met…	393	206.733	0	0	136.576	53.117	23.986	133.118	43.7755	43.177		TRINITY_DN36_c0_g4_i1	TRINITY_DN2_c1_g1_i10	TRINITY_DN12_c0_g1_i11	TRINITY_DN83_c0_g3_i1	TRINITY_DN25_c1_g1_i14
	4_70	4	71090	71800	RM	PF02384	N-6 DNA Methylase	SEJ64301.1,RM,restriction;SEJ64301.1,RM,methyltransferase;OOCNLAPF_04269,RM,restriction;OOCNLAPF_04269,RM,methyltransferase;OWK41164.1,RM,restriction;OWK41164.1,RM,methyltransferase;ARZ65045.1,RM,restriction;ARZ65045.1,RM,methyltransferase;KWW20287.1,RM,restriction;KWW20287.1,RM,methyltransferase;OIK19465.1,RM,restriction;OIK19465.1,RM,methyltransferase;ASA25716.1,RM,restriction;ASA25716.1,RM,met…	711	523.951	0	0	453.273	0	0	450.503	0	0		TRINITY_DN36_c0_g4_i1	TRINITY_DN2_c1_g1_i10	TRINITY_DN12_c0_g1_i11	TRINITY_DN83_c0_g3_i1	TRINITY_DN25_c1_g1_i14
	5_151	5	132174	133607	HACHIMAN	PF00270	DEAD/DEAH box helicase	SEH08806.1,HACHIMAN,HamB;PCJ49373.1,HACHIMAN,HamB;PCH87501.1,HACHIMAN,HamB;SIS61178.1,HACHIMAN,HamB;FILILKBN_03953,HACHIMAN,HamB;MBQ60853.1,HACHIMAN,HamB;MBQ75906.1,HACHIMAN,HamB;KAJMDMJN_01470,HACHIMAN,HamB;EGW55820.1,DISARM,DrmA;EGW55820.1,HACHIMAN,HamB;EGW55820.1,ZORYA,ZorD;ODN41901.1,HACHIMAN,HamB;OUR94968.1,HACHIMAN,HamB;PHR81875.1,HACHIMAN,HamB;EAW31061.1,DISARM,DrmA;CHPLKOMA_03495,HACHIMAN…	1434	1246.95	14.8121	85	1176.27	28.2842	110	1173.5	9.77582	85	TRINITY_DN1968_c0_g1_i2	TRINITY_DN2664_c0_g1_i1	TRINITY_DN1473_c0_g5_i3	TRINITY_DN1112_c0_g1_i1
	5_151	5	132174	133607	HACHIMAN, DISARM, ZORYA	PF00271	Helicase conserved C-terminal domain	SEH08806.1,HACHIMAN,HamB;PCJ49373.1,HACHIMAN,HamB;PCH87501.1,HACHIMAN,HamB;SIS61178.1,HACHIMAN,HamB;FILILKBN_03953,HACHIMAN,HamB;MBQ60853.1,HACHIMAN,HamB;MBQ75906.1,HACHIMAN,HamB;KAJMDMJN_01470,HACHIMAN,HamB;EGW55820.1,DISARM,DrmA;EGW55820.1,HACHIMAN,HamB;EGW55820.1,ZORYA,ZorD;ODN41901.1,HACHIMAN,HamB;OUR94968.1,HACHIMAN,HamB;PHR81875.1,HACHIMAN,HamB;EAW31061.1,DISARM,DrmA;CHPLKOMA_03495,HACHIMAN…	1434	1246.95	14.8121	85	1176.27	28.2842	110	1173.5	9.77582	85	TRINITY_DN1968_c0_g1_i2	TRINITY_DN2664_c0_g1_i1	TRINITY_DN1473_c0_g5_i3	TRINITY_DN1112_c0_g1_i1
	5_154	5	135794	136195	TA	PF01850	PIN domain	OPKELLCP_01246,TA,T;PKKLGAOA_00158,TA,T;OYV18733.1,TA,T;OTE97550.1,TA,T;JEGIPEJM_01677,TA,T;BOJCJPBI_02395,TA,T;AMD61347.1,TA,T;KAJ36369.1,TA,T;OOO15529.1,TA,T;SDF19745.1,TA,T;GAB60335.1,TA,T;AMJ59134.1,TA,T;KXG86381.1,TA,T;OGT22907.1,TA,T;OGT69742.1,TA,T;OGU04423.1,TA,T;CRM79198.1,TA,T;ETK16011.1,TA,T;OCJ54688.1,TA,T;OCHKCEIK_02173,TA,T;ABE39898.1,TA,T;POO51591.1,TA,T;SEF66053.1,TA,T;SEO83514.1,…	402	215.621	77.597	77	145.317	97.8226	47	141.987	60.8343	64	TRINITY_DN6512_c0_g2_i1	TRINITY_DN2119_c0_g1_i1	TRINITY_DN1473_c0_g5_i3	TRINITY_DN185_c0_g5_i2	TRINITY_DN341_c0_g7_i1	TRINITY_DN98_c0_g9_i1
	5_191	5	166349	167287	ABI	PF08843	Nucleotidyl transferase AbiEii toxin, Type IV TA system	KZZ75072.1,ABI,abiEii;OOY46006.1,ABI,abiEii;OOZ12222.1,ABI,abiEii;KTD02013.1,ABI,abiEii;CEGJIDFI_02651,ABI,abiEii;KTD64246.1,ABI,abiEii;CZG79657.1,ABI,abiEii;ANH12509.1,ABI,abiEii;SNV94543.1,ABI,abiEii;HPMJCOKM_02464,ABI,abiEii;CLBKDMOB_02114,ABI,abiEii;BDJDOICI_01410,ABI,abiEii;MBALBDCI_01779,ABI,abiEii;APFNLOFD_02874,ABI,abiEii;GAN17060.1,ABI,abiEii;CZJ01464.1,ABI,abiEii;CZI46562.1,ABI,abiEii;D…	939	751.948	21.0951	73	681.266	16.4264	37	678.503	5.17177	26	TRINITY_DN21443_c0_g1_i1		TRINITY_DN42213_c0_g2_i1	TRINITY_DN983_c0_g1_i1	TRINITY_DN61914_c0_g1_i1	TRINITY_DN1783_c0_g1_i1
	5_2	5	641	901	TA	PF02604	Antitoxin Phd_YefM, type II toxin-antitoxin system	OES25512.1,TA,AT;OES25815.1,TA,AT;OES38666.1,TA,AT;OES24455.1,TA,AT;MAD43381.1,TA,AT;NNABCDMP_01916,TA,AT;PIQ42233.1,TA,AT;PHM50638.1,TA,AT;PHM69987.1,TA,AT;OCA53592.1,TA,AT;PHM25071.1,TA,AT;SFU82103.1,TA,AT;ERT14383.1,TA,AT;KER03603.1,TA,AT;KZK71905.1,TA,AT;CDCPBMAD_01968,TA,AT;LODMNBCP_01501,TA,AT;AHPFNHDK_03575,TA,AT;HEMIJJII_02447,TA,AT;DEMGONPC_02352,TA,AT;IPCKNOGJ_01047,TA,AT;SIS82166.1,TA,…	261	80.957	18.7884	7	40.704	89.1672	12	38.323	70.4348	20	TRINITY_DN32_c0_g4_i3	TRINITY_DN65_c0_g2_i1	TRINITY_DN16103_c0_g5_i1	TRINITY_DN517_c0_g1_i1	TRINITY_DN26015_c0_g1_i1	TRINITY_DN4_c0_g1_i1
	5_244	5	222061	223248	ZORYA	PF00691	OmpA family	OOZ40564.1,ZORYA,ZorB;KPK56421.1,ZORYA,ZorB;PKM44404.1,ZORYA,ZorB;COEDHFID_00280,ZORYA,ZorB;FMPGEIDM_02016,ZORYA,ZorB;MBMLOMPO_01808,ZORYA,ZorB;LBDHEKLH_00216,ZORYA,ZorB;FLNCHADL_01246,ZORYA,ZorB;EAENKIIN_01314,ZORYA,ZorB;PCI60591.1,ZORYA,ZorB;PID44522.1,ZORYA,ZorB;KJE47720.1,ZORYA,ZorB;MAZ88653.1,ZORYA,ZorB;CHPLKOMA_00687,ZORYA,ZorB;FDEDHDNN_00646,ZORYA,ZorB;ABC31680.1,ZORYA,ZorB;KJE42647.1,ZORY…	1188	1000.95	0	0	930.266	10.0789	31	927.501	1.74616	12
	5_256	5	233114	233356	TA	PF02604	Antitoxin Phd_YefM, type II toxin-antitoxin system	AFT67629.1,TA,AT;ATI02825.1,TA,AT;EPD13570.1,TA,AT;BIKDHJDB_01652,TA,AT;BIKDHJDB_01651,TA,AT;PCI66821.1,TA,AT;PCH62378.1,TA,AT;PCI21609.1,TA,AT;PCI22379.1,TA,AT;JPFKCBFE_02285,TA,AT;MMKJJMFE_02352,TA,AT;SHO51575.1,TA,AT;JKOPEFBG_01249,TA,AT;BBMAOINI_00508,TA,AT;NEJHGMKN_04093,TA,AT;HFGBABIO_01391,TA,AT;PONNIBAD_02499,TA,AT;KNCKLEJD_01617,TA,AT;PHS24373.1,TA,AT;ESQ14094.1,TA,AT;NNGCPCOC_02741,TA,A…	243	66.036	3.29051	1	33.102	73.0957	8	31.719	17.02	4			TRINITY_DN51924_c0_g1_i1	TRINITY_DN161_c0_g2_i1	TRINITY_DN37_c0_g1_i1	TRINITY_DN713_c0_g1_i1
	5_274	5	245301	245444	TA	PF05015	RelE-like toxin of type II toxin-antitoxin system HigB	PID43991.1,TA,T;PHS19554.1,TA,T;IDAFNMFP_03332,TA,T;KCKDHOAK_02192,TA,T;CBL45859.1,TA,T;AKH69404.1,TA,T;POP52342.1,TA,T;KZZ63268.1,TA,T;KZY71753.1,TA,T;KZY68536.1,TA,T;KZY71894.1,TA,T;PHS72808.1,TA,T;GNBIKNBJ_02261,TA,T;EWH08614.1,TA,T;DMLJHNGA_00684,TA,T;MAD77413.1,TA,T;BKGCDCIM_00588,TA,T;PPALPKKK_03596,TA,T;CUS47556.1,TA,T;KPQ03309.1,TA,T;ODC03833.1,TA,T;JBKFCCKE_01463,TA,T;PCI69119.1,TA,T;PCI…	144	25.748	59.0746	7	14.127	85.6378	4	14.601	36.973	4	TRINITY_DN418_c0_g4_i1	TRINITY_DN21_c0_g1_i3	TRINITY_DN376_c0_g4_i1	TRINITY_DN1041_c0_g1_i1	TRINITY_DN14_c0_g2_i1	TRINITY_DN42_c0_g1_i29
	5_289	5	256008	258665	DISARM	PF00004	ATPase family associated with various cellular activities (AAA)	EGZ49193.1,DISARM,DrmD;EGZ49193.1,ZORYA,ZorD;EOD69727.1,ABI,pifA;OSC32293.1,ABI,pifA;AIDMPMEG_06512,ABI,pifA;CFDODBJO_00352,DISARM,DrmD;KIGBDPJI_00353,DISARM,DrmD;CFDODBJO_00352,ZORYA,ZorD;KIGBDPJI_00353,ZORYA,ZorD;GAQ75848.1,DISARM,DrmD;IEENKGHH_03562,DISARM,DrmD;ELP66071.1,DISARM,DrmD;HMFDONAL_00871,DISARM,DrmD;GAQ75848.1,ZORYA,ZorD;IEENKGHH_03562,ZORYA,ZorD;ELP66071.1,ZORYA,ZorD;HMFDONAL_00871…	2658	2470.95	675.988	7687	2400.27	375.756	2982	378.068	6716		TRINITY_DN21649_c0_g1_i1	TRINITY_DN1177_c0_g1_i1	TRINITY_DN3122_c0_g1_i1	TRINITY_DN135_c0_g1_i1	TRINITY_DN3674_c0_g1_i1	TRINITY_DN66_c0_g1_i1
	5_3	5	901	1209	TA	PF05016	ParE toxin of type II toxin-antitoxin system, parDE	PIQ42229.1,TA,T;PHM30403.1,TA,T;CDL85198.1,TA,T;EYU16987.1,TA,T;MAD43379.1,TA,T;CDCPBMAD_01970,TA,T;LODMNBCP_01503,TA,T;AHPFNHDK_03577,TA,T;HEMIJJII_02449,TA,T;DEMGONPC_02354,TA,T;IPCKNOGJ_01045,TA,T;SIS82201.1,TA,T;KZZ12282.1,TA,T;MAG43327.1,TA,T;MAK90378.1,TA,T;MBN59116.1,TA,T;MBS51768.1,TA,T;KZK71904.1,TA,T;PHM50639.1,TA,T;ERT14381.1,TA,T;FCIFOGPL_02682,TA,T;OCA53590.1,TA,T;AMO55102.1,TA,T;KEQ…	309	125.178	20.8305	12	67.328	62.8916	14	64.761	10.4202	5	TRINITY_DN32_c0_g4_i3	TRINITY_DN65_c0_g2_i1	TRINITY_DN16103_c0_g5_i1		TRINITY_DN26015_c0_g1_i1	TRINITY_DN4_c0_g1_i1
	5_373	5	346707	347582	ZORYA	PF00691	OmpA family	PKM44183.1,ZORYA,ZorB;EAENKIIN_02313,ZORYA,ZorB;OUR85836.1,ZORYA,ZorB;OUR64672.1,ZORYA,ZorB;PCI22426.1,ZORYA,ZorB;OUR73240.1,ZORYA,ZorB;OUR81406.1,ZORYA,ZorB;OGT19960.1,ZORYA,ZorB;OUR68835.1,ZORYA,ZorB;HPPKFCEB_01309,ZORYA,ZorB;PCH85525.1,ZORYA,ZorB;PCI67770.1,ZORYA,ZorB;KPK39041.1,ZORYA,ZorB;CLDFNJBG_01243,ZORYA,ZorB;HKHBMCAI_03247,ZORYA,ZorB;CIOBFEOD_01501,ZORYA,ZorB;EOHDHBJN_00448,ZORYA,ZorB;O…	876	688.948	198.07	628	618.266	65.5521	134	615.503	95.8229	437	TRINITY_DN32_c0_g2_i6	TRINITY_DN36_c0_g1_i11	TRINITY_DN1643_c0_g1_i1		TRINITY_DN2828_c0_g1_i1	TRINITY_DN20_c3_g3_i3
	5_373	5	346707	347582	ZORYA	PF13677	Membrane MotB of proton-channel complex MotA/MotB	PKM44183.1,ZORYA,ZorB;EAENKIIN_02313,ZORYA,ZorB;OUR85836.1,ZORYA,ZorB;OUR64672.1,ZORYA,ZorB;PCI22426.1,ZORYA,ZorB;OUR73240.1,ZORYA,ZorB;OUR81406.1,ZORYA,ZorB;OGT19960.1,ZORYA,ZorB;OUR68835.1,ZORYA,ZorB;HPPKFCEB_01309,ZORYA,ZorB;PCH85525.1,ZORYA,ZorB;PCI67770.1,ZORYA,ZorB;KPK39041.1,ZORYA,ZorB;CLDFNJBG_01243,ZORYA,ZorB;HKHBMCAI_03247,ZORYA,ZorB;CIOBFEOD_01501,ZORYA,ZorB;EOHDHBJN_00448,ZORYA,ZorB;O…	876	688.948	198.07	628	618.266	65.5521	134	615.503	95.8229	437	TRINITY_DN32_c0_g2_i6	TRINITY_DN36_c0_g1_i11	TRINITY_DN1643_c0_g1_i1		TRINITY_DN2828_c0_g1_i1	TRINITY_DN20_c3_g3_i3
	5_375	5	348703	349485	ZORYA	PF01618	MotA/TolQ/ExbB proton channel family	KPK39042.1,ZORYA,ZorA;FGONAABI_01302,ZORYA,ZorA;PCI76534.1,ZORYA,ZorA;PCI90609.1,ZORYA,ZorA;ALP52701.1,ZORYA,ZorA;JAMBGIPJ_01648,ZORYA,ZorA;KPJ91233.1,ZORYA,ZorA;PKM44184.1,ZORYA,ZorA;SHI46846.1,ZORYA,ZorA;PKM31560.1,ZORYA,ZorA;AGS39262.1,ZORYA,ZorA;ATI02885.1,ZORYA,ZorA;EPD13634.1,ZORYA,ZorA;BIKDHJDB_01584,ZORYA,ZorA;FOICMKCC_00766,ZORYA,ZorA;PHR48571.1,ZORYA,ZorA;ICMKPJGJ_00702,ZORYA,ZorA;MAV31…	783	595.948	22.2417	61	525.269	18.4257	32	522.503	12.3985	48	TRINITY_DN2180_c1_g1_i3	TRINITY_DN94_c0_g1_i3	TRINITY_DN1700_c1_g1_i6	TRINITY_DN30_c0_g1_i1	TRINITY_DN4251_c0_g1_i1	TRINITY_DN173_c0_g1_i1
	5_5	5	2382	2612	TA	PF02604	Antitoxin Phd_YefM, type II toxin-antitoxin system	KKOMFECE_01717,TA,AT;OPL16278.1,TA,AT;OGF61613.1,TA,AT;OGV63227.1,TA,AT;OGV87248.1,TA,AT;AHG89178.1,TA,AT;OFW77309.1,TA,AT;BAM02065.1,TA,AT;OGA00873.1,TA,AT;LKEKHGLO_01372,TA,AT;CHKIDFFF_01489,TA,AT;SDX89437.1,TA,AT;GBD29593.1,TA,AT;AFM21799.1,TA,AT;KVW77448.1,TA,AT;OHE67725.1,TA,AT;OHE74910.1,TA,AT;OHE69403.1,TA,AT;ABZ92961.1,TA,AT;SIN78919.1,TA,AT;BAT58323.1,TA,AT;FGJPACFJ_00561,TA,AT;KRT34356.…	231	56.818	76.4879	20	27.551	186.624	17	27.006	219.894	44	TRINITY_DN838_c0_g1_i1	TRINITY_DN1002_c0_g1_i1	TRINITY_DN4075_c0_g1_i1	TRINITY_DN1252_c0_g1_i1	TRINITY_DN5245_c1_g1_i1	TRINITY_DN864_c0_g1_i1
	5_6	5	2626	3018	TA	PF01850	PIN domain	ELS04550.1,TA,T;OGV57303.1,TA,T;OIP37620.1,TA,T;PIP48261.1,TA,T;PIX20428.1,TA,T;PIY22310.1,TA,T;PJB33374.1,TA,T;AFZ55208.1,TA,T;PHV63355.1,TA,T;OGF61614.1,TA,T;PIZ26002.1,TA,T;BAT56108.1,TA,T;KEIJGNOL_01769,TA,T;OGQ00812.1,TA,T;OIO87584.1,TA,T;PIU90099.1,TA,T;PIX47579.1,TA,T;PIW20195.1,TA,T;AUC62564.1,TA,T;AOY79279.1,TA,T;BAY66376.1,TA,T;EAM48662.1,TA,T;EHJ11464.1,TA,T;ELR98213.1,TA,T;CCQ50711.1,…	393	206.733	3.15325	3	136.576	24.3598	11	133.118	10.1386	10	TRINITY_DN838_c0_g1_i1		TRINITY_DN4075_c0_g1_i1		TRINITY_DN5245_c1_g1_i1	TRINITY_DN864_c0_g1_i1
	5_72	5	60086	60454	TA	PF01850	PIN domain	OZA46016.1,TA,T;OYY31773.1,TA,T;OYZ50438.1,TA,T;OZA60325.1,TA,T;OYZ26048.1,TA,T;GCBNEEAC_00556,TA,T;BAF69334.1,TA,T;NCHBBOMI_00579,TA,T;IIOBMBGO_00010,TA,T;INBBIGAB_00840,TA,T;PBB18924.1,TA,T;OKH42978.1,TA,T;CCV13097.1,TA,T;PAQ01017.1,TA,T;SDL47954.1,TA,T;ELS00932.1,TA,T;AIIEPHNG_01160,TA,T;NNFOCMDH_01906,TA,T;FOFCGLJI_03515,TA,T;OBQ21248.1,TA,T;PBB35715.1,TA,T;AFY84680.1,TA,T;ESW92552.1,TA,T;NOH…	369	183.159	85.4181	72	113.625	74.5321	28	109.807	33.1859	27	TRINITY_DN1476_c0_g1_i1	TRINITY_DN173_c0_g1_i1	TRINITY_DN18191_c0_g1_i1	TRINITY_DN239_c0_g1_i1	TRINITY_DN8826_c0_g1_i1	TRINITY_DN418_c0_g1_i1
	5_77	5	63368	63787	TA	PF01850	PIN domain	KLO77157.1,TA,T;EMN06935.1,TA,T;KFHMGFCG_00713,TA,T;EMJ53392.1,TA,T;DBKDMHDD_01877,TA,T;JBHDJNDC_02146,TA,T;EMJ57188.1,TA,T;KJKKFDOL_01659,TA,T;HGDPBOOM_03105,TA,T;DAONAMLA_00399,TA,T;EMN33656.1,TA,T;EMN42181.1,TA,T;EMN52578.1,TA,T;EKR44501.1,TA,T;EKR82014.1,TA,T;EKO25250.1,TA,T;EMN92819.1,TA,T;KDMDJILI_01048,TA,T;EKR25675.1,TA,T;AAS71271.1,TA,T;FDCONDKE_03291,TA,T;LNIKMDPH_01805,TA,T;NAJGDIIK_01…	420	233.4	0	0	162.957	11.1362	6	159.799	0	0			TRINITY_DN18191_c0_g1_i1	TRINITY_DN13_c0_g2_i10
	6_105	6	90087	90311	TA	PF12441	CopG antitoxin of type II toxin-antitoxin system	PCH52054.1,TA,AT;PCJ43628.1,TA,AT;PCI63390.1,TA,AT;IILPPAFE_00631,TA,AT;JEGLAIBO_03932,TA,AT;PCH61945.1,TA,AT;SGZ09062.1,TA,AT;SGZ10957.1,TA,AT;PICEKOKI_00131,TA,AT;OAI01756.1,TA,AT;CPKELPLF_00625,TA,AT;MBK82708.1,TA,AT;AGP80547.1,TA,AT;ATX78199.1,TA,AT;EGOLFEND_01895,TA,AT;LLCJLIBN_01650,TA,AT;HEHMKEKH_01305,TA,AT;PQJ23786.1,TA,AT;CBL46726.1,TA,AT;HFIPHMFO_01556,TA,AT;EPJ43052.1,TA,AT;PKG36934.1…	225	51.886	125.636	30	25.789	211.106	18	25.451	95.4538	18	TRINITY_DN226_c2_g1_i1	TRINITY_DN340_c0_g1_i1	TRINITY_DN7_c0_g1_i2	TRINITY_DN185_c0_g2_i1	TRINITY_DN341_c0_g1_i1	TRINITY_DN98_c0_g12_i1
	6_105	6	90087	90311	TA	PF14384	BrnA antitoxin of type II toxin-antitoxin system	PCH52054.1,TA,AT;PCJ43628.1,TA,AT;PCI63390.1,TA,AT;IILPPAFE_00631,TA,AT;JEGLAIBO_03932,TA,AT;PCH61945.1,TA,AT;SGZ09062.1,TA,AT;SGZ10957.1,TA,AT;PICEKOKI_00131,TA,AT;OAI01756.1,TA,AT;CPKELPLF_00625,TA,AT;MBK82708.1,TA,AT;AGP80547.1,TA,AT;ATX78199.1,TA,AT;EGOLFEND_01895,TA,AT;LLCJLIBN_01650,TA,AT;HEHMKEKH_01305,TA,AT;PQJ23786.1,TA,AT;CBL46726.1,TA,AT;HFIPHMFO_01556,TA,AT;EPJ43052.1,TA,AT;PKG36934.1…	225	51.886	125.636	30	25.789	211.106	18	25.451	95.4538	18	TRINITY_DN226_c2_g1_i1	TRINITY_DN340_c0_g1_i1	TRINITY_DN7_c0_g1_i2	TRINITY_DN185_c0_g2_i1	TRINITY_DN341_c0_g1_i1	TRINITY_DN98_c0_g12_i1
	6_106	6	90308	90595	TA	PF04365	Ribonuclease toxin, BrnT, of type II toxin-antitoxin system	PCH52053.1,TA,T;CBL46727.1,TA,T;KZY99998.1,TA,T;KZZ12438.1,TA,T;MAE91429.1,TA,T;CPKELPLF_00624,TA,T;MBK82707.1,TA,T;IILPPAFE_00632,TA,T;OGV78307.1,TA,T;OJU91568.1,TA,T;EKKECPDM_03456,TA,T;IENBGLDM_01485,TA,T;JEGLAIBO_03931,TA,T;OAI01757.1,TA,T;PQJ23787.1,TA,T;JEGIPEJM_02951,TA,T;SEO41180.1,TA,T;PKG36935.1,TA,T;PKG36966.1,TA,T;MICACPHM_02350,TA,T;EIJ32750.1,TA,T;PICEKOKI_00132,TA,T;OGT00252.1,TA,T…	288	105.499	57.6705	28	56.448	112.52	21	53.114	68.6077	27	TRINITY_DN226_c2_g1_i1	TRINITY_DN340_c0_g1_i1	TRINITY_DN7_c0_g1_i2	TRINITY_DN185_c0_g2_i1	TRINITY_DN341_c0_g1_i1	TRINITY_DN98_c0_g12_i1
	6_111	6	94212	94580	TA	PF01850	PIN domain	BAN34852.1,TA,T;GAO36083.1,TA,T;KDR38998.1,TA,T;ESS67087.1,TA,T;SAK61619.1,TA,T;KQR74141.1,TA,T;IJJHDDAH_07377,TA,T;KWC77084.1,TA,T;ALE59121.1,TA,T;MDBOGKHG_04231,TA,T;OIILNCLC_02047,TA,T;PEH80358.1,TA,T;SIT75385.1,TA,T;AOI85269.1,TA,T;PJI48690.1,TA,T;AKJ69168.1,TA,T;ALK19904.1,TA,T;AME25461.1,TA,T;ASE97352.1,TA,T;ATF81696.1,TA,T;PPFGCLFM_05892,TA,T;LABNGMCM_00375,TA,T;POM15590.1,TA,T;ERJ36627.1,…	369	183.159	20.1682	17	113.625	39.9279	15	109.807	13.5202	11	TRINITY_DN22253_c0_g1_i1	TRINITY_DN1838_c0_g1_i1	TRINITY_DN454_c1_g2_i1	TRINITY_DN710_c0_g1_i1	TRINITY_DN15687_c0_g2_i1	TRINITY_DN1389_c0_g1_i1
	6_134	6	112695	113543	ZORYA	PF00691	OmpA family	ADZ91330.1,ZORYA,ZorB;KPK23898.1,ZORYA,ZorB;SBS37366.1,ZORYA,ZorB;SBS37424.1,ZORYA,ZorB;KPK20760.1,ZORYA,ZorB;MEDBJDOD_02743,ZORYA,ZorB;BKNDBFMB_01243,ZORYA,ZorB;CUB03403.1,ZORYA,ZorB;OEU45354.1,ZORYA,ZorB;SBT19042.1,ZORYA,ZorB;SBT21997.1,ZORYA,ZorB;CLNEFDPI_03366,ZORYA,ZorB;OUR78772.1,ZORYA,ZorB;PID78051.1,ZORYA,ZorB;MODLONDO_01807,ZORYA,ZorB;SBS35307.1,ZORYA,ZorB;PIQ98192.1,ZORYA,ZorB;HEENJHHA_…	849	661.948	0.656526	2	591.267	37.3419	73	588.503	1.83468	8			TRINITY_DN1144_c0_g12_i1	TRINITY_DN197_c2_g1_i1	TRINITY_DN40279_c0_g1_i1
	6_134	6	112695	113543	ZORYA	PF13677	Membrane MotB of proton-channel complex MotA/MotB	ADZ91330.1,ZORYA,ZorB;KPK23898.1,ZORYA,ZorB;SBS37366.1,ZORYA,ZorB;SBS37424.1,ZORYA,ZorB;KPK20760.1,ZORYA,ZorB;MEDBJDOD_02743,ZORYA,ZorB;BKNDBFMB_01243,ZORYA,ZorB;CUB03403.1,ZORYA,ZorB;OEU45354.1,ZORYA,ZorB;SBT19042.1,ZORYA,ZorB;SBT21997.1,ZORYA,ZorB;CLNEFDPI_03366,ZORYA,ZorB;OUR78772.1,ZORYA,ZorB;PID78051.1,ZORYA,ZorB;MODLONDO_01807,ZORYA,ZorB;SBS35307.1,ZORYA,ZorB;PIQ98192.1,ZORYA,ZorB;HEENJHHA_…	849	661.948	0.656526	2	591.267	37.3419	73	588.503	1.83468	8			TRINITY_DN1144_c0_g12_i1	TRINITY_DN197_c2_g1_i1	TRINITY_DN40279_c0_g1_i1
	6_136	6	114748	115377	ZORYA	PF01618	MotA/TolQ/ExbB proton channel family	PPC78368.1,ZORYA,ZorA;MCMBAEDL_00701,ZORYA,ZorA;COEDHFID_00143,ZORYA,ZorA;FMPGEIDM_02976,ZORYA,ZorA;MFEFEEHC_00774,ZORYA,ZorA;SIS89797.1,ZORYA,ZorA;FILILKBN_01191,ZORYA,ZorA;OUS33377.1,ZORYA,ZorA;EAR61032.1,ZORYA,ZorA;MIALPDKJ_01271,ZORYA,ZorA;OHDECPLG_02020,ZORYA,ZorA;EPJ47647.1,ZORYA,ZorA;EPJ44768.1,ZORYA,ZorA;MAF16206.1,ZORYA,ZorA;SFG49679.1,ZORYA,ZorA;MEDBJDOD_02744,ZORYA,ZorA;OMH36277.1,ZORY…	630	442.953	0.490555	1	372.29	0	0	369.51	1.09575	3	TRINITY_DN472_c1_g1_i1
	6_147	6	124740	125360	DISARM	PF13091	PLD-like domain	EDM26243.1,DISARM,DrmC;SDL50474.1,DISARM,DrmC;PHS24991.1,DISARM,DrmC;EAQ98212.1,DISARM,DrmC;AKJAMLGF_03051,DISARM,DrmC;PLW69320.1,DISARM,DrmC;EED35405.1,DISARM,DrmC;KPK55345.1,DISARM,DrmC;KPK57155.1,DISARM,DrmC;IINIEICG_01543,DISARM,DrmC;INCPLHPJ_00014,DISARM,DrmC;NAAIFDOE_00493,DISARM,DrmC;BLEKEFOL_01765,DISARM,DrmC;KRG69979.1,DISARM,DrmC;KPJ82616.1,DISARM,DrmC;KPK31739.1,DISARM,DrmC;EED32340.1,…	621	433.954	0	0	363.29	0	0	360.51	0	0	TRINITY_DN636_c0_g1_i2		TRINITY_DN23080_c0_g1_i1	TRINITY_DN584_c0_g1_i1	TRINITY_DN2573_c0_g3_i1
	6_165	6	137107	137529	DRUANTIA	PF14236	Domain of unknown function (DUF4338)	OLE74653.1,DRUANTIA,DruA	423	236.371	0	0	165.902	5.46923	3	162.773	0.829156	1
	6_206	6	180013	181395	HACHIMAN	PF00270	DEAD/DEAH box helicase	KHD05723.1,DISARM,DrmA;KHD10131.1,DISARM,DrmA;KHD05723.1,HACHIMAN,HamB;KHD10131.1,HACHIMAN,HamB;KHD05723.1,ZORYA,ZorD;KHD10131.1,ZORYA,ZorD;ELR66440.1,DISARM,DrmA;ELR66440.1,HACHIMAN,HamB;ELR66440.1,ZORYA,ZorD;ODKPMJON_03501,HACHIMAN,HamB;OLQ73126.1,HACHIMAN,HamB;KLV09537.1,HACHIMAN,HamB;KNJJLAJB_00536,HACHIMAN,HamB;EGV51670.1,DISARM,DrmA;EGV51670.1,HACHIMAN,HamB;EGV51670.1,ZORYA,ZorD;MIALPDKJ_00…	1383	1195.95	11.8099	65	1125.27	16.9333	63	1122.5	7.81528	65	TRINITY_DN6534_c0_g2_i2	TRINITY_DN2449_c0_g1_i1	TRINITY_DN42026_c0_g1_i1	TRINITY_DN1345_c0_g1_i1	TRINITY_DN49950_c0_g1_i1	TRINITY_DN1240_c0_g1_i1
	6_206	6	180013	181395	DISARM, HACHIMAN, ZORYA	PF00271	Helicase conserved C-terminal domain	KHD05723.1,DISARM,DrmA;KHD10131.1,DISARM,DrmA;KHD05723.1,HACHIMAN,HamB;KHD10131.1,HACHIMAN,HamB;KHD05723.1,ZORYA,ZorD;KHD10131.1,ZORYA,ZorD;ELR66440.1,DISARM,DrmA;ELR66440.1,HACHIMAN,HamB;ELR66440.1,ZORYA,ZorD;ODKPMJON_03501,HACHIMAN,HamB;OLQ73126.1,HACHIMAN,HamB;KLV09537.1,HACHIMAN,HamB;KNJJLAJB_00536,HACHIMAN,HamB;EGV51670.1,DISARM,DrmA;EGV51670.1,HACHIMAN,HamB;EGV51670.1,ZORYA,ZorD;MIALPDKJ_00…	1383	1195.95	11.8099	65	1125.27	16.9333	63	1122.5	7.81528	65	TRINITY_DN6534_c0_g2_i2	TRINITY_DN2449_c0_g1_i1	TRINITY_DN42026_c0_g1_i1	TRINITY_DN1345_c0_g1_i1	TRINITY_DN49950_c0_g1_i1	TRINITY_DN1240_c0_g1_i1
	6_61	6	52042	56217	HACHIMAN, DISARM, ZORYA	PF00271	Helicase conserved C-terminal domain	ADE14442.1,HACHIMAN,HamB;OOZ39991.1,HACHIMAN,HamB;ABA57800.1,DISARM,DrmA;EDZ66990.1,DISARM,DrmA;KFI19783.1,DISARM,DrmA;ABA57800.1,HACHIMAN,HamB;EDZ66990.1,HACHIMAN,HamB;KFI19783.1,HACHIMAN,HamB;ABA57800.1,ZORYA,ZorD;EDZ66990.1,ZORYA,ZorD;KFI19783.1,ZORYA,ZorD;KFI22945.1,HACHIMAN,HamB;ADJ28118.1,HACHIMAN,HamB;PCJ32816.1,HACHIMAN,HamB;DKBIFLEG_01493,HACHIMAN,HamB;EHIKNBGE_01544,HACHIMAN,HamB;NPIHPH…	4176	3988.95	2.77816	51	3918.27	16.5187	214	3915.5	4.17077	121
	7_132	7	130699	130893	TA	PF09957	Bacterial antitoxin of type II TA system, VapB	OGE82562.1,TA,AT;SER52362.1,TA,AT;LFCEABBC_00189,TA,AT;CJDGPIJN_01423,TA,AT;KENOBDLN_01146,TA,AT;SET35881.1,TA,AT;PIE02558.1,TA,AT;OHD46631.1,TA,AT;OHD74586.1,TA,AT;PCKOIAKO_01072,TA,AT;AEJ20472.1,TA,AT;BOAGMEDL_01875,TA,AT;ECIKJFCF_01108,TA,AT;OHE66043.1,TA,AT;EPF25942.1,TA,AT;AIW88815.1,TA,AT;OHD12997.1,TA,AT;OGU34634.1,TA,AT	195	29.284	22.2604	3	18.923	31.9667	2	18.962	28.4706	4			TRINITY_DN8527_c0_g2_i1	TRINITY_DN834_c0_g1_i1	TRINITY_DN22709_c0_g1_i1
	7_133	7	130893	131276	TA	PF01850	PIN domain	CJDGPIJN_01424,TA,T;KENOBDLN_01147,TA,T;PCI12425.1,TA,T;PCI65687.1,TA,T;OQW81406.1,TA,T;KDICGMLM_02049,TA,T;GBE00405.1,TA,T;JNIKPICK_01639,TA,T;MAT99982.1,TA,T;PCI70133.1,TA,T;LFCEABBC_00188,TA,T;PCI43102.1,TA,T;NFAIHPJN_03678,TA,T;OGI11328.1,TA,T;GBE06233.1,TA,T;GBE40006.1,TA,T;MLOHGGEE_03247,TA,T;PKN23266.1,TA,T;OMLFDANA_00909,TA,T;OGE82542.1,TA,T;OGU34635.1,TA,T;BOAGMEDL_01874,TA,T;ECIKJFCF_01…	384	197.869	1.09817	1	127.877	18.9215	8	124.334	5.42749	5			TRINITY_DN8527_c0_g2_i1
	7_134	7	131624	131962	TA	PF06296	RelE toxin of RelE / RelB toxin-antitoxin system	MAV29583.1,TA,T;MBG95481.1,TA,T;EXJ11318.1,TA,T;DKBIFLEG_00247,TA,T;DEPBLFBH_02203,TA,T;EHIKNBGE_00527,TA,T;NPIHPHGP_02602,TA,T;LGBLBANJ_01592,TA,T;MBEBHFCM_00722,TA,T;AGFJMPGP_01226,TA,T;LPDOJNOE_00746,TA,T;MAK67838.1,TA,T;MAY18519.1,TA,T;DHFGHMJH_01612,TA,T;GFAKIIGE_00826,TA,T;MAN50661.1,TA,T;SDX57465.1,TA,T;JKMKGNDG_01725,TA,T;CDG53892.1,TA,T;SDJ26552.1,TA,T;KZZ57534.1,TA,T;KZX75451.1,TA,T;KZX…	339	153.916	45.1803	32.003	86.126	45.6527	13	82.087	37.8157	23			TRINITY_DN376_c0_g1_i10	TRINITY_DN55_c0_g3_i1		TRINITY_DN42_c0_g3_i1
	7_226	7	222272	224557	DISARM	PF00004	ATPase family associated with various cellular activities (AAA)	EGZ49193.1,DISARM,DrmD;EGZ49193.1,DISARM,DrmD;EGZ49193.1,ZORYA,ZorD;EGZ49193.1,ZORYA,ZorD;OSC32293.1,ABI,pifA;EOD69727.1,ABI,pifA;AIDMPMEG_06512,ABI,pifA;SLN21049.1,THOERIS,ThsB	2286	2098.95	85.2009	823	2028.27	110.05	738	2025.5	78.6262	1180	TRINITY_DN21533_c0_g1_i1	TRINITY_DN448_c0_g1_i1	TRINITY_DN15066_c0_g1_i1	TRINITY_DN26_c0_g1_i1	TRINITY_DN214_c0_g1_i1	TRINITY_DN31_c0_g1_i1
	7_238	7	232334	232636	TA	PF05015	RelE-like toxin of type II toxin-antitoxin system HigB	HJPCFILG_01948,TA,T;ASG68930.1,TA,T;KEI35507.1,TA,T;OGQ96434.1,TA,T;BGAKDHGN_02127,TA,T;PIQ97759.1,TA,T;OGX30529.1,TA,T;PCJ37361.1,TA,T;EAZ97903.1,TA,T;KZY35154.1,TA,T;KZY85600.1,TA,T;KZZ29720.1,TA,T;KZZ35664.1,TA,T;KZZ46814.1,TA,T;KZZ35017.1,TA,T;KZZ37486.1,TA,T;KZZ34561.1,TA,T;KZZ52335.1,TA,T;KZZ66279.1,TA,T;KZY41060.1,TA,T;KZY58086.1,TA,T;KZY73619.1,TA,T;KZY80799.1,TA,T;KZZ75236.1,TA,T;CCE2558…	303	119.492	47.2804	26	64.394	98.6353	21	61.805	65.5115	30					TRINITY_DN162_c0_g1_i1	TRINITY_DN27_c0_g1_i1
	7_5	7	5083	5625	TA	PF08808	RES domain	JNIKPICK_00277,TA,T;ABE55142.1,TA,T;FLIGAGFN_02310,TA,T;GDLNCOAI_03741,TA,T;EGM77006.1,TA,T;PIQ00888.1,TA,T;PIX71092.1,TA,T;PIY67050.1,TA,T;PJB91229.1,TA,T;ATC96576.1,TA,T;EAR30143.1,TA,T;MAB91431.1,TA,T;APE04073.1,TA,T;ASL26584.1,TA,T;OGT55185.1,TA,T;ACO78804.1,TA,T;AGK14904.1,TA,T;AGK20760.1,TA,T;AJE21608.1,TA,T;SEF83996.1,TA,T;SFX32236.1,TA,T;FAKIKPCK_03183,TA,T;AJO76048.1,TA,T;PKF58000.1,TA,T…	543	355.96	11.5984	19	285.321	31.8013	30	282.515	17.198	36	TRINITY_DN22705_c0_g1_i1		TRINITY_DN13150_c0_g1_i3	TRINITY_DN23_c0_g1_i1	TRINITY_DN52922_c0_g1_i1	TRINITY_DN4_c3_g1_i1
	7_52	7	58955	61939	ZORYA	PF00176	SNF2 family N-terminal domain	HPPKFCEB_01185,BREX,BrxHII;DLEELGOA_01380,BREX,BrxHII;HPPKFCEB_01185,ZORYA,ZorD;DLEELGOA_01380,ZORYA,ZorD;PCI11095.1,BREX,BrxHII;PCI11095.1,ZORYA,ZorD;OOZ39391.1,BREX,BrxHII;OOZ39391.1,ZORYA,ZorD;PCI13904.1,BREX,BrxHII;PCI13904.1,ZORYA,ZorD;KPJ87465.1,BREX,BrxHII;PCI08609.1,BREX,BrxHII;KPJ87465.1,ZORYA,ZorD;PCI08609.1,ZORYA,ZorD;GBE07799.1,BREX,BrxHII;GBE07799.1,ZORYA,ZorD;SEP80954.1,BREX,BrxHII;…	2985	2797.95	0.931939	12	2727.27	14.4169	130	2724.5	3.81436	77			TRINITY_DN9472_c0_g3_i1
	7_52	7	58955	61939	ZORYA	PF00271	Helicase conserved C-terminal domain	HPPKFCEB_01185,BREX,BrxHII;DLEELGOA_01380,BREX,BrxHII;HPPKFCEB_01185,ZORYA,ZorD;DLEELGOA_01380,ZORYA,ZorD;PCI11095.1,BREX,BrxHII;PCI11095.1,ZORYA,ZorD;OOZ39391.1,BREX,BrxHII;OOZ39391.1,ZORYA,ZorD;PCI13904.1,BREX,BrxHII;PCI13904.1,ZORYA,ZorD;KPJ87465.1,BREX,BrxHII;PCI08609.1,BREX,BrxHII;KPJ87465.1,ZORYA,ZorD;PCI08609.1,ZORYA,ZorD;GBE07799.1,BREX,BrxHII;GBE07799.1,ZORYA,ZorD;SEP80954.1,BREX,BrxHII;…	2985	2797.95	0.931939	12	2727.27	14.4169	130	2724.5	3.81436	77			TRINITY_DN9472_c0_g3_i1
	8_106	8	86196	86492	TA	PF05016	ParE toxin of type II toxin-antitoxin system, parDE	FFBMHIFH_02910,TA,T;AIIEPHNG_04920,TA,T;PKD38905.1,TA,T;ATG91970.1,TA,T;OAI21954.1,TA,T;EIC30910.1,TA,T;KAAIPMMF_00602,TA,T;HAEJJDCG_03296,TA,T;PEFAFDCG_01006,TA,T;EBNDDODD_02148,TA,T;PPK73762.1,TA,T;OGW63893.1,TA,T;OGW14813.1,TA,T;GBE05389.1,TA,T;PPD50365.1,TA,T;PKN27050.1,TA,T;MBE94928.1,TA,T;OGP32071.1,TA,T;SJM95156.1,TA,T;AOANGCNN_00442,TA,T;AKV98319.1,TA,T;OIDEIOHD_03020,TA,T;OHDNECKF_00775,…	297	113.888	26.7114	14	61.421	49.2423	10	58.509	23.0674	10	TRINITY_DN523_c0_g3_i1	TRINITY_DN72_c0_g3_i1	TRINITY_DN2447_c0_g1_i2	TRINITY_DN123_c0_g2_i1	TRINITY_DN10431_c0_g2_i1	TRINITY_DN376_c0_g2_i1
	8_107	8	86489	86710	TA	PF09720	Putative addiction module component	FFBMHIFH_02909,TA,AT;PKN27051.1,TA,AT;OIP63847.1,TA,AT;PIV83251.1,TA,AT;PIW85697.1,TA,AT;ERJ20281.1,TA,AT;SJM96191.1,TA,AT	222	49.434	57.1429	13	25.706	94.1272	8	25.323	79.9466	15	TRINITY_DN523_c0_g3_i1	TRINITY_DN72_c0_g3_i1	TRINITY_DN2447_c0_g1_i2	TRINITY_DN123_c0_g2_i1	TRINITY_DN10431_c0_g2_i1	TRINITY_DN376_c0_g2_i1
	8_169	8	152348	153553	TA	PF07804	HipA-like C-terminal domain	JDBPIGPH_00847,TA,T;PMBGOKAF_01901,TA,T;OUT39781.1,TA,T;MAJ64892.1,TA,T;MAS48415.1,TA,T;MBN54011.1,TA,T;MAX96327.1,TA,T;INHFCEKK_00710,TA,T;PMEGGPJB_03206,TA,T;PCI50030.1,TA,T;PCH89856.1,TA,T;CIOJGJCM_00831,TA,T;MAH06433.1,TA,T;ACX86378.1,TA,T;JNEGPPLB_01815,TA,T;SFD35759.1,TA,T;KKC34542.1,TA,T;FPJJLEDE_01857,TA,T;OBEKHBJL_01089,TA,T;OMI12954.1,TA,T;OYU71401.1,TA,T;JIFOAACI_03170,TA,T;JDGDEGHD_03…	1206	1018.95	15.3542	72	948.266	19.7751	62	945.501	10.2775	72			TRINITY_DN206_c1_g1_i1	TRINITY_DN1321_c0_g1_i1	TRINITY_DN27369_c0_g1_i1	TRINITY_DN435_c0_g1_i1
	8_228	8	212474	212701	TA	PF04255	Protein of unknown function (DUF433)	EJMPKJEM_01578,TA,AT;ABA21363.1,TA,AT;AUS99655.1,TA,AT;OUL29387.1,TA,AT;ADH63677.1,TA,AT;AFY61841.1,TA,AT;CUR35479.1,TA,AT;OEJ73811.1,TA,AT;EAM52913.1,TA,AT;ACLBPDKG_01139,TA,AT;OIP71900.1,TA,AT;EHJ15180.1,TA,AT;CCQ50185.1,TA,AT;CCQ60850.1,TA,AT;CCQ67119.1,TA,AT;CCQ56904.1,TA,AT;LDKIIDML_02559,TA,AT;BAT52981.1,TA,AT;BAY39297.1,TA,AT;OYD98038.1,TA,AT;ACC84461.1,TA,AT;ACK65928.1,TA,AT;ACV00805.1,TA…	228	54.34	47.9854	12	26.493	114.164	10	26.108	36.1859	7	TRINITY_DN21983_c0_g1_i1	TRINITY_DN326_c0_g1_i1			TRINITY_DN77379_c0_g1_i1	TRINITY_DN1263_c0_g1_i1
	8_36	8	27896	29608	LAMASSU	PF02463	RecF/RecN/SMC N terminal domain	PKM46156.1,LAMASSU,LmuB;DMGAGABL_00272,LAMASSU,LmuB;EAR62915.1,LAMASSU,LmuB;SCZ49541.1,LAMASSU,LmuB;KGK42662.1,LAMASSU,LmuB;PCI11154.1,LAMASSU,LmuB;PCI12872.1,LAMASSU,LmuB;OGT21417.1,LAMASSU,LmuB;OOZ41753.1,LAMASSU,LmuB;FCKDFELD_00648,LAMASSU,LmuB;PNCCGNNE_00059,LAMASSU,LmuB;AKH19883.1,LAMASSU,LmuB;ANG61424.1,LAMASSU,LmuB;JOPELMGG_03170,LAMASSU,LmuB;FGMMKKHD_02563,LAMASSU,LmuB;FBAJNOKB_02370,LAMA…	1713	1525.95	1.56639	11	1455.27	21.4068	103	1452.5	2.0442	22			TRINITY_DN16103_c0_g7_i1	TRINITY_DN1183_c0_g1_i1
	9_97	9	60593	62419	HACHIMAN	PF00270	DEAD/DEAH box helicase	OBJCEIGO_01143,HACHIMAN,HamB;JPFKCBFE_01983,HACHIMAN,HamB;MEDBJDOD_02821,HACHIMAN,HamB;EGW55733.1,DISARM,DrmA;EGW55733.1,HACHIMAN,HamB;EGW55733.1,ZORYA,ZorD;KRT55108.1,DISARM,DrmA;KRT59057.1,DISARM,DrmA;KRT55108.1,HACHIMAN,HamB;KRT59057.1,HACHIMAN,HamB;MODLONDO_00412,HACHIMAN,HamB;SBS31388.1,HACHIMAN,HamB;KRT55108.1,ZORYA,ZorD;KRT59057.1,ZORYA,ZorD;AMFDLJED_02188,HACHIMAN,HamB;BKNDBFMB_01320,HACH…	1827	1639.95	25.44	192	1569.27	35.8487	186	1566.5	22.056	256	TRINITY_DN508_c0_g2_i1	TRINITY_DN1560_c0_g1_i1	TRINITY_DN841_c0_g1_i3		TRINITY_DN148_c0_g2_i1	TRINITY_DN93_c0_g1_i1	213	0.24	GFACEALNGDIPQSGR	168	0.3	INIVPVYGGAPYSEQLR
	9_97	9	60593	62419	HACHIMAN, DISARM, ZORYA	PF00271	Helicase conserved C-terminal domain	OBJCEIGO_01143,HACHIMAN,HamB;JPFKCBFE_01983,HACHIMAN,HamB;MEDBJDOD_02821,HACHIMAN,HamB;EGW55733.1,DISARM,DrmA;EGW55733.1,HACHIMAN,HamB;EGW55733.1,ZORYA,ZorD;KRT55108.1,DISARM,DrmA;KRT59057.1,DISARM,DrmA;KRT55108.1,HACHIMAN,HamB;KRT59057.1,HACHIMAN,HamB;MODLONDO_00412,HACHIMAN,HamB;SBS31388.1,HACHIMAN,HamB;KRT55108.1,ZORYA,ZorD;KRT59057.1,ZORYA,ZorD;AMFDLJED_02188,HACHIMAN,HamB;BKNDBFMB_01320,HACH…	1827	1639.95	25.44	192	1569.27	35.8487	186	1566.5	22.056	256	TRINITY_DN508_c0_g2_i1	TRINITY_DN1560_c0_g1_i1	TRINITY_DN841_c0_g1_i3		TRINITY_DN148_c0_g2_i1	TRINITY_DN93_c0_g1_i1
MOB	13_14	13	12669	12953	TA	PF01909	Nucleotidyltransferase domain	OQY36517.1,TA,T;GMIDKGFD_02776,TA,T;OHB68249.1,TA,T;MCBMJOID_02707,TA,T;GHLFBACP_02585,TA,T;MBENCGKM_02950,TA,T;KEELDKLH_01035,TA,T;HOPNOHAI_01611,TA,T;GOHCCCBE_01736,TA,T;CFBLHEFO_01124,TA,T;KUO62919.1,TA,T;CMCHHBHB_02099,TA,T;KHE94151.1,TA,T;IMCCAKFH_02484,TA,T;ABD42416.1,TA,T;OGH94717.1,TA,T;OGI08105.1,TA,T;OGI05469.1,TA,T	285	105.973	0	0	50.679	64.2454	4	48.399	22.0117	4			TRINITY_DN3335_c0_g1_i2	TRINITY_DN117_c0_g1_i1	TRINITY_DN86_c0_g1_i1	TRINITY_DN417_c0_g1_i1
	14_28	14	25926	27602	LAMASSU	PF02463	RecF/RecN/SMC N terminal domain	AFGGOLEG_01263,LAMASSU,LmuB;PONNIBAD_03824,LAMASSU,LmuB;HFGBABIO_03773,LAMASSU,LmuB;OOOCHGLE_02837,LAMASSU,LmuB;EGW21403.1,LAMASSU,LmuB;CDGDGCHN_01423,LAMASSU,LmuB;LGMBHGJB_02878,LAMASSU,LmuB;PEFAFDCG_02574,LAMASSU,LmuB;EBNDDODD_03550,LAMASSU,LmuB;PPK74275.1,LAMASSU,LmuB;HAEJJDCG_00893,LAMASSU,LmuB;ANE56417.1,LAMASSU,LmuB;ATG91351.1,LAMASSU,LmuB;OAI29781.1,LAMASSU,LmuB;PPK66997.1,LAMASSU,LmuB;OAI…	1677	1494.75	8.09198	57	1414.7	34.5221	60	1412.81	52.0303	276			TRINITY_DN547_c0_g1_i1	TRINITY_DN10_c0_g2_i1	TRINITY_DN18874_c0_g1_i1	TRINITY_DN214_c0_g1_i1
	14_40	14	37880	40012	HACHIMAN	PF00270	DEAD/DEAH box helicase	LPFOPEOE_03701,HACHIMAN,HamB;NAADJJBL_02020,HACHIMAN,HamB;PKD41052.1,HACHIMAN,HamB;OAI06353.1,HACHIMAN,HamB;BMCAIGMN_01984,HACHIMAN,HamB;OAI06324.1,HACHIMAN,HamB;OQW75283.1,HACHIMAN,HamB;DAKAILBH_03804,HACHIMAN,HamB;AMK77878.1,HACHIMAN,HamB;HFGBABIO_01002,HACHIMAN,HamB;OAI04538.1,HACHIMAN,HamB;ANE56348.1,HACHIMAN,HamB;ATG91276.1,HACHIMAN,HamB;OAI21680.1,HACHIMAN,HamB;AFGGOLEG_03449,HACHIMAN,HamB;…	2133	1950.75	9.13748	84	1870.7	114.871	264	1868.81	141.947	996	TRINITY_DN9228_c0_g1_i1		TRINITY_DN289_c0_g4_i2	TRINITY_DN133_c0_g1_i1	TRINITY_DN656_c0_g1_i6	TRINITY_DN29_c1_g1_i3
	14_40	14	37880	40012	HACHIMAN, DISARM, ZORYA	PF00271	Helicase conserved C-terminal domain	LPFOPEOE_03701,HACHIMAN,HamB;NAADJJBL_02020,HACHIMAN,HamB;PKD41052.1,HACHIMAN,HamB;OAI06353.1,HACHIMAN,HamB;BMCAIGMN_01984,HACHIMAN,HamB;OAI06324.1,HACHIMAN,HamB;OQW75283.1,HACHIMAN,HamB;DAKAILBH_03804,HACHIMAN,HamB;AMK77878.1,HACHIMAN,HamB;HFGBABIO_01002,HACHIMAN,HamB;OAI04538.1,HACHIMAN,HamB;ANE56348.1,HACHIMAN,HamB;ATG91276.1,HACHIMAN,HamB;OAI21680.1,HACHIMAN,HamB;AFGGOLEG_03449,HACHIMAN,HamB;…	2133	1950.75	9.13748	84	1870.7	114.871	264	1868.81	141.947	996	TRINITY_DN9228_c0_g1_i1		TRINITY_DN289_c0_g4_i2	TRINITY_DN133_c0_g1_i1	TRINITY_DN656_c0_g1_i6	TRINITY_DN29_c1_g1_i3
	14_42	14	41732	42463	BREX	PF01507	Phosphoadenosine phosphosulfate reductase family	OTE95941.1,BREX,BrxP;OTE95941.1,DND,DndB;OYV15485.1,BREX,BrxP;OYV15485.1,DND,DndB;JEHIAMMA_02554,BREX,BrxP;DPCOIMEI_02079,BREX,BrxP;PMKHEGII_02463,BREX,BrxP;JEHIAMMA_02554,DND,DndB;DPCOIMEI_02079,DND,DndB;PMKHEGII_02463,DND,DndB;BMCAIGMN_01986,BREX,BrxP;ENIFBLJM_03017,BREX,BrxP;OAI06444.1,BREX,BrxP;BMCAIGMN_01986,DND,DndB;ENIFBLJM_03017,DND,DndB;OAI06444.1,DND,DndB;DAKAILBH_03802,BREX,BrxP;OAI138…	732	549.753	18.1418	47	469.704	88.3807	51	467.823	74.5799	131
	17_1	17	116	3562	WADJET	PF13558	Putative exonuclease SbcCD, C subunit	LPFOPEOE_01436,WADJET,JetC;AMK75870.1,WADJET,JetC;AMK75870.1,WADJET,JetC;BMCAIGMN_04077,WADJET,JetC;OAI01365.1,WADJET,JetC;OAI01365.1,WADJET,JetC;OQW79233.1,WADJET,JetC;OQW79233.1,WADJET,JetC;NAADJJBL_00613,WADJET,JetC;NAADJJBL_00613,WADJET,JetC;PKD38500.1,WADJET,JetC;PKD38500.1,WADJET,JetC;OFEKKOFI_02816,WADJET,JetC;OAH98367.1,WADJET,JetC;OAH98367.1,WADJET,JetC;OAI06429.1,WADJET,JetC;OAI06429.1,…	3447	3264.75	3.70488	57	3184.7	48.8176	191	3182.81	54.0572	646			TRINITY_DN6070_c0_g1_i1		TRINITY_DN8676_c0_g2_i1	TRINITY_DN179_c0_g2_i1
	19_14	19	16742	17005	TA	PF04365	Ribonuclease toxin, BrnT, of type II toxin-antitoxin system	KOO58642.1,TA,T;AAF96240.1,TA,T;ACP07353.1,TA,T;AET28498.1,TA,T;AFC59824.1,TA,T;AMG02336.1,TA,T;ASJ38492.1,TA,T;ASJ38508.1,TA,T;ASM97603.1,TA,T;PFBEPCIF_02922,TA,T;EFH72411.1,TA,T;EFH74969.1,TA,T;KNA50144.1,TA,T;KNH52155.1,TA,T;KNH56009.1,TA,T;KNA44156.1,TA,T;OEE41940.1,TA,T;OEF91855.1,TA,T;PGGOFPBC_00064,TA,T;PHDALJEE_03391,TA,T;JOMLOMNE_03932,TA,T;PHFGJKHE_00444,TA,T;OLKMLAFF_03150,TA,T;KJR2944…	264	86.532	14.7137	6	41.086	59.4352	3	39.074	0	0
	1_127	1	117881	118960	LAMASSU	PF02463	RecF/RecN/SMC N terminal domain	OAI15463.1,LAMASSU,LmuB;LPFOPEOE_02484,LAMASSU,LmuB;HIALBMBF_01535,LAMASSU,LmuB;ATG92445.1,LAMASSU,LmuB;OAI26043.1,LAMASSU,LmuB;OAI11138.1,LAMASSU,LmuB;OAH99098.1,LAMASSU,LmuB;OAI02233.1,LAMASSU,LmuB;ANE57462.1,LAMASSU,LmuB;AFGGOLEG_03567,LAMASSU,LmuB;NAADJJBL_02582,LAMASSU,LmuB;PKD39135.1,LAMASSU,LmuB;AMK76950.1,LAMASSU,LmuB;OAH97980.1,LAMASSU,LmuB;BMCAIGMN_02904,LAMASSU,LmuB;HFGBABIO_01726,LAMA…	1080	897.753	6.85473	29	817.704	138.366	139	815.814	96.3081	295	TRINITY_DN13181_c1_g1_i1	TRINITY_DN169_c0_g1_i1	TRINITY_DN9050_c0_g1_i6	TRINITY_DN141_c0_g1_i1	TRINITY_DN656_c0_g1_i11	TRINITY_DN1_c1_g1_i1
	1_157	1	148713	149024	TA	PF07804	HipA-like C-terminal domain	PCJ50894.1,TA,T;DLODIJEA_00068,TA,T;EAIEAGPH_02146,TA,T;KTD35462.1,TA,T;GBE06393.1,TA,T;GBE38023.1,TA,T;CGBNPPOI_01068,TA,T;JLMLIJGN_00780,TA,T;DBLNEBDK_00948,TA,T	312	131.836	8.04795	5	66.45	0	0	64.174	0	0	TRINITY_DN22529_c0_g1_i1
	1_159	1	149787	150332	TA	PF07804	HipA-like C-terminal domain	ABC76803.1,TA,T;JHHCNKMN_01988,TA,T;DNMKIFNA_00780,TA,T;HHNEFPJO_00011,TA,T;PCI02114.1,TA,T;OBPFIFPJ_01839,TA,T;JKMKGNDG_00484,TA,T;IPDLLCNA_00612,TA,T;DNJLBGIC_03068,TA,T;OOZ38131.1,TA,T;LMKCNHJN_01381,TA,T;HCJDLGEG_03507,TA,T;GLEFPBDK_02875,TA,T;CGALBKKG_02518,TA,T;SEA55582.1,TA,T;PIP38243.1,TA,T;AMFDLJED_02680,TA,T;AMOOFIMC_01450,TA,T	546	363.811	1.16655	2	283.801	0	0	281.873	0	0
	1_174	1	163685	164728	SEPTU	PF13175	AAA ATPase domain	OGT94547.1,SEPTU,PtuA;OGT90822.1,SEPTU,PtuA;KGO34776.1,SEPTU,PtuA;FDDDECAE_02558,SEPTU,PtuA;NAKPEOLD_02810,SEPTU,PtuA;OAIDDKBG_00009,SEPTU,PtuA;KHD06706.1,SEPTU,PtuA;KHD10555.1,SEPTU,PtuA;JJLOOLMD_02414,SEPTU,PtuA;GAW87851.1,SEPTU,PtuA;OQY18773.1,SEPTU,PtuA;ASM78966.1,SEPTU,PtuA;MJJIEDGG_02808,SEPTU,PtuA;JODGPGPM_02962,SEPTU,PtuA;JFHDHMMJ_00274,SEPTU,PtuA;EHQ35221.1,SEPTU,PtuA;HLMMDOEE_00671,SEPT…	1044	861.753	1.96995	8	781.704	0	0	779.814	0	0
	1_174	1	163685	164728	SEPTU	PF13304	AAA domain, putative AbiEii toxin, Type IV TA system	OGT94547.1,SEPTU,PtuA;OGT90822.1,SEPTU,PtuA;KGO34776.1,SEPTU,PtuA;FDDDECAE_02558,SEPTU,PtuA;NAKPEOLD_02810,SEPTU,PtuA;OAIDDKBG_00009,SEPTU,PtuA;KHD06706.1,SEPTU,PtuA;KHD10555.1,SEPTU,PtuA;JJLOOLMD_02414,SEPTU,PtuA;GAW87851.1,SEPTU,PtuA;OQY18773.1,SEPTU,PtuA;ASM78966.1,SEPTU,PtuA;MJJIEDGG_02808,SEPTU,PtuA;JODGPGPM_02962,SEPTU,PtuA;JFHDHMMJ_00274,SEPTU,PtuA;EHQ35221.1,SEPTU,PtuA;HLMMDOEE_00671,SEPT…	1044	861.753	1.96995	8	781.704	0	0	779.814	0	0
	1_174	1	163685	164728	SEPTU	PF13476	AAA domain	OGT94547.1,SEPTU,PtuA;OGT90822.1,SEPTU,PtuA;KGO34776.1,SEPTU,PtuA;FDDDECAE_02558,SEPTU,PtuA;NAKPEOLD_02810,SEPTU,PtuA;OAIDDKBG_00009,SEPTU,PtuA;KHD06706.1,SEPTU,PtuA;KHD10555.1,SEPTU,PtuA;JJLOOLMD_02414,SEPTU,PtuA;GAW87851.1,SEPTU,PtuA;OQY18773.1,SEPTU,PtuA;ASM78966.1,SEPTU,PtuA;MJJIEDGG_02808,SEPTU,PtuA;JODGPGPM_02962,SEPTU,PtuA;JFHDHMMJ_00274,SEPTU,PtuA;EHQ35221.1,SEPTU,PtuA;HLMMDOEE_00671,SEPT…	1044	861.753	1.96995	8	781.704	0	0	779.814	0	0
	1_230	1	220890	222713	ZORYA, DISARM	PF00176	SNF2 family N-terminal domain	LPFOPEOE_01465,BREX,BrxHII;LPFOPEOE_01465,ZORYA,ZorD;BMCAIGMN_04180,BREX,BrxHII;BMCAIGMN_04180,ZORYA,ZorD;NAADJJBL_00484,BREX,BrxHII;NAADJJBL_00484,ZORYA,ZorD;AEG02260.1,BREX,BrxHII;AEG02260.1,DISARM,DrmD;AEG02260.1,DISARM,DrmA;AEG02260.1,HACHIMAN,HamB;AEG02260.1,ZORYA,ZorD;OAI07287.1,BREX,BrxHII;PKD38607.1,BREX,BrxHII;OAI07287.1,ZORYA,ZorD;PKD38607.1,ZORYA,ZorD;DAKAILBH_04102,BREX,BrxHII;OAI0039…	1824	1641.75	11.1158	86	1561.7	38.5696	74	1559.81	28.3444	166
	1_230	1	220890	222713	ZORYA, DISARM, HACHIMAN	PF00271	Helicase conserved C-terminal domain	LPFOPEOE_01465,BREX,BrxHII;LPFOPEOE_01465,ZORYA,ZorD;BMCAIGMN_04180,BREX,BrxHII;BMCAIGMN_04180,ZORYA,ZorD;NAADJJBL_00484,BREX,BrxHII;NAADJJBL_00484,ZORYA,ZorD;AEG02260.1,BREX,BrxHII;AEG02260.1,DISARM,DrmD;AEG02260.1,DISARM,DrmA;AEG02260.1,HACHIMAN,HamB;AEG02260.1,ZORYA,ZorD;OAI07287.1,BREX,BrxHII;PKD38607.1,BREX,BrxHII;OAI07287.1,ZORYA,ZorD;PKD38607.1,ZORYA,ZorD;DAKAILBH_04102,BREX,BrxHII;OAI0039…	1824	1641.75	11.1158	86	1561.7	38.5696	74	1559.81	28.3444	166
	1_257	1	255139	255450	TA	PF10387	Protein of unknown function (DUF2442)	KIFOCJOF_02036,TA,AT	312	131.836	3.21918	2	66.45	97.9951	8	64.174	195.063	47			TRINITY_DN8596_c0_g1_i1	TRINITY_DN704_c0_g1_i1	TRINITY_DN965_c0_g1_i1	TRINITY_DN317_c0_g1_i1
	1_271	1	267554	268108	CRISPR-CAS	PF09618	CRISPR-associated protein (Cas_Csy4)	PONNIBAD_01294,CRISPR-CAS,Cas6f;LPFOPEOE_02796,CRISPR-CAS,Cas6f;FJOCIKKO_00237,CRISPR-CAS,Cas6f;OCH41143.1,CRISPR-CAS,Cas6f;OED56063.1,CRISPR-CAS,Cas6f;OED51318.1,CRISPR-CAS,Cas6f;DKGMFCGP_00949,CRISPR-CAS,Cas6f;ESP92395.1,CRISPR-CAS,Cas6f;KZN34955.1,CRISPR-CAS,Cas6f;PCJ71040.1,CRISPR-CAS,Cas6f;EDEGGDLI_03587,CRISPR-CAS,Cas6f;KID56007.1,CRISPR-CAS,Cas6f;PHS70329.1,CRISPR-CAS,Cas6f;EIEPCMMG_02100,…	555	372.783	40.4158	71	292.785	378.095	136	290.869	201.445	220	TRINITY_DN3548_c0_g1_i1	TRINITY_DN309_c0_g1_i1	TRINITY_DN2644_c0_g1_i1	TRINITY_DN2_c0_g2_i13	TRINITY_DN17701_c0_g1_i1	TRINITY_DN171_c0_g1_i1
	1_275	1	273063	273293	TA	PF09957	Bacterial antitoxin of type II TA system, VapB	LPFOPEOE_02790,TA,AT;EIJ34004.1,TA,AT;KXJ40323.1,TA,AT;EIC19849.1,TA,AT;FFBMHIFH_02715,TA,AT;PIB91779.1,TA,AT;AEJHEANE_01664,TA,AT;KCKKHICP_01788,TA,AT;AFKNBPBM_01985,TA,AT;FMLACDED_01653,TA,AT;FMHBPJFL_03550,TA,AT;PCI82561.1,TA,AT;PCI89423.1,TA,AT;IIMGGHHC_04871,TA,AT;ACL71707.1,TA,AT;FJNJBLHD_00393,TA,AT;JGKMAHKA_01027,TA,AT;EJHMJBHO_01250,TA,AT;IGHFHKJF_01726,TA,AT;FNPNIOKM_00493,TA,AT;LLHJLDN…	231	57.208	14.8373	4	30.226	80.7889	3	28.864	267.591	29
	1_278	1	273636	274598	CRISPR-CAS	PF01867	CRISPR associated protein Cas1	LPFOPEOE_02788,CRISPR-CAS,Cas1;PONNIBAD_01298,CRISPR-CAS,Cas1;SDG97586.1,CRISPR-CAS,Cas1;FJOCIKKO_00231,CRISPR-CAS,Cas1;SER18183.1,CRISPR-CAS,Cas1;SFK97938.1,CRISPR-CAS,Cas1;SFM29433.1,CRISPR-CAS,Cas1;SOD20686.1,CRISPR-CAS,Cas1;OTE96225.1,CRISPR-CAS,Cas1;OQK16921.1,CRISPR-CAS,Cas1;SHI89257.1,CRISPR-CAS,Cas1;SFQ06550.1,CRISPR-CAS,Cas1;SIO18506.1,CRISPR-CAS,Cas1;ODLLMFCF_01731,CRISPR-CAS,Cas1;BIKDH…	963	780.753	1.35896	5	700.704	12.7782	11	698.814	8.00368	21	TRINITY_DN22065_c0_g1_i1		TRINITY_DN3504_c0_g4_i1	TRINITY_DN775_c0_g1_i1	TRINITY_DN4925_c3_g1_i1
	1_280	1	276549	278555	DISARM, HACHIMAN, ZORYA	PF00271	Helicase conserved C-terminal domain	LPFOPEOE_00372,DISARM,DrmA;LPFOPEOE_00372,HACHIMAN,HamB;LPFOPEOE_00372,ZORYA,ZorD;AEG01351.1,DISARM,DrmA;AEG01351.1,HACHIMAN,HamB;AEG01351.1,ZORYA,ZorD;OAH98109.1,DISARM,DrmA;OAH98109.1,HACHIMAN,HamB;OAH98109.1,ZORYA,ZorD;AMK78726.1,DISARM,DrmA;DAKAILBH_00754,DISARM,DrmA;OAH96807.1,DISARM,DrmA;OAH99023.1,DISARM,DrmA;PPD35926.1,DISARM,DrmA;AMK78726.1,HACHIMAN,HamB;DAKAILBH_00754,HACHIMAN,HamB;OAH9…	2007	1824.75	8.48922	73	1744.7	84.9105	182	1742.81	110.031	720			TRINITY_DN7667_c0_g1_i1	TRINITY_DN121_c0_g2_i1	TRINITY_DN3562_c0_g1_i1	TRINITY_DN198_c1_g1_i1
	1_339	1	331185	331910	ZORYA	PF00691	OmpA family	LPFOPEOE_01648,ZORYA,ZorB;PEFAFDCG_02308,ZORYA,ZorB;CDGDGCHN_00342,ZORYA,ZorB;LGMBHGJB_02734,ZORYA,ZorB;DFAGCAHP_01220,ZORYA,ZorB;HAEJJDCG_00146,ZORYA,ZorB;OOOCHGLE_00707,ZORYA,ZorB;PPK74325.1,ZORYA,ZorB;EBNDDODD_03499,ZORYA,ZorB;EGW21350.1,ZORYA,ZorB;CCE24818.1,ZORYA,ZorB;FJOCIKKO_04144,ZORYA,ZorB;PKM34986.1,ZORYA,ZorB;PKM11704.1,ZORYA,ZorB;PPK67692.1,ZORYA,ZorB;AFGGOLEG_02408,ZORYA,ZorB;HFGBABI…	726	543.753	0.390254	1	463.704	71.9705	41	461.826	47.2898	82			TRINITY_DN342_c1_g3_i1	TRINITY_DN122_c0_g1_i1	TRINITY_DN839_c0_g1_i1	TRINITY_DN1_c0_g3_i1
	1_356	1	349063	351327	DISARM	PF00004	ATPase family associated with various cellular activities (AAA)	EGZ49193.1,DISARM,DrmD;EGZ49193.1,DISARM,DrmD;EGZ49193.1,ZORYA,ZorD;EGZ49193.1,ZORYA,ZorD;EOD69727.1,ABI,pifA;OSC32293.1,ABI,pifA;AIDMPMEG_06512,ABI,pifA;SLN21049.1,THOERIS,ThsB;HILDFAMA_06959,DISARM,DrmD;HILDFAMA_06959,ZORYA,ZorD	2265	2082.75	16.913	166	2002.7	135.344	333	2000.81	172.916	1299	TRINITY_DN2658_c0_g1_i1		TRINITY_DN2520_c0_g1_i1	TRINITY_DN168_c0_g1_i1	TRINITY_DN8918_c0_g1_i1	TRINITY_DN107_c0_g1_i1
	1_41	1	37184	38512	ZORYA	PF01618	MotA/TolQ/ExbB proton channel family	LPFOPEOE_02471,ZORYA,ZorA;PKM11665.1,ZORYA,ZorA;FJOCIKKO_02995,ZORYA,ZorA;CCE25630.1,ZORYA,ZorA;PKM36806.1,ZORYA,ZorA;GAW86919.1,ZORYA,ZorA;PONNIBAD_00551,ZORYA,ZorA;PONNIBAD_02124,ZORYA,ZorA;HFGBABIO_01761,ZORYA,ZorA;HFGBABIO_02500,ZORYA,ZorA;OQK16416.1,ZORYA,ZorA;KXJ41845.1,ZORYA,ZorA;PNIBBAOG_01360,ZORYA,ZorA;JPFKCBFE_00853,ZORYA,ZorA;LIDCDJLI_00960,ZORYA,ZorA;OMOECPFJ_02289,ZORYA,ZorA;ACI9823…	1329	1146.75	13.8784	75	1066.7	41.2061	54	1064.81	75.2878	301	TRINITY_DN1429_c0_g2_i1		TRINITY_DN731_c0_g1_i3	TRINITY_DN4_c0_g6_i1	TRINITY_DN18210_c1_g1_i1	TRINITY_DN84_c0_g1_i1
	1_42	1	38512	39036	ZORYA	PF01618	MotA/TolQ/ExbB proton channel family	LPFOPEOE_02470,ZORYA,ZorA;CCE25629.1,ZORYA,ZorA;OQK16417.1,ZORYA,ZorA;PKM36807.1,ZORYA,ZorA;GAW86920.1,ZORYA,ZorA;FJOCIKKO_02996,ZORYA,ZorA;PKM11664.1,ZORYA,ZorA;HFGBABIO_01760,ZORYA,ZorA;HFGBABIO_02501,ZORYA,ZorA;PONNIBAD_00552,ZORYA,ZorA;PONNIBAD_02125,ZORYA,ZorA;PNIBBAOG_01359,ZORYA,ZorA;OED43032.1,ZORYA,ZorA;JPFKCBFE_00854,ZORYA,ZorA;PPALPKKK_03547,ZORYA,ZorA;SMA44180.1,ZORYA,ZorA;DFAFELKA_00…	525	342.822	6.18986	10	262.837	55.7439	18	260.893	29.6052	29			TRINITY_DN731_c0_g1_i3	TRINITY_DN4_c0_g6_i1	TRINITY_DN18210_c1_g1_i1	TRINITY_DN84_c0_g1_i1
	1_477	1	453536	455257	HACHIMAN	PF00270	DEAD/DEAH box helicase	LPFOPEOE_03842,HACHIMAN,HamB;AEG00332.1,HACHIMAN,HamB;PPD35684.1,HACHIMAN,HamB;OHX38096.1,HACHIMAN,HamB;OAI17983.1,HACHIMAN,HamB;ANE55457.1,DISARM,DrmA;ANE55457.1,HACHIMAN,HamB;ANE55457.1,ZORYA,ZorD;ATG90315.1,DISARM,DrmA;OAI26632.1,DISARM,DrmA;ATG90315.1,HACHIMAN,HamB;OAI26632.1,HACHIMAN,HamB;ATG90315.1,ZORYA,ZorD;OAI26632.1,ZORYA,ZorD;OAI13346.1,DISARM,DrmA;OAI13346.1,HACHIMAN,HamB;OAI13346.1,Z…	1722	1539.75	18.1916	132	1459.7	254.28	456	1457.81	260.89	1428	TRINITY_DN508_c0_g3_i1		TRINITY_DN841_c0_g1_i2	TRINITY_DN633_c0_g1_i1	TRINITY_DN148_c0_g1_i2	TRINITY_DN90_c0_g2_i1
	1_477	1	453536	455257	HACHIMAN, DISARM, ZORYA	PF00271	Helicase conserved C-terminal domain	LPFOPEOE_03842,HACHIMAN,HamB;AEG00332.1,HACHIMAN,HamB;PPD35684.1,HACHIMAN,HamB;OHX38096.1,HACHIMAN,HamB;OAI17983.1,HACHIMAN,HamB;ANE55457.1,DISARM,DrmA;ANE55457.1,HACHIMAN,HamB;ANE55457.1,ZORYA,ZorD;ATG90315.1,DISARM,DrmA;OAI26632.1,DISARM,DrmA;ATG90315.1,HACHIMAN,HamB;OAI26632.1,HACHIMAN,HamB;ATG90315.1,ZORYA,ZorD;OAI26632.1,ZORYA,ZorD;OAI13346.1,DISARM,DrmA;OAI13346.1,HACHIMAN,HamB;OAI13346.1,Z…	1722	1539.75	18.1916	132	1459.7	254.28	456	1457.81	260.89	1428	TRINITY_DN508_c0_g3_i1		TRINITY_DN841_c0_g1_i2	TRINITY_DN633_c0_g1_i1	TRINITY_DN148_c0_g1_i2	TRINITY_DN90_c0_g2_i1
	1_77	1	70413	71717	DISARM	PF00004	ATPase family associated with various cellular activities (AAA)	EGZ49193.1,DISARM,DrmD;EGZ49193.1,ZORYA,ZorD;OSC32293.1,ABI,pifA;EOD69727.1,ABI,pifA;AIDMPMEG_06512,ABI,pifA	1305	1122.75	433.569	2294	1042.7	636.221	815	1040.81	472.379	1846	TRINITY_DN21649_c0_g1_i1		TRINITY_DN3122_c0_g1_i1		TRINITY_DN3674_c0_g1_i1
	1_92	1	80965	83220	GABIJA	PF00580	UvrD/REP helicase N-terminal domain	LPFOPEOE_02893,GABIJA,GajB;OAI14022.1,GABIJA,GajB;OFEKKOFI_03316,GABIJA,GajB;PPD32815.1,GABIJA,GajB;OAI30001.1,GABIJA,GajB;ATG89619.1,GABIJA,GajB;ANE54906.1,GABIJA,GajB;OAI19262.1,GABIJA,GajB;HFGBABIO_02063,GABIJA,GajB;DAKAILBH_01457,GABIJA,GajB;AFGGOLEG_03097,GABIJA,GajB;PONNIBAD_00141,GABIJA,GajB;BMCAIGMN_01336,GABIJA,GajB;PKD41855.1,GABIJA,GajB;AMK75683.1,GABIJA,GajB;OAH98320.1,GABIJA,GajB;OYV…	2256	2073.75	5.01405	49	1993.7	35.1115	86	1991.81	31.2895	234			TRINITY_DN866_c0_g3_i1		TRINITY_DN166_c0_g2_i1	TRINITY_DN17_c0_g2_i1
	1_92	1	80965	83220	GABIJA	PF13245	AAA domain	LPFOPEOE_02893,GABIJA,GajB;OAI14022.1,GABIJA,GajB;OFEKKOFI_03316,GABIJA,GajB;PPD32815.1,GABIJA,GajB;OAI30001.1,GABIJA,GajB;ATG89619.1,GABIJA,GajB;ANE54906.1,GABIJA,GajB;OAI19262.1,GABIJA,GajB;HFGBABIO_02063,GABIJA,GajB;DAKAILBH_01457,GABIJA,GajB;AFGGOLEG_03097,GABIJA,GajB;PONNIBAD_00141,GABIJA,GajB;BMCAIGMN_01336,GABIJA,GajB;PKD41855.1,GABIJA,GajB;AMK75683.1,GABIJA,GajB;OAH98320.1,GABIJA,GajB;OYV…	2256	2073.75	5.01405	49	1993.7	35.1115	86	1991.81	31.2895	234			TRINITY_DN866_c0_g3_i1		TRINITY_DN166_c0_g2_i1	TRINITY_DN17_c0_g2_i1
	1_92	1	80965	83220	GABIJA	PF13361	UvrD-like helicase C-terminal domain	LPFOPEOE_02893,GABIJA,GajB;OAI14022.1,GABIJA,GajB;OFEKKOFI_03316,GABIJA,GajB;PPD32815.1,GABIJA,GajB;OAI30001.1,GABIJA,GajB;ATG89619.1,GABIJA,GajB;ANE54906.1,GABIJA,GajB;OAI19262.1,GABIJA,GajB;HFGBABIO_02063,GABIJA,GajB;DAKAILBH_01457,GABIJA,GajB;AFGGOLEG_03097,GABIJA,GajB;PONNIBAD_00141,GABIJA,GajB;BMCAIGMN_01336,GABIJA,GajB;PKD41855.1,GABIJA,GajB;AMK75683.1,GABIJA,GajB;OAH98320.1,GABIJA,GajB;OYV…	2256	2073.75	5.01405	49	1993.7	35.1115	86	1991.81	31.2895	234			TRINITY_DN866_c0_g3_i1		TRINITY_DN166_c0_g2_i1	TRINITY_DN17_c0_g2_i1
	26_4	26	2625	3041	TA	PF08780	Nucleotidyltransferase substrate binding protein like	DFAGCAHP_02087,TA,AT;HAEJJDCG_00247,TA,AT;OOOCHGLE_01845,TA,AT;ACT16842.1,TA,AT;ACH37779.1,TA,AT;FOAAPIFH_01208,TA,AT;GAX61306.1,TA,AT;HFGBABIO_01309,TA,AT;PKN40309.1,TA,AT;SFJ29232.1,TA,AT;EKAIGHPG_03079,TA,AT;OKH50613.1,TA,AT;PONNIBAD_02581,TA,AT;AFGGOLEG_02760,TA,AT;PJC64438.1,TA,AT;PJA19747.1,TA,AT;PIR26839.1,TA,AT;MCFDBMOL_03166,TA,AT;OBHGKNKG_04314,TA,AT;EXJ09009.1,TA,AT;JFHDHMMJ_03048,TA,A…	417	235.044	10.8338	12	155.945	20.8786	4	153.99	0	0	TRINITY_DN1578_c0_g1_i4
	26_5	26	3014	3298	TA	PF01909	Nucleotidyltransferase domain	OGO86058.1,TA,T;EAX48954.1,TA,T;HCLPBHGB_01709,TA,T;CDB15961.1,TA,T;DPEAAMAF_00375,TA,T;AJQ26489.1,TA,T;IBFIIAEO_02247,TA,T;BKKLBFCJ_00970,TA,T;HJJNJKDL_03385,TA,T;SHJ86996.1,TA,T;KGM94283.1,TA,T;OGO84802.1,TA,T;APM40286.1,TA,T;ABR46965.1,TA,T;SFH70244.1,TA,T;MCFFJDEA_03510,TA,T;AFGGOLEG_02759,TA,T;ALIHKNOL_02932,TA,T;JBCEGBDE_02392,TA,T;INKJINBI_03573,TA,T;NFGIONOO_00785,TA,T;HFGBABIO_01310,TA,T…	285	105.973	4.00483	2	50.679	16.0614	1	48.399	0	0	TRINITY_DN1578_c0_g1_i4
	27_4	27	1757	4330	DISARM	PF00004	ATPase family associated with various cellular activities (AAA)	EGZ49193.1,DISARM,DrmD;EGZ49193.1,ZORYA,ZorD;OSC32293.1,ABI,pifA;EOD69727.1,ABI,pifA;AIDMPMEG_06512,ABI,pifA;MPILCPOB_01713,THOERIS,ThsB;JOLACOHJ_04149,THOERIS,ThsB;IEENKGHH_03562,DISARM,DrmD;HMFDONAL_00871,DISARM,DrmD;IEENKGHH_03562,ZORYA,ZorD;HMFDONAL_00871,ZORYA,ZorD;GAQ75848.1,DISARM,DrmD;ELP66071.1,DISARM,DrmD;GAQ75848.1,ZORYA,ZorD;ELP66071.1,ZORYA,ZorD;PKW44501.1,DISARM,DrmD;PKW44501.1,ZORY…	2574	2391.75	7.98501	90	2311.7	111.643	317.067	2309.81	123.302	1069.34			TRINITY_DN5632_c0_g2_i1	TRINITY_DN162_c1_g1_i1	TRINITY_DN839_c1_g1_i1	TRINITY_DN24_c1_g1_i1
	2_142	2	146832	149057	HACHIMAN	PF00270	DEAD/DEAH box helicase	LPFOPEOE_02542,HACHIMAN,HamB;NAADJJBL_01847,HACHIMAN,HamB;PKD40236.1,HACHIMAN,HamB;OAH99128.1,HACHIMAN,HamB;BMCAIGMN_02803,HACHIMAN,HamB;PONNIBAD_00246,HACHIMAN,HamB;HFGBABIO_01956,HACHIMAN,HamB;DAKAILBH_03000,HACHIMAN,HamB;AFGGOLEG_03335,HACHIMAN,HamB;OAH96431.1,HACHIMAN,HamB;OFEKKOFI_03208,HACHIMAN,HamB;AMK76745.1,HACHIMAN,HamB;OAI00014.1,HACHIMAN,HamB;PPD29544.1,HACHIMAN,HamB;OAI15408.1,HACHIM…	2226	2043.75	2.38808	23	1963.7	11.6063	28	1961.81	6.24499	46			TRINITY_DN355_c0_g4_i1		TRINITY_DN247_c0_g8_i1
	2_142	2	146832	149057	HACHIMAN, DISARM, ZORYA	PF00271	Helicase conserved C-terminal domain	LPFOPEOE_02542,HACHIMAN,HamB;NAADJJBL_01847,HACHIMAN,HamB;PKD40236.1,HACHIMAN,HamB;OAH99128.1,HACHIMAN,HamB;BMCAIGMN_02803,HACHIMAN,HamB;PONNIBAD_00246,HACHIMAN,HamB;HFGBABIO_01956,HACHIMAN,HamB;DAKAILBH_03000,HACHIMAN,HamB;AFGGOLEG_03335,HACHIMAN,HamB;OAH96431.1,HACHIMAN,HamB;OFEKKOFI_03208,HACHIMAN,HamB;AMK76745.1,HACHIMAN,HamB;OAI00014.1,HACHIMAN,HamB;PPD29544.1,HACHIMAN,HamB;OAI15408.1,HACHIM…	2226	2043.75	2.38808	23	1963.7	11.6063	28	1961.81	6.24499	46			TRINITY_DN355_c0_g4_i1		TRINITY_DN247_c0_g8_i1
	2_169	2	171870	172505	ZORYA	PF00691	OmpA family	LPFOPEOE_02698,ZORYA,ZorB;PKM10339.1,ZORYA,ZorB;OQK16181.1,ZORYA,ZorB;KXJ40717.1,ZORYA,ZorB;OMOECPFJ_00718,ZORYA,ZorB;PIE24993.1,ZORYA,ZorB;EAR63034.1,ZORYA,ZorB;DCAADGOE_02084,ZORYA,ZorB;OHDECPLG_02834,ZORYA,ZorB;JBLGOJGC_03238,ZORYA,ZorB;JOPELMGG_02935,ZORYA,ZorB;HDKAFGFO_03172,ZORYA,ZorB;PAU77801.1,ZORYA,ZorB;MAY43208.1,ZORYA,ZorB;JEDKIEOO_03308,ZORYA,ZorB;AUD78539.1,ZORYA,ZorB;AAGGNIAL_00584,…	636	453.753	44.8953	96	373.726	298.387	137	371.835	296.539	414	TRINITY_DN159_c0_g1_i1	TRINITY_DN150_c0_g1_i1
	2_208	2	205540	206280	RM	PF02384	N-6 DNA Methylase	ELR66121.1,RM,M_subunit;IKIJNKOJ_00442,RM,M_subunit;OFBIOKPK_03474,RM,M_subunit;KOR99815.1,RM,M_subunit;EEZ41755.1,RM,M_subunit;AUD61197.1,RM,M_subunit;AVF61719.1,RM,M_subunit;GCMFPAAI_01924,RM,M_subunit;OOE50296.1,RM,M_subunit;FKEMDKCD_01709,RM,M_subunit;KFI13559.1,RM,M_subunit;BIHPJBKC_03629,RM,M_subunit;KLN63164.1,RM,M_subunit;ALZ77325.1,RM,M_subunit;SEA16462.1,RM,M_subunit;ATU98061.1,RM,M_sub…	741	558.753	1.13933	3	478.704	0	0	476.821	0	0
	2_208	2	205540	206280	RM	PF12161	HsdM N-terminal domain	ELR66121.1,RM,M_subunit;IKIJNKOJ_00442,RM,M_subunit;OFBIOKPK_03474,RM,M_subunit;KOR99815.1,RM,M_subunit;EEZ41755.1,RM,M_subunit;AUD61197.1,RM,M_subunit;AVF61719.1,RM,M_subunit;GCMFPAAI_01924,RM,M_subunit;OOE50296.1,RM,M_subunit;FKEMDKCD_01709,RM,M_subunit;KFI13559.1,RM,M_subunit;BIHPJBKC_03629,RM,M_subunit;KLN63164.1,RM,M_subunit;ALZ77325.1,RM,M_subunit;SEA16462.1,RM,M_subunit;ATU98061.1,RM,M_sub…	741	558.753	1.13933	3	478.704	0	0	476.821	0	0
	2_215	2	212339	212758	TA	PF08780	Nucleotidyltransferase substrate binding protein like	KZY36938.1,TA,AT;KZZ61959.1,TA,AT;KZZ80665.1,TA,AT;KZZ34205.1,TA,AT;KZY81563.1,TA,AT;KZY80477.1,TA,AT;KZY94973.1,TA,AT;KZY97403.1,TA,AT;KZZ25546.1,TA,AT;KZZ35749.1,TA,AT;KZZ38026.1,TA,AT;KZZ57834.1,TA,AT;KZY45271.1,TA,AT;KZY60736.1,TA,AT;OAJJIMOM_01188,TA,AT;MMALKKKE_02817,TA,AT;OYY22369.1,TA,AT;OZA16647.1,TA,AT;SFB83852.1,TA,AT;CCU72943.1,TA,AT;AHK15295.1,TA,AT;APR66452.1,TA,AT;PCI50763.1,TA,AT;…	420	238.034	0	0	158.864	0	0	156.916	1.69732	1
	2_216	2	212755	213099	TA	PF01909	Nucleotidyltransferase domain	FHCJDNBH_01179,TA,T;ACT96435.1,TA,T;ONCIDGOA_01459,RM,S_subunit;CDH43621.1,RM,S_subunit;SEF44947.1,TA,T;KQS34344.1,TA,T;OOF42711.1,TA,T;NNFIADKA_00426,TA,T;OOF35823.1,TA,T;AFI87402.1,TA,T;AHN70831.1,TA,T;BAS47724.1,TA,T;AMQ92381.1,TA,T;AMQ94307.1,TA,T;ANU81840.1,TA,T;KND85058.1,TA,T;KOE68257.1,TA,T;KOE65405.1,TA,T;KOE69758.1,TA,T;KND84390.1,TA,T;KOE52386.1,TA,T;KOE30977.1,TA,T;EKX93153.1,TA,T;KOE…	345	163.92	0	0	90.755	0	0	88.52	0	0
	2_245	2	239009	239287	TA	PF05015	RelE-like toxin of type II toxin-antitoxin system HigB	PCH62950.1,TA,T;PCI12673.1,TA,T;PCI65765.1,TA,T;ICMKPJGJ_01617,TA,T;MAV29585.1,TA,T;MBG95483.1,TA,T;MBG95736.1,TA,T;KZY30617.1,TA,T;KZY32190.1,TA,T;KZY86201.1,TA,T;KZZ19840.1,TA,T;KZZ30142.1,TA,T;KZZ40362.1,TA,T;KZZ66267.1,TA,T;KZY65497.1,TA,T;KZY77170.1,TA,T;KZY83904.1,TA,T;KZY79299.1,TA,T;KZZ76489.1,TA,T;PCI66127.1,TA,T;KZZ38705.1,TA,T;KZZ34051.1,TA,T;KZZ61107.1,TA,T;KZY45482.1,TA,T;KZY52279.1,…	279	100.374	101.478	48	47.696	51.1974	3	45.566	35.0707	6
	2_318	2	313092	313706	ZORYA	PF01618	MotA/TolQ/ExbB proton channel family	LPFOPEOE_00953,ZORYA,ZorA;PKM37344.1,ZORYA,ZorA;CCE23242.1,ZORYA,ZorA;FJOCIKKO_00662,ZORYA,ZorA;OFEKKOFI_01054,ZORYA,ZorA;HFGBABIO_04015,ZORYA,ZorA;AFGGOLEG_03205,ZORYA,ZorA;PONNIBAD_03633,ZORYA,ZorA;OYV21182.1,ZORYA,ZorA;OHX37775.1,ZORYA,ZorA;OAI18411.1,ZORYA,ZorA;ANE55865.1,ZORYA,ZorA;ATG90729.1,ZORYA,ZorA;OAI22203.1,ZORYA,ZorA;OAI12310.1,ZORYA,ZorA;OYV15374.1,ZORYA,ZorA;HIALBMBF_04312,ZORYA,Zo…	615	432.754	50.0159	102	352.747	316.133	137	350.846	299.097	394			TRINITY_DN1088_c0_g1_i1	TRINITY_DN36_c0_g1_i3	TRINITY_DN13494_c0_g1_i1	TRINITY_DN20_c0_g1_i1
	2_380	2	365034	365534	TA	PF14367	Domain of unknown function (DUF4411)	PKB00380.1,TA,T;AFU70166.1,TA,T;FFPPLIFN_01151,TA,T;MAL59648.1,TA,T;ANH60949.1,TA,T;KGO05807.1,TA,T;SKB73458.1,TA,T;PKD15809.1,TA,T;LAKBKJGA_04501,TA,T;EMN33064.1,TA,T;EKR55188.1,TA,T;SEO59355.1,TA,T;OFY62484.1,TA,T;OFY70195.1,TA,T;OYT13787.1,TA,T;KJMBNONN_00663,TA,T;HIKDFGOE_02079,TA,T	501	318.854	30.6137	46	238.847	98.8304	29	236.961	49.4547	44	TRINITY_DN62_c0_g1_i2	TRINITY_DN23_c0_g1_i11
	2_383	2	366659	367594	TA	PF06114	IrrE N-terminal-like domain	ABC21341.1,TA,T;AEO47021.1,TA,T;PNG26477.1,TA,T;EDGJNBIB_00114,TA,T;ANT65112.1,RM,S_subunit;OWJ60802.1,TA,T;OYQ36519.1,TA,T;PAFJKHBG_05431,TA,T;KQK32139.1,TA,T;SDO45756.1,TA,T;EIZ81641.1,TA,T;KOX43581.1,TA,T;HICACGHK_00441,TA,T;EHS52590.1,TA,T	936	753.753	20.141	71.542	673.704	69.8591	57.82	671.814	43.301	109.223	TRINITY_DN132_c0_g1_i1
	2_97	2	98178	101681	GABIJA	PF00580	UvrD/REP helicase N-terminal domain	DFAGCAHP_00164,GABIJA,GajB;OOOCHGLE_01603,GABIJA,GajB;HAEJJDCG_00240,GABIJA,GajB;CDGDGCHN_00173,GABIJA,GajB;JGFLHBAM_02920,GABIJA,GajB;OFEKKOFI_02605,GABIJA,GajB;EGW23013.1,GABIJA,GajB;PPK74072.1,GABIJA,GajB;PPK63655.1,GABIJA,GajB;PEFAFDCG_01122,GABIJA,GajB;EBNDDODD_02264,GABIJA,GajB;OYV19320.1,GABIJA,GajB;AFGGOLEG_00578,GABIJA,GajB;OTE97734.1,GABIJA,GajB;JEHIAMMA_02492,GABIJA,GajB;DPCOIMEI_02855…	3504	3321.75	2.5553	40	3241.7	12.3037	49	3239.81	9.28946	113					TRINITY_DN166_c0_g1_i1	TRINITY_DN199_c0_g1_i1
	2_97	2	98178	101681	GABIJA	PF13245	AAA domain	DFAGCAHP_00164,GABIJA,GajB;OOOCHGLE_01603,GABIJA,GajB;HAEJJDCG_00240,GABIJA,GajB;CDGDGCHN_00173,GABIJA,GajB;JGFLHBAM_02920,GABIJA,GajB;OFEKKOFI_02605,GABIJA,GajB;EGW23013.1,GABIJA,GajB;PPK74072.1,GABIJA,GajB;PPK63655.1,GABIJA,GajB;PEFAFDCG_01122,GABIJA,GajB;EBNDDODD_02264,GABIJA,GajB;OYV19320.1,GABIJA,GajB;AFGGOLEG_00578,GABIJA,GajB;OTE97734.1,GABIJA,GajB;JEHIAMMA_02492,GABIJA,GajB;DPCOIMEI_02855…	3504	3321.75	2.5553	40	3241.7	12.3037	49	3239.81	9.28946	113					TRINITY_DN166_c0_g1_i1	TRINITY_DN199_c0_g1_i1
	2_97	2	98178	101681	GABIJA	PF13361	UvrD-like helicase C-terminal domain	DFAGCAHP_00164,GABIJA,GajB;OOOCHGLE_01603,GABIJA,GajB;HAEJJDCG_00240,GABIJA,GajB;CDGDGCHN_00173,GABIJA,GajB;JGFLHBAM_02920,GABIJA,GajB;OFEKKOFI_02605,GABIJA,GajB;EGW23013.1,GABIJA,GajB;PPK74072.1,GABIJA,GajB;PPK63655.1,GABIJA,GajB;PEFAFDCG_01122,GABIJA,GajB;EBNDDODD_02264,GABIJA,GajB;OYV19320.1,GABIJA,GajB;AFGGOLEG_00578,GABIJA,GajB;OTE97734.1,GABIJA,GajB;JEHIAMMA_02492,GABIJA,GajB;DPCOIMEI_02855…	3504	3321.75	2.5553	40	3241.7	12.3037	49	3239.81	9.28946	113					TRINITY_DN166_c0_g1_i1	TRINITY_DN199_c0_g1_i1
	3_182	3	177699	178595	ZORYA	PF00691	OmpA family	LPFOPEOE_00712,ZORYA,ZorB;PKM11951.1,ZORYA,ZorB;OAI16580.1,ZORYA,ZorB;PKM35362.1,ZORYA,ZorB;AEG00684.1,ZORYA,ZorB;CCE23602.1,ZORYA,ZorB;FJOCIKKO_00755,ZORYA,ZorB;PPD32104.1,ZORYA,ZorB;HFGBABIO_04458,ZORYA,ZorB;AFGGOLEG_02281,ZORYA,ZorB;PONNIBAD_01501,ZORYA,ZorB;KXJ40486.1,ZORYA,ZorB;JPFKCBFE_00351,ZORYA,ZorB;AKH19098.1,ZORYA,ZorB;OMOECPFJ_02773,ZORYA,ZorB;ODB82258.1,ZORYA,ZorB;ODB87080.1,ZORYA,Zo…	897	714.753	4.75021	16	634.704	7.6947	6	632.814	4.62965	11					TRINITY_DN26674_c0_g1_i2	TRINITY_DN15_c0_g1_i1
	3_182	3	177699	178595	ZORYA	PF13677	Membrane MotB of proton-channel complex MotA/MotB	LPFOPEOE_00712,ZORYA,ZorB;PKM11951.1,ZORYA,ZorB;OAI16580.1,ZORYA,ZorB;PKM35362.1,ZORYA,ZorB;AEG00684.1,ZORYA,ZorB;CCE23602.1,ZORYA,ZorB;FJOCIKKO_00755,ZORYA,ZorB;PPD32104.1,ZORYA,ZorB;HFGBABIO_04458,ZORYA,ZorB;AFGGOLEG_02281,ZORYA,ZorB;PONNIBAD_01501,ZORYA,ZorB;KXJ40486.1,ZORYA,ZorB;JPFKCBFE_00351,ZORYA,ZorB;AKH19098.1,ZORYA,ZorB;OMOECPFJ_02773,ZORYA,ZorB;ODB82258.1,ZORYA,ZorB;ODB87080.1,ZORYA,Zo…	897	714.753	4.75021	16	634.704	7.6947	6	632.814	4.62965	11					TRINITY_DN26674_c0_g1_i2	TRINITY_DN15_c0_g1_i1
	3_183	3	178600	179361	ZORYA	PF01618	MotA/TolQ/ExbB proton channel family	LPFOPEOE_00713,ZORYA,ZorA;FJOCIKKO_00754,ZORYA,ZorA;PKM35363.1,ZORYA,ZorA;CCE23601.1,ZORYA,ZorA;PKM11952.1,ZORYA,ZorA;AFGGOLEG_02282,ZORYA,ZorA;PONNIBAD_01502,ZORYA,ZorA;HFGBABIO_04459,ZORYA,ZorA;AEG00683.1,ZORYA,ZorA;JPFKCBFE_00352,ZORYA,ZorA;OAI16579.1,ZORYA,ZorA;KXJ40487.1,ZORYA,ZorA;PPD32105.1,ZORYA,ZorA;OMOECPFJ_02774,ZORYA,ZorA;BAN69555.1,ZORYA,ZorA;EGV51915.1,ZORYA,ZorA;EGW53726.1,ZORYA,Zo…	762	579.753	7.32042	20	499.704	29.3205	18	497.821	11.7701	22	TRINITY_DN22420_c0_g1_i1		TRINITY_DN5670_c0_g3_i1		TRINITY_DN26674_c0_g1_i2
	3_8	3	5625	9128	LAMASSU	PF02463	RecF/RecN/SMC N terminal domain	SJM91978.1,LAMASSU,LmuB;OAI00351.1,LAMASSU,LmuB;AMK75728.1,LAMASSU,LmuB;OAH98278.1,LAMASSU,LmuB;OQW77513.1,LAMASSU,LmuB;BMCAIGMN_04221,LAMASSU,LmuB;NAADJJBL_00446,LAMASSU,LmuB;OAI06871.1,LAMASSU,LmuB;DAKAILBH_04142,LAMASSU,LmuB;PKD38642.1,LAMASSU,LmuB;PKM10964.1,DND,DndC;PKM10964.1,WADJET,JetC;OAI18678.1,DND,DndC;OAI18678.1,WADJET,JetC;ATG89653.1,LAMASSU,LmuB;OAI29080.1,LAMASSU,LmuB;OAI13709.1,LA…	3504	3321.75	4.7273	74	3241.7	26.1139	104	3239.81	36.7468	447					TRINITY_DN375_c0_g1_i1	TRINITY_DN49_c0_g1_i1
	4_124	4	133376	135112	SEPTU	PF13304	AAA domain, putative AbiEii toxin, Type IV TA system	JOFFJBLH_01310,SEPTU,PtuA;PIE44102.1,SEPTU,PtuA;OZB50549.1,SEPTU,PtuA;GILOOMCH_01604,SEPTU,PtuA;OFW33734.1,SEPTU,PtuA;OCCLPLGB_00682,SEPTU,PtuA;EEMIDOLL_02015,SEPTU,PtuA;ECCFLGHB_02300,SEPTU,PtuA;CCK17874.1,SEPTU,PtuA;HBCNCHLJ_03727,SEPTU,PtuA;IHABMPPB_00783,SEPTU,PtuA;KDKIEFAI_01409,SEPTU,PtuA;OLT40068.1,SEPTU,PtuA;OTU71959.1,SEPTU,PtuA;ABPHHIHC_02180,SEPTU,PtuA;IILECGJB_01097,SEPTU,PtuA;IPHENOH…	1737	1554.75	4.77701	35	1474.7	25.3901	46	1472.81	25.317	140			TRINITY_DN3276_c0_g1_i2		TRINITY_DN5075_c0_g1_i1	TRINITY_DN100_c0_g1_i1
	4_239	4	238845	239285	RM	PF02384	N-6 DNA Methylase	KKCJCBCN_01374,RM,M_subunit;PHS72612.1,RM,M_subunit;SLM29122.1,RM,M_subunit;ARM82438.1,RM,M_subunit;MJIPDIIB_00574,RM,M_subunit;MBG14229.1,RM,M_subunit;MLOHGGEE_00200,RM,M_subunit;OEU62945.1,RM,M_subunit;CEBNHEPK_03758,RM,M_subunit;PHS20681.1,RM,M_subunit;CBL45099.1,RM,M_subunit;MBIPAAMP_01078,RM,M_subunit;KKO21100.1,RM,M_subunit;EDOFIHGE_01920,RM,M_subunit;ELAFDJND_04039,RM,M_subunit;OQD45733.1,…	441	258.983	0	0	179.392	45.3742	10	177.442	31.5206	21
	4_242	4	240903	241940	RM	PF02384	N-6 DNA Methylase	SLM29122.1,RM,M_subunit;KKCJCBCN_01374,RM,M_subunit;PPC99538.1,RM,M_subunit;PHS72612.1,RM,M_subunit;CEBNHEPK_03758,RM,M_subunit;MBIPAAMP_01078,RM,M_subunit;MJIPDIIB_00574,RM,M_subunit;MBG14229.1,RM,M_subunit;PHR32091.1,RM,M_subunit;PHR38331.1,RM,M_subunit;CBL45099.1,RM,M_subunit;PHS20681.1,RM,M_subunit;ARM82438.1,RM,M_subunit;OEU62945.1,RM,M_subunit;EDOFIHGE_01920,RM,M_subunit;ELAFDJND_04039,RM,M…	1038	855.753	8.43101	34	775.704	24.1348	23	773.814	26.1583	76
	4_242	4	240903	241940	RM	PF12161	HsdM N-terminal domain	SLM29122.1,RM,M_subunit;KKCJCBCN_01374,RM,M_subunit;PPC99538.1,RM,M_subunit;PHS72612.1,RM,M_subunit;CEBNHEPK_03758,RM,M_subunit;MBIPAAMP_01078,RM,M_subunit;MJIPDIIB_00574,RM,M_subunit;MBG14229.1,RM,M_subunit;PHR32091.1,RM,M_subunit;PHR38331.1,RM,M_subunit;CBL45099.1,RM,M_subunit;PHS20681.1,RM,M_subunit;ARM82438.1,RM,M_subunit;OEU62945.1,RM,M_subunit;EDOFIHGE_01920,RM,M_subunit;ELAFDJND_04039,RM,M…	1038	855.753	8.43101	34	775.704	24.1348	23	773.814	26.1583	76
	4_243	4	241947	244331	RM	PF04851	Type III restriction enzyme, res subunit	ARM82436.1,RM,R_subunit;MJIPDIIB_00573,RM,R_subunit;MBG14228.1,RM,R_subunit;PHR32093.1,RM,R_subunit;PHR38333.1,RM,R_subunit;PHS72608.1,RM,R_subunit;MBIPAAMP_01075,RM,R_subunit;CBL45098.1,DISARM,DrmA;CBL45098.1,HACHIMAN,HamB;CBL45098.1,RM,R_subunit;CBL45098.1,ZORYA,ZorD;CEBNHEPK_03757,RM,R_subunit;PHS20680.1,RM,R_subunit;EDOFIHGE_01921,RM,R_subunit;ELAFDJND_04038,RM,R_subunit;KTH94632.1,RM,R_subun…	2385	2202.75	11.2712	117	2122.7	9.20309	24	2120.81	2.1349	17
	4_243	4	241947	244331	RM	PF08463	EcoEI R protein C-terminal	ARM82436.1,RM,R_subunit;MJIPDIIB_00573,RM,R_subunit;MBG14228.1,RM,R_subunit;PHR32093.1,RM,R_subunit;PHR38333.1,RM,R_subunit;PHS72608.1,RM,R_subunit;MBIPAAMP_01075,RM,R_subunit;CBL45098.1,DISARM,DrmA;CBL45098.1,HACHIMAN,HamB;CBL45098.1,RM,R_subunit;CBL45098.1,ZORYA,ZorD;CEBNHEPK_03757,RM,R_subunit;PHS20680.1,RM,R_subunit;EDOFIHGE_01921,RM,R_subunit;ELAFDJND_04038,RM,R_subunit;KTH94632.1,RM,R_subun…	2385	2202.75	11.2712	117	2122.7	9.20309	24	2120.81	2.1349	17
	4_286	4	286709	287842	ZORYA	PF00691	OmpA family	LPFOPEOE_00995,ZORYA,ZorB;SCN46895.1,ZORYA,ZorB;FOICMKCC_00260,ZORYA,ZorB;PKN58231.1,ZORYA,ZorB;JBKFCCKE_01960,ZORYA,ZorB;OCQ23483.1,ZORYA,ZorB;KZN54550.1,ZORYA,ZorB;KZN31690.1,ZORYA,ZorB;IOKFPKIC_00228,ZORYA,ZorB;OGBHENLP_00264,ZORYA,ZorB;MEJOMHGB_01021,ZORYA,ZorB	1134	951.753	2.89847	13	871.704	8.40398	9	869.814	2.4496	8
	4_287	4	287948	288715	DISARM, HACHIMAN, ZORYA	PF00271	Helicase conserved C-terminal domain	EGFGJBFL_01539,DISARM,DrmA;EGFGJBFL_01539,HACHIMAN,HamB;EGFGJBFL_01539,ZORYA,ZorD;AAZ26802.1,DISARM,DrmA;AAZ26802.1,HACHIMAN,HamB;AAZ26802.1,ZORYA,ZorD;PKH86971.1,HACHIMAN,HamB;KPJKADKA_00817,HACHIMAN,HamB;PKI16560.1,HACHIMAN,HamB;PKH99574.1,HACHIMAN,HamB;IEANIOFM_01733,HACHIMAN,HamB;PKG85602.1,HACHIMAN,HamB;PKH32027.1,HACHIMAN,HamB;ADBMGIML_01956,HACHIMAN,HamB;ABI72550.1,HACHIMAN,HamB;KVX03665.1…	768	585.753	2.17363	6	505.704	12.8767	8	503.821	3.70044	7
	4_288	4	288715	289326	HACHIMAN	PF00270	DEAD/DEAH box helicase	EGFGJBFL_01539,DISARM,DrmA;EGFGJBFL_01539,HACHIMAN,HamB;EGFGJBFL_01539,ZORYA,ZorD;SJM94458.1,HACHIMAN,HamB;SEM67794.1,HACHIMAN,HamB;SJM94745.1,HACHIMAN,HamB;BDCCGKFN_04295,HACHIMAN,HamB;MAC47767.1,HACHIMAN,HamB;ACJ28440.1,HACHIMAN,HamB;ALZ74349.1,DISARM,DrmA;ALZ74349.1,HACHIMAN,HamB;ALZ74349.1,ZORYA,ZorD;ORT51125.1,HACHIMAN,HamB;OBPFPKKK_02308,HACHIMAN,HamB;PKG58238.1,HACHIMAN,HamB;PKG73419.1,HAC…	612	429.755	6.91283	14	349.747	121.021	52	347.852	106.427	139			TRINITY_DN6070_c0_g1_i2	TRINITY_DN330_c0_g1_i1	TRINITY_DN8676_c0_g2_i1	TRINITY_DN179_c0_g2_i1
	4_46	4	45968	46321	SEPTU, ZORYA	PF01844	HNH endonuclease	LPFOPEOE_04021,SEPTU,PtuB;LPFOPEOE_04021,ZORYA,ZorE;PPD31561.1,SEPTU,PtuB;PPD31561.1,ZORYA,ZorE;PPD20729.1,SEPTU,PtuB;PPD26226.1,SEPTU,PtuB;PPD37944.1,SEPTU,PtuB;PPD54630.1,SEPTU,PtuB;PPD20729.1,ZORYA,ZorE;PPD26226.1,ZORYA,ZorE;PPD37944.1,ZORYA,ZorE;PPD54630.1,ZORYA,ZorE;AEG02392.1,SEPTU,PtuB;AEG02392.1,ZORYA,ZorE;ANE54129.1,SEPTU,PtuB;ATG88772.1,SEPTU,PtuB;OAI26337.1,SEPTU,PtuB;ANE54129.1,ZORYA,…	354	172.76	9.82642	8	98.135	91.2389	11	95.999	147.042	53	TRINITY_DN29506_c0_g1_i1		TRINITY_DN2910_c0_g1_i9	TRINITY_DN548_c0_g1_i1	TRINITY_DN18875_c1_g1_i1	TRINITY_DN80_c0_g1_i1
	5_179	5	159452	162901	HACHIMAN	PF00270	DEAD/DEAH box helicase	LPFOPEOE_03344,HACHIMAN,HamB;AEG00235.1,HACHIMAN,HamB;OAI08577.1,HACHIMAN,HamB;PPD35630.1,HACHIMAN,HamB;BMCAIGMN_03471,HACHIMAN,HamB;AMK76199.1,HACHIMAN,HamB;OAH96021.1,HACHIMAN,HamB;ANE57029.1,HACHIMAN,HamB;ATG92000.1,HACHIMAN,HamB;OAI19511.1,HACHIMAN,HamB;OAI25471.1,DISARM,DrmA;NAADJJBL_02800,HACHIMAN,HamB;OAI25471.1,HACHIMAN,HamB;PKD38943.1,HACHIMAN,HamB;OAI25471.1,ZORYA,ZorD;PKM11009.1,HACHIM…	3450	3267.75	5.84443	90	3187.7	24.2581	95	3185.81	19.2282	230			TRINITY_DN6286_c0_g1_i2		TRINITY_DN12464_c1_g2_i3	TRINITY_DN192_c0_g1_i1
	5_179	5	159452	162901	HACHIMAN, DISARM, ZORYA	PF00271	Helicase conserved C-terminal domain	LPFOPEOE_03344,HACHIMAN,HamB;AEG00235.1,HACHIMAN,HamB;OAI08577.1,HACHIMAN,HamB;PPD35630.1,HACHIMAN,HamB;BMCAIGMN_03471,HACHIMAN,HamB;AMK76199.1,HACHIMAN,HamB;OAH96021.1,HACHIMAN,HamB;ANE57029.1,HACHIMAN,HamB;ATG92000.1,HACHIMAN,HamB;OAI19511.1,HACHIMAN,HamB;OAI25471.1,DISARM,DrmA;NAADJJBL_02800,HACHIMAN,HamB;OAI25471.1,HACHIMAN,HamB;PKD38943.1,HACHIMAN,HamB;OAI25471.1,ZORYA,ZorD;PKM11009.1,HACHIM…	3450	3267.75	5.84443	90	3187.7	24.2581	95	3185.81	19.2282	230			TRINITY_DN6286_c0_g1_i2		TRINITY_DN12464_c1_g2_i3	TRINITY_DN192_c0_g1_i1
	5_191	5	172167	173762	DISARM	PF13091	PLD-like domain	LPFOPEOE_01586,DISARM,DrmC;PKM11678.1,DISARM,DrmC;OAI21072.1,DISARM,DrmC;OYV20625.1,DISARM,DrmC;AEG01909.1,DISARM,DrmC;DAKAILBH_01954,DISARM,DrmC;BMCAIGMN_03846,DISARM,DrmC;PPD32055.1,DISARM,DrmC;NAADJJBL_03459,DISARM,DrmC;OAI06292.1,DISARM,DrmC;OAI00156.1,DISARM,DrmC;PKD38419.1,DISARM,DrmC;AMK75992.1,DISARM,DrmC;OAH99874.1,DISARM,DrmC;PPD20396.1,DISARM,DrmC;PPD40547.1,DISARM,DrmC;PPD55222.1,DISA…	1596	1413.75	22.5147	150	1333.7	61.0312	100	1331.81	45.9956	230	TRINITY_DN203_c0_g1_i2
	5_239	5	216551	217291	ZORYA	PF01618	MotA/TolQ/ExbB proton channel family	LPFOPEOE_01649,ZORYA,ZorA;AMK77343.1,ZORYA,ZorA;OAI08822.1,ZORYA,ZorA;NAADJJBL_04509,ZORYA,ZorA;OAI01019.1,ZORYA,ZorA;OAI03345.1,ZORYA,ZorA;PKD39767.1,ZORYA,ZorA;BMCAIGMN_03266,ZORYA,ZorA;DAKAILBH_02517,ZORYA,ZorA;ANE54184.1,ZORYA,ZorA;ATG88833.1,ZORYA,ZorA;HIALBMBF_01925,ZORYA,ZorA;OAI28036.1,ZORYA,ZorA;OAI11710.1,ZORYA,ZorA;OQW70983.1,ZORYA,ZorA;PPD21940.1,ZORYA,ZorA;PPD26082.1,ZORYA,ZorA;PPD37…	741	558.753	5.31689	14	478.704	39.1086	23	476.821	18.4328	33			TRINITY_DN513_c0_g3_i1		TRINITY_DN38_c0_g1_i1	TRINITY_DN287_c0_g1_i1
	5_264	5	246326	246622	TA	PF05016	ParE toxin of type II toxin-antitoxin system, parDE	OIJMAJEG_01990,TA,T;AHBFIFKL_01560,TA,T;OGP97736.1,TA,T;OGW38575.1,TA,T;PLBCLMKA_03766,TA,T;OGR25139.1,TA,T;OGW24495.1,TA,T;OQW98562.1,TA,T;PHR82558.1,TA,T;IMIHGGGI_01334,TA,T;SEM44984.1,TA,T;OIP37328.1,TA,T;NEAHKPHK_00059,TA,T;PMFHDEOB_00984,TA,T;DFOABBIK_01277,TA,T;PIP45156.1,TA,T;PIV99846.1,TA,T;PIX18985.1,TA,T;PIY21554.1,TA,T;KFO68320.1,TA,T;OJNICAGI_02695,TA,T;NFECCAAK_01593,TA,T;PID46167.1,…	297	117.397	7.23022	4	57.133	256.445	18	54.875	393.134	81
	5_270	5	250849	252504	GABIJA	PF13245	AAA domain	CCE25276.1,GABIJA,GajB;FJOCIKKO_03377,GABIJA,GajB;OFEKKOFI_02606,GABIJA,GajB;PKM36921.1,GABIJA,GajB;HFGBABIO_01207,GABIJA,GajB;PONNIBAD_02692,GABIJA,GajB;AFGGOLEG_00577,GABIJA,GajB;ANE53862.1,GABIJA,GajB;ATG88482.1,GABIJA,GajB;OAI24377.1,GABIJA,GajB;OAI15556.1,GABIJA,GajB;POZ52308.1,GABIJA,GajB;ASF46704.1,GABIJA,GajB;SJM93187.1,GABIJA,GajB;PPK74073.1,GABIJA,GajB;OYV17169.1,GABIJA,GajB;LGMBHGJB_00…	1656	1473.75	3.74367	26	1393.7	37.3784	64	1391.81	18.7533	98			TRINITY_DN36317_c0_g1_i1	TRINITY_DN262_c0_g1_i1	TRINITY_DN8221_c0_g1_i1	TRINITY_DN34_c0_g1_i1
	6_148	6	127187	128734	RM	PF02384	N-6 DNA Methylase	CDN61777.1,RM,M_subunit;KAAIPMMF_03498,RM,M_subunit;ORC35708.1,RM,M_subunit;ENV18205.1,RM,M_subunit;LDBBLAON_00817,RM,M_subunit;ESK57084.1,RM,M_subunit;DMJFBCEO_02517,RM,M_subunit;OAI02312.1,RM,M_subunit;ECPDMLKL_03497,RM,M_subunit;CMKCINMG_00591,RM,M_subunit;NAPOFLAL_02191,RM,M_subunit;PHM71883.1,RM,M_subunit;ERS08328.1,RM,M_subunit;MAC21667.1,RM,M_subunit;MBH91199.1,RM,M_subunit;AJW99404.1,RM,M…	1548	1365.75	21.7523	140	1285.7	5.69788	9	1283.81	0.207458	1	TRINITY_DN11694_c0_g1_i1
	6_148	6	127187	128734	RM	PF12161	HsdM N-terminal domain	CDN61777.1,RM,M_subunit;KAAIPMMF_03498,RM,M_subunit;ORC35708.1,RM,M_subunit;ENV18205.1,RM,M_subunit;LDBBLAON_00817,RM,M_subunit;ESK57084.1,RM,M_subunit;DMJFBCEO_02517,RM,M_subunit;OAI02312.1,RM,M_subunit;ECPDMLKL_03497,RM,M_subunit;CMKCINMG_00591,RM,M_subunit;NAPOFLAL_02191,RM,M_subunit;PHM71883.1,RM,M_subunit;ERS08328.1,RM,M_subunit;MAC21667.1,RM,M_subunit;MBH91199.1,RM,M_subunit;AJW99404.1,RM,M…	1548	1365.75	21.7523	140	1285.7	5.69788	9	1283.81	0.207458	1	TRINITY_DN11694_c0_g1_i1
	6_152	6	130600	131538	RM	PF01420	Type I restriction modification DNA specificity domain	ENU30774.1,RM,S_subunit;KWR56335.1,RM,S_subunit;CYU81965.1,RM,S_subunit;CYV05992.1,RM,S_subunit;CYU96916.1,RM,S_subunit;CYV17716.1,RM,S_subunit;FFCIPNFL_01516,RM,S_subunit;EKHBCIML_01138,RM,S_subunit;OYG86954.1,RM,S_subunit;JDELEMJJ_04056,RM,S_subunit;OYD53509.1,RM,S_subunit;FECEFGBA_01553,RM,S_subunit;ANV88794.1,RM,S_subunit;AUU40632.1,RM,S_subunit;MIAOIAAF_03565,RM,S_subunit;MBB86064.1,RM,S_sub…	939	756.753	9.81438	35	676.704	13.2314	11	674.814	7.49897	19
	6_154	6	132601	132897	RM	PF01420	Type I restriction modification DNA specificity domain	KLV04485.1,RM,S_subunit;EIEPCMMG_01150,RM,S_subunit;PKG61717.1,RM,S_subunit;PKH48155.1,RM,S_subunit;KWR56335.1,RM,S_subunit;HJPKJKGB_00615,RM,S_subunit;HPPKFCEB_00741,RM,S_subunit;EMR35185.1,RM,S_subunit;ENU30774.1,RM,S_subunit;PKCACMBD_02858,RM,S_subunit;AKB07279.1,RM,S_subunit;AUH35152.1,RM,S_subunit;ENW86919.1,RM,S_subunit;NMEEONJM_02446,RM,S_subunit;KPU02157.1,RM,S_subunit;INIAODLK_02577,RM,S…	297	117.397	0	0	57.133	0	0	54.875	0	0
	6_155	6	132975	133619	TA	PF14487	ssDNA thymidine ADP-ribosyltransferase, DarT	MPIDFCID_02327,TA,T;ARM31170.1,TA,T;AEJ00112.1,TA,T;BAD02010.1,TA,T;AGF53662.1,TA,T;PJA37402.1,TA,T;PKM09133.1,TA,T;PIV32714.1,TA,T;OHD36202.1,TA,T;OHD52603.1,TA,T;OHD46638.1,TA,T;OHD76790.1,TA,T;ACV37531.1,TA,T;HPKGFBKG_00304,TA,T;MBG78323.1,TA,T;SHF24064.1,TA,T;PPFCBBDL_04748,TA,T;ENIFBLJM_01165,TA,T;EEKHDBEC_00875,TA,T;CUB06704.1,TA,T;OXS28075.1,TA,T;ELKPIHNA_01664,TA,T;MEKEMFJP_00084,TA,T;FLB…	645	462.753	10.547	23	382.726	4.25358	2	380.831	0	0	TRINITY_DN75_c0_g1_i6
	6_157	6	134679	135983	RM	PF04851	Type III restriction enzyme, res subunit	KAHAPOLB_00332,RM,R_subunit;LDIPLCHK_01095,RM,R_subunit;MAR92201.1,RM,R_subunit;MBB86066.1,RM,R_subunit;CANDIOGC_00991,RM,R_subunit;ORC35714.1,RM,R_subunit;ATM97366.1,RM,R_subunit;SNX60630.1,RM,R_subunit;KGA45556.1,RM,R_subunit;JAOPHILI_03359,RM,R_subunit;PKCACMBD_02862,RM,R_subunit;EFAGAMDF_00113,RM,R_subunit;PIV31635.1,RM,R_subunit;KZY87244.1,RM,R_subunit;AJE23890.1,RM,R_subunit;NOOOFJLL_03459,…	1305	1122.75	16.8211	89	1042.7	49.9609	64	1040.81	67.8117	265
	6_16	6	11657	13720	HACHIMAN	PF00270	DEAD/DEAH box helicase	LPFOPEOE_01452,HACHIMAN,HamB;OQW77960.1,HACHIMAN,HamB;OAI04817.1,HACHIMAN,HamB;OAI02682.1,HACHIMAN,HamB;AMK74936.1,DISARM,DrmA;OAI05799.1,DISARM,DrmA;AMK74936.1,HACHIMAN,HamB;OAI05799.1,HACHIMAN,HamB;AMK74936.1,ZORYA,ZorD;OAI05799.1,ZORYA,ZorD;BMCAIGMN_04803,HACHIMAN,HamB;NAADJJBL_01455,HACHIMAN,HamB;PKD41524.1,HACHIMAN,HamB;DAKAILBH_00997,HACHIMAN,HamB;OHX36688.1,HACHIMAN,HamB;OAI16988.1,HACHIMA…	2064	1881.75	4.9618	44	1801.7	22.5891	50	1799.81	15.6859	106	TRINITY_DN11281_c0_g1_i1		TRINITY_DN731_c0_g2_i1	TRINITY_DN4_c1_g1_i1	TRINITY_DN166_c1_g1_i2	TRINITY_DN51_c1_g2_i2
	6_16	6	11657	13720	HACHIMAN, DISARM, ZORYA	PF00271	Helicase conserved C-terminal domain	LPFOPEOE_01452,HACHIMAN,HamB;OQW77960.1,HACHIMAN,HamB;OAI04817.1,HACHIMAN,HamB;OAI02682.1,HACHIMAN,HamB;AMK74936.1,DISARM,DrmA;OAI05799.1,DISARM,DrmA;AMK74936.1,HACHIMAN,HamB;OAI05799.1,HACHIMAN,HamB;AMK74936.1,ZORYA,ZorD;OAI05799.1,ZORYA,ZorD;BMCAIGMN_04803,HACHIMAN,HamB;NAADJJBL_01455,HACHIMAN,HamB;PKD41524.1,HACHIMAN,HamB;DAKAILBH_00997,HACHIMAN,HamB;OHX36688.1,HACHIMAN,HamB;OAI16988.1,HACHIMA…	2064	1881.75	4.9618	44	1801.7	22.5891	50	1799.81	15.6859	106	TRINITY_DN11281_c0_g1_i1		TRINITY_DN731_c0_g2_i1	TRINITY_DN4_c1_g1_i1	TRINITY_DN166_c1_g1_i2	TRINITY_DN51_c1_g2_i2
	6_161	6	137711	139453	RM	PF12008	Type I restriction and modification enzyme - subunit R C terminal	KQZ92793.1,RM,R_subunit;MAR92201.1,RM,R_subunit;ICFEGBFF_00784,RM,R_subunit;GFIAKPNB_00040,RM,R_subunit;ERI14443.1,RM,R_subunit;LKMJNMLK_02279,RM,R_subunit;PJA24212.1,RM,R_subunit;OXR50315.1,RM,R_subunit;CANDIOGC_00991,RM,R_subunit;LDIPLCHK_01095,RM,R_subunit;PIAPFGCA_02512,RM,R_subunit;LHJEMAOH_01235,RM,R_subunit;OAI02306.1,RM,R_subunit;AUM13254.1,RM,R_subunit;AJE14435.1,RM,R_subunit;SDM90993.1,…	1743	1560.75	0.815767	6	1480.7	15.942	29	1478.81	36.9209	205
	6_202	6	175375	176553	ZORYA	PF00691	OmpA family	LPFOPEOE_01180,ZORYA,ZorB;AMK75059.1,ZORYA,ZorB;ANE56354.1,ZORYA,ZorB;OAI02550.1,ZORYA,ZorB;OAI13828.1,ZORYA,ZorB;ATG91282.1,ZORYA,ZorB;OAI21686.1,ZORYA,ZorB;HIALBMBF_00311,ZORYA,ZorB;AEG02248.1,ZORYA,ZorB;OHX34433.1,ZORYA,ZorB;OAI26212.1,ZORYA,ZorB;BMCAIGMN_04647,ZORYA,ZorB;OQW71809.1,ZORYA,ZorB;OAI04593.1,ZORYA,ZorB;PKD38299.1,ZORYA,ZorB;NAADJJBL_00044,ZORYA,ZorB;OAI07141.1,ZORYA,ZorB;PPD32251.…	1179	996.753	41.0884	193	916.704	356.951	402	914.814	256.493	881	TRINITY_DN3959_c0_g1_i1	TRINITY_DN192_c0_g1_i1	TRINITY_DN274_c0_g1_i2	TRINITY_DN152_c0_g1_i1	TRINITY_DN11233_c0_g2_i1	TRINITY_DN145_c0_g1_i1
	6_71	6	68965	69264	TA	PF05016	ParE toxin of type II toxin-antitoxin system, parDE	ODB95150.1,TA,T;PJCBNGFJ_01046,TA,T;PJGDIDPH_01055,TA,T;NIDLDDNM_02754,TA,T;OHD99854.1,TA,T;OHE02659.1,TA,T;OHD97006.1,TA,T;ADN09215.1,TA,T;OGA48203.1,TA,T;OGI46220.1,TA,T;GBE34039.1,TA,T;GBE02808.1,TA,T;BDAELELG_05130,TA,T;OQX58236.1,TA,T;PIU84304.1,TA,T;PIZ20619.1,TA,T;ONFGAKJC_00439,TA,T;OHD98208.1,TA,T;OHE01906.1,TA,T;OHD97602.1,TA,T;PHQ89747.1,TA,T;OGA10536.1,TA,T;KHE91912.1,TA,T;OFPNKHBD_02…	300	120.288	14.1129	8	58.843	0	0	56.623	0	0	TRINITY_DN12139_c0_g2_i1	TRINITY_DN1205_c0_g1_i1
	6_72	6	69415	69702	TA	PF05016	ParE toxin of type II toxin-antitoxin system, parDE	PKM34459.1,TA,T;OAI23101.1,TA,T;OKMLEPOJ_02486,TA,T;SJM89046.1,TA,T;KOMPLBGL_02598,TA,T;OUY01099.1,TA,T;BAZ14370.1,TA,T;BAZ60517.1,TA,T;ODS79916.1,TA,T;PKB07111.1,TA,T;LCOIMHFC_02280,TA,T;OIKIEINK_01773,TA,T;CPEIKBAL_00264,TA,T;LFFECGIK_02650,TA,T;KHT44990.1,TA,T;KYC38808.1,TA,T;AMN10864.1,TA,T;AKJAMLGF_00104,TA,T;KZS41868.1,TA,T;AMJ98935.1,TA,T;PCJ98704.1,TA,T;ELHDOIKB_00106,TA,T;FEDLHNHE_02574,…	288	108.799	3.90081	2	52.3	186.764	12	49.961	170.59	32				TRINITY_DN52_c0_g1_i1
	7_103	7	92433	93629	HACHIMAN	PF00270	DEAD/DEAH box helicase	LPFOPEOE_01464,HACHIMAN,HamB;SCN47008.1,HACHIMAN,HamB;OQK16365.1,HACHIMAN,HamB;OAI18472.1,HACHIMAN,HamB;OAI10059.1,HACHIMAN,HamB;BMCAIGMN_04182,HACHIMAN,HamB;AMK75776.1,HACHIMAN,HamB;OAH98531.1,HACHIMAN,HamB;NAADJJBL_00482,HACHIMAN,HamB;PPD31493.1,HACHIMAN,HamB;OQW77541.1,HACHIMAN,HamB;DAKAILBH_04104,HACHIMAN,HamB;OAI00391.1,HACHIMAN,HamB;PKD38609.1,HACHIMAN,HamB;ANE56210.1,DISARM,DrmA;ATG91117.1…	1197	1014.75	6.90085	33	934.704	209.872	241	932.814	225.275	789			TRINITY_DN1626_c1_g2_i4	TRINITY_DN69_c0_g1_i3	TRINITY_DN72_c1_g1_i1	TRINITY_DN85_c0_g1_i1
	7_103	7	92433	93629	HACHIMAN, DISARM, ZORYA	PF00271	Helicase conserved C-terminal domain	LPFOPEOE_01464,HACHIMAN,HamB;SCN47008.1,HACHIMAN,HamB;OQK16365.1,HACHIMAN,HamB;OAI18472.1,HACHIMAN,HamB;OAI10059.1,HACHIMAN,HamB;BMCAIGMN_04182,HACHIMAN,HamB;AMK75776.1,HACHIMAN,HamB;OAH98531.1,HACHIMAN,HamB;NAADJJBL_00482,HACHIMAN,HamB;PPD31493.1,HACHIMAN,HamB;OQW77541.1,HACHIMAN,HamB;DAKAILBH_04104,HACHIMAN,HamB;OAI00391.1,HACHIMAN,HamB;PKD38609.1,HACHIMAN,HamB;ANE56210.1,DISARM,DrmA;ATG91117.1…	1197	1014.75	6.90085	33	934.704	209.872	241	932.814	225.275	789			TRINITY_DN1626_c1_g2_i4	TRINITY_DN69_c0_g1_i3	TRINITY_DN72_c1_g1_i1	TRINITY_DN85_c0_g1_i1
	7_120	7	112566	116510	HACHIMAN, DISARM, ZORYA	PF00271	Helicase conserved C-terminal domain	LPFOPEOE_01027,HACHIMAN,HamB;NAADJJBL_03061,HACHIMAN,HamB;PKD38181.1,HACHIMAN,HamB;HFGBABIO_00477,HACHIMAN,HamB;AFGGOLEG_02636,HACHIMAN,HamB;PONNIBAD_03396,HACHIMAN,HamB;OQW67177.1,HACHIMAN,HamB;OFEKKOFI_00649,HACHIMAN,HamB;OAI04382.1,HACHIMAN,HamB;AMK79416.1,HACHIMAN,HamB;OAI08728.1,HACHIMAN,HamB;OAI03166.1,HACHIMAN,HamB;BMCAIGMN_04904,HACHIMAN,HamB;DAKAILBH_00896,HACHIMAN,HamB;OHX36427.1,HACHIM…	3945	3762.75	3.10175	55	3682.7	28.7335	130	3680.81	30.9693	428			TRINITY_DN139_c0_g2_i1		TRINITY_DN2712_c0_g1_i1	TRINITY_DN118_c0_g1_i1
	7_24	7	22513	23451	ZORYA	PF00691	OmpA family	OUR73252.1,ZORYA,ZorB;EGW21192.1,ZORYA,ZorB;PEFAFDCG_03199,ZORYA,ZorB;EBNDDODD_04298,ZORYA,ZorB;OUR64685.1,ZORYA,ZorB;HAEJJDCG_01913,ZORYA,ZorB;LPFOPEOE_03334,ZORYA,ZorB;CDGDGCHN_02820,ZORYA,ZorB;LGMBHGJB_02428,ZORYA,ZorB;CCE23057.1,ZORYA,ZorB;PPK74947.1,ZORYA,ZorB;PPK67283.1,ZORYA,ZorB;PKM34813.1,ZORYA,ZorB;OUR85823.1,ZORYA,ZorB;OOOCHGLE_02715,ZORYA,ZorB;PKM11417.1,ZORYA,ZorB;FJOCIKKO_01737,ZORY…	939	756.753	5.32781	19	676.704	51.7227	43	674.814	36.7055	93			TRINITY_DN277_c0_g2_i2	TRINITY_DN202_c0_g1_i3	TRINITY_DN0_c0_g5_i2	TRINITY_DN47_c0_g5_i2
	7_25	7	23441	24283	ZORYA	PF01618	MotA/TolQ/ExbB proton channel family	LPFOPEOE_03335,ZORYA,ZorA;OOOCHGLE_02716,ZORYA,ZorA;PPK74948.1,ZORYA,ZorA;EGW21193.1,ZORYA,ZorA;CDGDGCHN_02819,ZORYA,ZorA;HAEJJDCG_01914,ZORYA,ZorA;PEFAFDCG_03200,ZORYA,ZorA;EBNDDODD_04299,ZORYA,ZorA;LGMBHGJB_02427,ZORYA,ZorA;PPK67282.1,ZORYA,ZorA;OUR73272.1,ZORYA,ZorA;PKM11418.1,ZORYA,ZorA;OUR85839.1,ZORYA,ZorA;OUR64995.1,ZORYA,ZorA;CCE23058.1,ZORYA,ZorA;FJOCIKKO_01736,ZORYA,ZorA;PKM34812.1,ZORY…	843	660.753	9.63455	30	580.704	44.8546	32	578.814	78.6845	171	TRINITY_DN222_c0_g1_i2		TRINITY_DN277_c0_g2_i2	TRINITY_DN202_c0_g1_i3	TRINITY_DN0_c0_g5_i2	TRINITY_DN47_c0_g5_i2
	7_37	7	33279	34187	BREX	PF01507	Phosphoadenosine phosphosulfate reductase family	LPFOPEOE_00858,BREX,BrxP;LPFOPEOE_00858,DND,DndB;OAI15084.1,BREX,BrxP;OAI15084.1,DND,DndB;HFGBABIO_04118,BREX,BrxP;PONNIBAD_03529,BREX,BrxP;KJV07285.1,BREX,BrxP;HFGBABIO_04118,DND,DndB;PONNIBAD_03529,DND,DndB;KJV07285.1,DND,DndB;OFEKKOFI_01160,BREX,BrxP;OFEKKOFI_01160,DND,DndB;AFGGOLEG_01742,BREX,BrxP;AFGGOLEG_01742,DND,DndB;ANE56835.1,BREX,BrxP;ATG91781.1,BREX,BrxP;OAI23366.1,BREX,BrxP;OAI12022.…	909	726.753	20.731	71	646.704	192.574	153	644.814	203.631	493	TRINITY_DN3615_c0_g1_i3	TRINITY_DN1230_c0_g1_i1	TRINITY_DN277_c0_g2_i2	TRINITY_DN202_c0_g2_i1	TRINITY_DN0_c0_g5_i2	TRINITY_DN47_c0_g5_i2
	7_82	7	74485	75057	ZORYA	PF00691	OmpA family	LPFOPEOE_03257,ZORYA,ZorB;PPK63992.1,ZORYA,ZorB;DFAGCAHP_02131,ZORYA,ZorB;CDGDGCHN_00497,ZORYA,ZorB;HAEJJDCG_00775,ZORYA,ZorB;LGMBHGJB_00825,ZORYA,ZorB;OOOCHGLE_02733,ZORYA,ZorB;PEFAFDCG_00328,ZORYA,ZorB;EBNDDODD_01241,ZORYA,ZorB;PPK74671.1,ZORYA,ZorB;PKM34975.1,ZORYA,ZorB;EGW20409.1,ZORYA,ZorB;CCE22736.1,ZORYA,ZorB;AOANGCNN_00011,ZORYA,ZorB;PPD46027.1,ZORYA,ZorB;FJOCIKKO_04006,ZORYA,ZorB;PKM1155…	573	390.771	8.68854	16	310.784	191.195	73	308.864	208.679	242			TRINITY_DN528_c0_g1_i17	TRINITY_DN22_c0_g1_i2	TRINITY_DN43_c0_g3_i1	TRINITY_DN31_c0_g1_i1
	7_86	7	77874	78551	ZORYA	PF01618	MotA/TolQ/ExbB proton channel family	ANE54374.1,ZORYA,ZorA;ATG89045.1,ZORYA,ZorA;OAI29516.1,ZORYA,ZorA;OAI19089.1,ZORYA,ZorA;OHX35394.1,ZORYA,ZorA;OAI15289.1,ZORYA,ZorA;BMCAIGMN_03746,ZORYA,ZorA;OQW73794.1,ZORYA,ZorA;DAKAILBH_02056,ZORYA,ZorA;NAADJJBL_03358,ZORYA,ZorA;OAH97315.1,ZORYA,ZorA;OAH98919.1,ZORYA,ZorA;PKD38327.1,ZORYA,ZorA;PPD22388.1,ZORYA,ZorA;PPD25857.1,ZORYA,ZorA;PPD37306.1,ZORYA,ZorA;PPD42122.1,ZORYA,ZorA;PPD53589.1,ZO…	678	495.753	17.9777	42	415.726	105.73	54	413.829	97.1825	151	TRINITY_DN5621_c0_g1_i2		TRINITY_DN528_c0_g1_i17	TRINITY_DN22_c0_g1_i2	TRINITY_DN43_c0_g3_i1	TRINITY_DN31_c0_g1_i1
	8_137	8	119456	120550	HACHIMAN	PF00270	DEAD/DEAH box helicase	OQW76029.1,HACHIMAN,HamB;OAI02887.1,HACHIMAN,HamB;AMK77145.1,HACHIMAN,HamB;OAH97117.1,HACHIMAN,HamB;OAI07463.1,HACHIMAN,HamB;PPD34205.1,HACHIMAN,HamB;LPFOPEOE_02458,HACHIMAN,HamB;BMCAIGMN_02948,HACHIMAN,HamB;DAKAILBH_02836,HACHIMAN,HamB;NAADJJBL_02528,HACHIMAN,HamB;PKD39167.1,HACHIMAN,HamB;OAI12724.1,HACHIMAN,HamB;PPD21557.1,HACHIMAN,HamB;PPD40486.1,HACHIMAN,HamB;PPD53362.1,HACHIMAN,HamB;AEG02685…	1095	912.753	0.232486	1	832.704	7.82008	8	830.814	4.48803	14			TRINITY_DN3819_c0_g5_i1		TRINITY_DN3562_c0_g2_i3
	8_137	8	119456	120550	HACHIMAN, DISARM, ZORYA	PF00271	Helicase conserved C-terminal domain	OQW76029.1,HACHIMAN,HamB;OAI02887.1,HACHIMAN,HamB;AMK77145.1,HACHIMAN,HamB;OAH97117.1,HACHIMAN,HamB;OAI07463.1,HACHIMAN,HamB;PPD34205.1,HACHIMAN,HamB;LPFOPEOE_02458,HACHIMAN,HamB;BMCAIGMN_02948,HACHIMAN,HamB;DAKAILBH_02836,HACHIMAN,HamB;NAADJJBL_02528,HACHIMAN,HamB;PKD39167.1,HACHIMAN,HamB;OAI12724.1,HACHIMAN,HamB;PPD21557.1,HACHIMAN,HamB;PPD40486.1,HACHIMAN,HamB;PPD53362.1,HACHIMAN,HamB;AEG02685…	1095	912.753	0.232486	1	832.704	7.82008	8	830.814	4.48803	14			TRINITY_DN3819_c0_g5_i1		TRINITY_DN3562_c0_g2_i3
	8_28	8	22691	23101	TA	PF01909	Nucleotidyltransferase domain	PPD33756.1,TA,T;LPFOPEOE_02581,TA,T;ABM79878.1,TA,T;PKM37058.1,TA,T;PKH03433.1,TA,T;PKM11924.1,TA,T;PCH94208.1,TA,T;EPJ45689.1,TA,T;KZZ09971.1,TA,T;KZZ12149.1,TA,T;IPCKNOGJ_00902,TA,T;CDCPBMAD_02794,TA,T;HEMIJJII_00049,TA,T;DEMGONPC_00346,TA,T;KFAIELCH_02691,TA,T;MAX85799.1,TA,T;JGDBLBMB_03038,TA,T;KXS36874.1,TA,T;ABK48025.1,TA,AT;ESE40311.1,TA,AT;KPN78109.1,TA,AT;OUS53195.1,TA,AT;SIQ62817.1,TA,A…	411	229.072	3.70541	4	150.165	65.0464	12	148.184	26.9602	15			TRINITY_DN2910_c0_g1_i4	TRINITY_DN251_c0_g2_i1	TRINITY_DN6129_c0_g1_i1	TRINITY_DN175_c0_g1_i1
	8_34	8	25307	25786	TA	PF01909	Nucleotidyltransferase domain	SER48682.1,TA,T;SFL72770.1,TA,T;PIG09752.1,TA,T;CEF26918.1,TA,T;CEA05030.1,TA,T;IJCJNFKB_00912,TA,T;SCY86687.1,TA,T;SFO33738.1,TA,T;EXU78583.1,TA,T;AKN33935.1,TA,T;EFG88191.1,TA,T;KDAHBNFN_01506,TA,T;GPEALDJA_01783,TA,T;EET88861.1,TA,T;LEFMAOLF_01939,TA,T;KHCNFBCB_01622,TA,T;ORX22910.1,TA,T;AND83722.1,TA,T;ANP68485.1,TA,T;AFEFPDMN_03064,TA,T;INABLKFO_01616,TA,T;BKLNLCEK_01595,TA,T;SDA81805.1,TA,T…	480	297.885	22.7956	32	217.965	171.784	46	216.05	177.517	144	TRINITY_DN2377_c0_g1_i1
	8_67	8	48376	48792	TA	PF08780	Nucleotidyltransferase substrate binding protein like	DFAGCAHP_02087,TA,AT;HAEJJDCG_00247,TA,AT;OOOCHGLE_01845,TA,AT;ACT16842.1,TA,AT;ACH37779.1,TA,AT;FOAAPIFH_01208,TA,AT;GAX61306.1,TA,AT;HFGBABIO_01309,TA,AT;PKN40309.1,TA,AT;SFJ29232.1,TA,AT;EKAIGHPG_03079,TA,AT;OKH50613.1,TA,AT;PONNIBAD_02581,TA,AT;AFGGOLEG_02760,TA,AT;PJC64438.1,TA,AT;PJA19747.1,TA,AT;PIR26839.1,TA,AT;MCFDBMOL_03166,TA,AT;OBHGKNKG_04314,TA,AT;EXJ09009.1,TA,AT;JFHDHMMJ_03048,TA,A…	417	235.044	10.8338	12	155.945	20.8786	4	153.99	0	0	TRINITY_DN1578_c0_g1_i4
	8_68	8	48765	49049	TA	PF01909	Nucleotidyltransferase domain	OGO86058.1,TA,T;EAX48954.1,TA,T;HCLPBHGB_01709,TA,T;CDB15961.1,TA,T;DPEAAMAF_00375,TA,T;AJQ26489.1,TA,T;IBFIIAEO_02247,TA,T;BKKLBFCJ_00970,TA,T;HJJNJKDL_03385,TA,T;SHJ86996.1,TA,T;KGM94283.1,TA,T;OGO84802.1,TA,T;APM40286.1,TA,T;ABR46965.1,TA,T;SFH70244.1,TA,T;MCFFJDEA_03510,TA,T;AFGGOLEG_02759,TA,T;ALIHKNOL_02932,TA,T;JBCEGBDE_02392,TA,T;INKJINBI_03573,TA,T;NFGIONOO_00785,TA,T;HFGBABIO_01310,TA,T…	285	105.973	4.00483	2	50.679	16.0614	1	48.399	0	0	TRINITY_DN1578_c0_g1_i4
	8_99	8	80489	82507	GABIJA	PF00580	UvrD/REP helicase N-terminal domain	LPFOPEOE_02159,GABIJA,GajB;PPD34504.1,GABIJA,GajB;OAI15191.1,GABIJA,GajB;HFGBABIO_01399,GABIJA,GajB;AEF98584.1,GABIJA,GajB;AFGGOLEG_00221,GABIJA,GajB;PONNIBAD_02492,GABIJA,GajB;BMCAIGMN_02974,GABIJA,GajB;NAADJJBL_02554,GABIJA,GajB;PKM37222.1,GABIJA,GajB;DAKAILBH_02810,GABIJA,GajB;AMK77119.1,GABIJA,GajB;OAH97140.1,GABIJA,GajB;PKD39143.1,GABIJA,GajB;FJOCIKKO_02515,GABIJA,GajB;CCE25316.1,GABIJA,GajB…	2019	1836.75	3.11934	27	1756.7	25.0211	54	1754.81	15.6328	103
	8_99	8	80489	82507	GABIJA	PF13245	AAA domain	LPFOPEOE_02159,GABIJA,GajB;PPD34504.1,GABIJA,GajB;OAI15191.1,GABIJA,GajB;HFGBABIO_01399,GABIJA,GajB;AEF98584.1,GABIJA,GajB;AFGGOLEG_00221,GABIJA,GajB;PONNIBAD_02492,GABIJA,GajB;BMCAIGMN_02974,GABIJA,GajB;NAADJJBL_02554,GABIJA,GajB;PKM37222.1,GABIJA,GajB;DAKAILBH_02810,GABIJA,GajB;AMK77119.1,GABIJA,GajB;OAH97140.1,GABIJA,GajB;PKD39143.1,GABIJA,GajB;FJOCIKKO_02515,GABIJA,GajB;CCE25316.1,GABIJA,GajB…	2019	1836.75	3.11934	27	1756.7	25.0211	54	1754.81	15.6328	103
	8_99	8	80489	82507	GABIJA	PF13361	UvrD-like helicase C-terminal domain	LPFOPEOE_02159,GABIJA,GajB;PPD34504.1,GABIJA,GajB;OAI15191.1,GABIJA,GajB;HFGBABIO_01399,GABIJA,GajB;AEF98584.1,GABIJA,GajB;AFGGOLEG_00221,GABIJA,GajB;PONNIBAD_02492,GABIJA,GajB;BMCAIGMN_02974,GABIJA,GajB;NAADJJBL_02554,GABIJA,GajB;PKM37222.1,GABIJA,GajB;DAKAILBH_02810,GABIJA,GajB;AMK77119.1,GABIJA,GajB;OAH97140.1,GABIJA,GajB;PKD39143.1,GABIJA,GajB;FJOCIKKO_02515,GABIJA,GajB;CCE25316.1,GABIJA,GajB…	2019	1836.75	3.11934	27	1756.7	25.0211	54	1754.81	15.6328	103
	9_28	9	24656	27940	RM	PF04851	Type III restriction enzyme, res subunit	OMH39417.1,RM,R_subunit;OUS09084.1,RM,R_subunit;MAA72366.1,RM,R_subunit;AMJ97351.1,RM,R_subunit;AUD61195.1,RM,R_subunit;ALZ77327.1,RM,R_subunit;EEZ41753.1,RM,R_subunit;AVF61721.1,RM,R_subunit;ELR66119.1,RM,R_subunit;IKIJNKOJ_00444,RM,R_subunit;OFBIOKPK_03472,RM,R_subunit;OOE50298.1,RM,R_subunit;SFT69372.1,RM,R_subunit;KFI13560.1,RM,R_subunit;ATU98059.1,RM,R_subunit;KOR99816.1,RM,R_subunit;ANAIILJ…	3285	3102.75	3.35118	49	3022.7	2.96216	11	3020.81	0.440837	5
	9_28	9	24656	27940	RM	PF11867	Domain of unknown function (DUF3387)	OMH39417.1,RM,R_subunit;OUS09084.1,RM,R_subunit;MAA72366.1,RM,R_subunit;AMJ97351.1,RM,R_subunit;AUD61195.1,RM,R_subunit;ALZ77327.1,RM,R_subunit;EEZ41753.1,RM,R_subunit;AVF61721.1,RM,R_subunit;ELR66119.1,RM,R_subunit;IKIJNKOJ_00444,RM,R_subunit;OFBIOKPK_03472,RM,R_subunit;OOE50298.1,RM,R_subunit;SFT69372.1,RM,R_subunit;KFI13560.1,RM,R_subunit;ATU98059.1,RM,R_subunit;KOR99816.1,RM,R_subunit;ANAIILJ…	3285	3102.75	3.35118	49	3022.7	2.96216	11	3020.81	0.440837	5
	9_29	9	27933	28862	ABI	PF08843	Nucleotidyl transferase AbiEii toxin, Type IV TA system	KNJJLAJB_02534,ABI,abiEii;HHEFLIEA_00223,ABI,abiEii;EIM63089.1,ABI,abiEii;CKHOCPEN_01977,ABI,abiEii;BAC92279.1,ABI,abiEii;FBAPECPJ_03896,ABI,abiEii;FBAPECPJ_03896,TA,T;SFM12128.1,TA,T;MKKANGHN_06319,TA,T;ONM42599.1,TA,T;FLMIMOOB_00458,ABI,abiEii;GIOCNDMB_02557,TA,T;FJALENJM_01914,TA,T;BDOHMNJF_02629,TA,T;DFIHFGIE_01229,TA,T;LOPDKEMF_01893,TA,T;PBK04658.1,TA,T;MAC99007.1,TA,T;MAT94980.1,TA,T;CDDLE…	930	747.753	3.973	14	667.704	2.43813	2	665.814	0	0
	9_36	9	33063	33512	TA	PF06114	IrrE N-terminal-like domain	ALA60733.1,TA,AT;NGGOKKBO_01489,TA,AT;OMLFDANA_03181,TA,AT;FAKDOGFD_00531,TA,AT;HDELINEB_02142,TA,AT;FDEDHDNN_03359,TA,AT;CGALBKKG_03730,TA,AT;ATQ56767.1,TA,AT;ODS99934.1,TA,AT;PKQ11454.1,TA,AT;SCZ20252.1,TA,AT;OLE75550.1,TA,AT;KKS76794.1,TA,AT;KKS72439.1,TA,AT;KKS03101.1,TA,AT;KKS10259.1,TA,AT;KKS20001.1,TA,AT;KKS61264.1,TA,AT;KKS27334.1,TA,AT;KKS29314.1,TA,AT;KKS50896.1,TA,AT;OGC57625.1,TA,AT;O…	450	267.962	7.12719	9	188.273	60.5273	14	186.313	0	0			TRINITY_DN2094_c0_g1_i1	TRINITY_DN96_c0_g1_i2

## Sheet: Table S8
Table S8 Putative prophage regions of SOB detected by PHASTER.
CDS_POSITION BLAST_HIT EVALUE prophage_PRO_SEQ
#### region 4, contig 4 ####
397276..397287 attL N/A TTCAACAACAAA
406606..406767 PROPHAGE_Xantho_33913: IS1595 transposase; PP_04108; phage(gi21231554) 4.54e-13 MMSKNKIQFQEGYSLFELFNDYGTDKQCRQALFKWKFPDGFVCPECGNKTYAL
406862..407551 PROPHAGE_Xantho_33913: IS1595 transposase; PP_04109; phage(gi21231554) 4.91e-63 VVLAIHLMTQLKTAVSALELKRQLKVSYNTAWSMKQKIMQVMKERDDSKPLSGIIQIDDAYWGGEHRGGSRGRGSENKTPFVAAVSTNEDGHPIAMNLNVLKGFKSSEIKRWAQTHLTPGSTVYSDGLNCFPAEEADCKHVPIVTGGGAASVDKIEFIWVNTMIGNIKNSMKGSYHSINSKHLPRYLAEFCYRFNRRFNLKDMMPRFLCVAMKTPPMNGKLLKMAELYG
complement(407746..408153) PROPHAGE_Xantho_33913: IS1595 transposase; PP_04110; phage(gi21231554) 5.14e-28 MNLNVLKGFKSSEIKRWAQTHLTPGSTVYSDGLNCFPAVKEADCKHVPIVTGGGAASVDKIEFIWVNTMIGNIKNSMKGSYHSINSKHLPRYLAEFCYRFNRRFNLKDMMPRFLCVAMKTPPMNGKLLKMAELYG
complement(408248..408529) PROPHAGE_Xantho_33913: IS1595 transposase; PP_04111; phage(gi21231554) 5.21e-25 MSKNKIQFQEGYSLFELFNDYGTDKQCRQALFKWKFPDGFVCPECGNKTYCTLEHRHLYQCHHCHHQTSATCGTIFDSTKLPLSKWFLAPTGV
complement(408659..412225) PHAGE_Bacill_G_NC_023719: gp350; PP_04112; phage(gi593777806) 3.26e-25 VICLSSSHKTALICVLSSIVYSFIAIFSVLSISHVQASEQKNSTIETSAKQLEKVSLQLKWFHQFQFAGYYAAKEQGFYQAEGLDVDIIQRSKDTDEIDSVSSAEIDYAVADSSIIAGYANGEPITILAAIFQHDPLVFISKKTSKILTPYDLIGKRIMFDLSEGNEANLRSLLYLSNIKPDEYTHLIHNFNKDELITGKVDVTSAYLTDQVYYYKKRGIDLNIIYPRNYGVDFYGDLLITSTQEIIEHPGRAERFKRASIKGWKYALSHKAEMIALIKHKYKSQLSLENLWFEAEETHKI…
complement(412326..414758) hypothetical; PP_04113 N/A MRNFFNKILFSLKWLSLTLLFLLLVIYFILYSSLPDLDGTKKITLLNQGVTIERDAQGIPTIRGKHRQDTAFALGYVHAQERYFQMDLLRRSAAGELAALFGDDAYESDVKIRLHRFRERAKQAVRKLPKAHYAALVAYSNGVNTGIESLVNDPYQYLLLGQTPKPWEPEDSLLCVYAMYFDLNDELGVRETSLAILKDELPPSWFKFLTPKGGEWDAAMDDSALEDVKLSIPSLSLPKKLLAYNLSTPALFVSKLSAHPKQTLNFVDRHFLPGTNTNFLPGSNSWAVDASLTPYDSAMMANDMHLTLRVPNIWFRASWYLEDGRRVTGVTLPGTPAMVVGSNEH…
414958..415692 PHAGE_Thermu_OH2_NC_021784: predicted amidophosphoribosyltransferase; PP_04114; phage(gi526118338) 2.76e-07 MNYSTVWQKACTQITQVIPRHCLFCLEKTHNHLELCNPCIAALSLNKDCCHRCASPLETSLKQSISLCGNCLSHNYYYDRVYSPLLYAEEMRYLIKKLKYQKKIHYASLLSQLFIQKSHHLKNFYLPQAILPVPMHTKRLRQRGFNQALELGRFFASHYQLPLNYSHLIRIRHTNLQAGMNAKERQKNVQQAFSLKHALPYEHVALIDDVMTTGSTVNEAAKVLKQNGVKQVDVWIIARAGLKI
415722..416627 hypothetical; PP_04115 N/A MSQETKPNIHIIGCGYLGKKLLNALISRNLTSPAMIHCLVRSTASQSQCAQSGVTSIAFDLDLVHSTLPSEINLSEAIIYYFAPPPSQGKTDDRAKQFLKLLTEYLHSTGEKITKIILISTTGVYGNCKGQWVDENTPLNPSVDRALRRADAEQQFQQFCDHTQTTLVILRVSGIYGPGKLPLQRIKAQTPIVREEDSPFSNRIHSDDLLEICLKAGLSHDIEGIFNCADGHPTTMCDYFMKLAKANHLPSPPTITLEQAQTQLSAGMLSYMAESRRINNKKLLTDFNLTLKYPDLDSGLK
416740..417729 hypothetical; PP_04116 N/A MTDIMSLIDQYNRQIKYVRISVTDRCDLRCFYCMPKGFDGYEEPENWLSFDEIEQVIASFTRLGVSSVRLTGGEPLLRKNLPDLAKRLSALPGLDDLSLSTNATRLAKHAEALYESGISRINVSLDTVDPVKFKDITQGKLDKIIDGLLAAKAAGLSPIKINMVVMKGVNDEDVEDMVEFCLKHDFTLRFIETMPVGDTGRNAADHYIDLQKIETRLAKRYELIPAVMAGAGPARYVQIANTQFKIGFITPISQHFCDTCNRVRLSASGTLYMCLGDEHKFELRPLLRQGISDDDLDEVIKKAIDLKPYKHEFNEKPEKVIRFMSMTGG
complement(417757..417831) hypothetical; PP_04117 N/A MKKIHDLDQKKSEKFTNLLLGVEL
417913..418386 hypothetical; PP_04118 N/A MAVSENNAHYGHRLRVYRKIGDVIYDEVYYLTDNGNPVSKKREREIRALAKARDLELLEFQAEYLREVDEANPVKFHSDGRIIGLTRQQQQSNDRTIDIFKLRIRLPDGSISWGSISIDLHGFDEAFDLALERIVEILDINKRTKIYRQMKSAKKAY
complement(418455..419084) hypothetical; PP_04119 N/A MAVKKSKSTDDVLLILCKAVKKNLTQTTKNEIQYSSMVQKISKTCLKPDIGCFVLFEGAFSGLIIINMSAGAALELYQAYMCQMGFPEEEISTQHTSDDVSNVLGELMNQIVGDFQGELEYQLSLSINQTQPRMLAVNKELILSINANIERPQSRRVVFRTENHKTFHLEMSMERTEFIELDDPDNQNYNDSELSKDEQNKAFLDGLDI
complement(419247..419333) hypothetical; PP_04120 N/A MTIDVDKAMSDNESNIMGNSPVFTFPLV
complement(419344..419424) hypothetical; PP_04121 N/A MILGTAFAIEGLITVLRAIVMATIPY
complement(419471..419935) hypothetical; PP_04122 N/A MFHIALYEPRIAPNTGNIIRLAANNGCALHLIEPLGFDFEEKKLRRAGLDYHDLANVTRYANYALFCEAMGERRILACTTKGSRPHDALNYQAGDVLLFGSETHGLPDEVLLNIAPERRLRIPMMPDSRSLNLSNAVAIISYEAWRQNGFLEGI
complement(420193..420303) hypothetical; PP_04123 N/A MFLLLLKGIILSMAHCDAAMIGRPSHHPPNKKRYQS
420309..420776 PROPHAGE_Shewan_MR-1: IS110 family transposase; PP_04124; phage(gi24375433) 3.48e-46 MNTSILGIDLAKNYFQVCGLNQANKVQFNRKLTRNKLSEFMQQQSPVIVAMEACGSSNYWARKFEAMGHTIRLVPAQHVKPFVKGNKDDRNDAVAICEAAQRPNMHFAMIKTHVQQDTQMLHRIRQLHVKQTTSIANQIRAYLSEYGVIVQKNKS
420791..420982 hypothetical; PP_04125 N/A LPTIIDNEENDLTPMARQLLLEHYQCLVDTRNKAIELKNKLNTVTTKIFTVNAYKRSPEWVRL
421217..421351 hypothetical; PP_04126 N/A VQRLVARRGKRKAYVALANKLTRAAWRILQGEIYDPKKITAQYE
421711..421875 hypothetical; PP_04127 N/A MKLKIKRFRAKSVDFRGASIYGFKRGFKRVLKERAPLWHYSEAPQKVRNFLGLR
complement(421904..422311) hypothetical; PP_04128 N/A MLKFFIKTISVILALIIIWLSAWALGAFSNTNENYKAEVKQLLSSALTQNTPKNEIIALLNKKSFKHHLTSLKDSKNHTKYENRESECGQSERLFARIKLGSVLNPVETSAAIYFTFNENNLLIDYSINIRHSFL
complement(422453..422905) hypothetical; PP_04129 N/A MLLLGSLILGLMGNATEMGLAIGAGAIGLVFLNLEQIASLKAAGIEIITKDQKEQLLAVIEKETEPSFIKTEAFSTDDQTKEVVKALKNQRFTWRYLNGLVKDTGLPKEKVKQSLDWLLDNDLGRKSKGDKGDIWSLTQKGREVFLEHKK
423115..423270 hypothetical; PP_04130 N/A MNYIKNLLKYSLIGNYQSQNNIFTQSGFAIIGIFATNTITIHLYQPAYPCF
423298..423309 attR N/A TTCAACAACAAA
423340..424410 PHAGE_Aeromo_phiO18P_NC_009542: integrase; PP_04131; phage(gi148727179) 7.44e-07 MTESDNNNPITVQQSSPETSVQSWVPVYKQLENEIKLRHYSPKTLKAYRTWTRQLQGYTKSKNYQNLSQQDVIDFLTFLAVERKVSASSQHQAFNALLFLFKQVLKKEFDEIKGVTRAKRKPYIPVVLSRDEIDLILDHLDQPFNLIVKLFYGCGLRISEGVNLRIRNFNFDTGILTIHDESNSRRINEGKKDRTVPIPQSIVPELQEQLRKTTSLYEADLQDNFAGVFLPEQLEKKYQNAAKDYLWQWFFPAPTLTLIKDKKEYRRYHLHDTVVQKAIKKAVSSAHIIKRASAQTFRHSFAS…
#### region 7, contig 6 ####
72809..72821 attL N/A GTATTTTTGCTTC
79480..79701 PHAGE_Entero_BP_4795_NC_004813: hypothetical protein; PP_04735; phage(gi157166064) 1.83e-06 MNDQTKKPNKSYTSEFKESAVKLANETDQPVSQTARELGVNVNTLHTWISKYSKLMCQHFSGQFSKYFFGCFK
complement(79934..80734) PHAGE_Shigel_SfIV_NC_022749: ISEhe3 orfB; PP_04736; phage(gi557307549) 2.62e-65 MDVSRSCYYDWVSSPKTDREKENEALTEQLKNCLKTVARLMEPVVLKRKLAEKGVHISRRRIGRLMKKAGLFCKTKRRFKATTNSKHNKRISPNLLEREFTVSQPDRYYVGDITYIATKEGWLYLAVVIDLFSRQIVGWSMDERMKAKLVNDALLMAIWKRKPMDGLLWHTDRGSKYASDSHRKILSDHNIIQSMSRKGNCWDNAVSESFFHSLKTELTHHCRFKTRVEAKQAIFEYIEVFYNRERLHSANDYLSPVDYEIQQEIA
complement(80775..81095) PHAGE_Shigel_SfIV_NC_022749: ISEhe3 orfA; PP_04737; phage(gi557307550) 3.98e-12 MNDQTKKPNKSYTSEFKESAVKLANETDQPVSQTARELGVNVNTLHTWISKYSKPVKTVANRSDEHIYDEVKRLKKELAKVIQERDLLKRPQRTLQGKLCEVRMDN
complement(81122..81292) hypothetical; PP_04738 N/A LTVPFRVYNDDLLSSINTHATKVLNGLSFYYFDSTFLANDALEANVAILNRTHNLK
complement(81484..81651) hypothetical; PP_04739 N/A MSLKSGFRDFEDAVQYYSGECCGVNGLVTRNTKDYKQAKLPIYTPDELWGIISIS
81832..82149 PHAGE_Shigel_SfIV_NC_022749: ISEhe3 orfA; PP_04740; phage(gi557307550) 3.77e-12 MIKQKKPNKSYTSEFKESAVKLANETDQPVSQTARELGVNVNTLHTWISKYSKPVKTVANRSDEHIYDEVKRLKKELAKVIQERDLLKRPQRTLQGKLCEVRMDN
82190..82600 PHAGE_Shigel_SfIV_NC_022749: ISEhe3 orfB; PP_04741; phage(gi557307549) 2.03e-18 MDVSRSCYYDWVSSPKTDREKENEALTEQLKNCLKTVARLMEPVVLKRKLAEKGVHISRRRIGRLMKKAGLFCKTKRRFKATTNSKHNKRISPNLLEREFTVSQPDRYYVGDITYIATKEGWLYLAVVIDLFVNVN
82669..82899 hypothetical; PP_04742 N/A MSNHSKDASMKQHIEACQASNLSQAVYCQQHKIPSHIFSYYRKKLGMLAHQNRSTPTINSFPLIYWPIPPQAMQLK
82988..83254 PROPHAGE_Pseudo_KT2440: ISPpu13, transposase Orf1; PP_04743; phage(gi26989832) 6.43e-14 MITGITVNQVYLVSGVTDMRKATNGLSLIVSEQLEHNPFDGSVFVFCNRQRDKLKILYWERNGFWLYYRTLEKGNSSGRWKKNNPLFR
83473..84576 PROPHAGE_Pseudo_KT2440: ISPpu13, transposase Orf2; PP_04744; phage(gi26989833) 5.06e-84 VLELQSKVDWYEEQFRLLQHKRFGTSSEKEAHPDFFNEAETFAEEAPEVRETITYERKKPGRKPLPKDLPRKVVRHELSEAEQVCDCGHHLHEIGEETSEQLEIVPAQVYVVEHVQVKYACRACEEGVKTAPKPAQPIPRSFASPSLLAYIIVSKFLDSLPLYRQEAIFKRYKITLSRASMSNWVLKSAELLKPFYNRLLYYLIRQKIIQADETTMRVIHDGRENCPKSYMWLYQSGGYHSKCPIVLYEYQPTRAGQHAKTFLTGFSGYLQTDGFPGYHIFENENSEVTLLGCMAHAR…
84600..84950 PROPHAGE_Pseudo_KT2440: ISPpu13, transposase Orf2; PP_04745; phage(gi26989833) 7.12e-32 LGVAIRYVINQWKYLTVYLEEGNLQIDNNMAERRIKPFVIGRKNWVMNQNPRGAEASAILYSIVQTAKANNLEPFAFLTHILTELPKLGRHYDDEALEQLLPWNLTEKIQPLNKVE
84960..85490 PROPHAGE_Pseudo_KT2440: ISPpu13, transposase Orf2; PP_04746; phage(gi26989833) 1.94e-28 VGSFDVYELLKPFYNRLLYYLIRQKIIQADETTMRVIHDGRENCPKSYMWLYQSGGYHSKCPIVLYEYQPTRAGQHAKTFLTGFSGYLQTDGFPGYHIFENENSEVTLLGCMAHARRKFHDALKALPKNSQKKPGMVQMAISKIAKLYAIEKQIKPLNAEQRYLIRQEKSKPLLDD
85513..85890 PROPHAGE_Pseudo_KT2440: ISPpu13, transposase Orf2; PP_04747; phage(gi26989833) 1.78e-32 VTKTTKDSKLGVAIRYVINQWKYLTVYLEEGNLQIDNNMAERRIKPFVIGRKNWVMNQNPRGAEASAILYSIVQTAKANNLEPFAFLTHILTELPKLGRHYDDEALEQLLPWNLTEKIQPLNKVE
85953..86327 PHAGE_Shigel_SfIV_NC_022749: ISEhe3 orfB; PP_04748; phage(gi557307549) 5.08e-33 MDERMKAKLVNDALLMAIWKRKPMDGLLWHTDRGSQYASDSHRKILSDHNIIQSMSRKGNCWDNAVSESFFHSLKTELTHHCRFKTRVEAKQAIFEYIEVFYNRERLHSANDYLSPVDYEYSRK
complement(86402..86581) hypothetical; PP_04749 N/A LAVSSDFCHFVFPIILVSHVNFKQMKRKGFALWNDRAVPFTQGIFTTVMILLQYLHGTG
complement(86763..86999) hypothetical; PP_04750 N/A MQTKLTLRLEDSLIQEAKDYAKQHDKSLSQVVADYFHMLTQQAGKSGISPITKSLIGILDSNNIDKNDYKKHLEEKYL
complement(87142..87219) hypothetical; PP_04751 N/A MLVQMLLHNIEQSNQKIHMEKFVIG
87231..87458 hypothetical; PP_04752 N/A MMLKVKVTSIGNSMGILLPKEALIKMKVSKGDALYLVESPEGFTLTPYQEDFESQIEAAENIMKRYRNTLHELAK
87506..87844 PHAGE_Gordon_Bantam_NC_031074: hypothetical protein; PP_04753; phage(gi100132) 2.58e-13 MLLAEHGGGSGIRDKALLDSAIARAKQKFSYDSDVSIFDLAAAYSFGIAKNHPFVDGNKRTDFTIGTLFLEINGFKLNATEVDATVTFENLATDIINENELSSWFKKCCIKV
complement(87945..88142) hypothetical; PP_04754 N/A MKSRKNPYASKLKKPVTMRLGEDVINYFKSMAEDSGVPYQSLINLYLRDCISQHRKVDISWNQQP
complement(88166..88453) hypothetical; PP_04755 N/A MIEFEWNPSKAPSNKRKHGVTFEEAQSVFYDDFAIQFFDDENSGEEDRFLILGHSNQSRILLICHCEKDSGNLIRIISARKATAKERKLYQGETS
complement(88634..88858) hypothetical; PP_04756 N/A MSEIIALIAVFIIVVGGILLLIEAFKVGIIWGLACLLISPVALVFIILHWDIAKKPFFIQLFGVGVLFLVASQN
complement(88880..89293) hypothetical; PP_04757 N/A MKKIIIITVVLIIGWYGNLLYKQNDLPFFQSSISISDLGEQKKCITKDGEVIYGSVPKGTICERYEPIKGSLTVVPSTTYKNDRPKNRRISSFKCDERQYCSQMNSRAEAIFFNNNCPNTKMDGDYDGIPCENDSRF
complement(89312..89437) hypothetical; PP_04758 N/A MSCFLRDSGSSNNTLQLTVKSVAIFAKQKYAPLSPAAELGR
89348..89360 attR N/A GTATTTTTGCTTC
89527..90081 PROPHAGE_Deinoc_R1: integrase/recombinase, putative; PP_04759; phage(gi15807824) 7.52e-07 MKTPNNKQFKQYYALHCKHLKLKGLQPKTIDAYSRAIRRIGEYFNGKLNNLTENQLIDYFHALLERLSWSAVKLDLYGLKFFYIHVLKRNWVDIPIIKPPKIVRIPDIITIDEANKLFLSTRKLSYRVLFFTLYSMGLRLGEGLRLQVGDIDAINCRVHIRNAKGNKDRLVPLPTRPESWPPMI
#### region 11, contig 9 ####
25880..27352 PHAGE_Bacill_CampHawk_NC_022761: tailspike; PP_05760; phage(gi557478824) 2.65e-30 MHIKIATLSLMLMTILSSYVQAVSLPNTMTNGSVADADEINANFTALGNAINDLEGGVFVTNNISLSNNDNGLRNTIFGYFAGKNLLSTALNNTAIGYKALNSNTSGDGNIANGAYSLYKNTSGSNNMAQGTQALTNNTVGSNNIAKGYQALYSNTRASNNIANGNKSLYYNTQGQNNIANGNKALFSNTTGNDNIATGYQALISNAIGRNNIAMGYQALLSNTTGQGNIAMGNNALFLNTTAYNNIAIGHAVLSDNTTGVNNTAVGSSALLLNTTGYNNTALGDIALIANKTGYYNTAVGYDA…
complement(27461..27577) hypothetical; PP_05761 N/A MIGVFQPSEQSNIALIRSRSLPFFSAYAVTQELIFDGL
27749..28081 hypothetical; PP_05762 N/A LKEIIASDESIYFIDAVHPTQATKITSGWIRTGTDKPIKTTGSRTRVNIVGAIELGRIAETVTSQYDTVNAISMMDFIETLRWESHTTGTIHLILDGAGYHRAQVLKDRA
28161..28484 hypothetical; PP_05763 N/A MSNHSKDASMKQHIEACQASNLSQAVYCQQHKIPSHIFSYYRKKLGYVSSSKQVNTNNQLIPINLLANSPTSNAIKVSHTNGFSLEINSDTNLNQLKSILDLLRTVS
28535..28648 hypothetical; PP_05764 N/A MRKATNGLSLIVSEQLEHNPFDGSVFVFCNRQRDKLK
complement(28757..29521) PHAGE_Entero_fiAA91_ss_NC_022750: IS21 transposition protein; PP_05765; phage(gi557307613) 3.80e-54 MMLDMPTDKEVERLLEQLKYFKLPGIAEHYEETALKANKDSWSHVNYLTQLIELENNRRQERAIERKVKTARFPFVKTLQQFSWNWPKKINQLQIKDLFRLQFLKQHTNIILLGGVGLGKTHLATALGHHACLNGKRVLFTNTVDAINSLIVAQKSGRLKLEMRKYIKPEILILDELGYLPIDKNGADMLFQIISGRYEVGSTVITTNRAFKDWPEIFNNDSTLTSALLDRLLHHAQTVVIEGKSYRMKDQIES
complement(29532..29771) hypothetical; PP_05766 N/A MLDAFVFEAFSSEYVANLLEQRLNKLPEAGALHLTRSEDLLDITLEKPDINIYQPKEIKGTTYDSTIQFETKQSNKEEK
complement(29803..30300) PHAGE_Entero_fiAA91_ss_NC_022750: IS21 transposase; PP_05767; phage(gi557307612) 6.77e-05 LNPAIKIWMADIANVRIHGETRKKPVDCLPEDVQAMRSLPINRYDIARIETVRSTKLFRISLDSNRYSVPAEYASQSLTLKIYPERLCVYDQEKLIARHIRSFERHRDFEDPDHPKELLAQRRRSEDQKLFQRFIALSPRASDYYQKLAQKRLNPKSCAKDCWPQ
complement(30315..31028) PHAGE_Entero_fiAA91_ss_NC_022750: IS21 transposase; PP_05768; phage(gi557307612) 1.89e-23 MKQYQQDKLNVGQIAQKMDSDHRTVESWLQEKHYRPRKPAAQNSKLDPYKDDIVSLLEKHAYTATQLFQRVQEEGYDGSYSVVKRYVHQVRPKRKPAFLTLAFAPGEAAQVDWGLYKTIQVGETTRKLNFFVMVLCHSRMMYVEFTLSQSMEHFLACHQHAFEFFGAVPEKVMIDNLKTGVLSRPAGEDIVFNPKYLDFAHHYGFRIKACGVRKGNEKGRVENGVGYVKKTSSMAWS
complement(31048..31329) hypothetical; PP_05769 N/A MAFYLFLLTVADQNGLSYYSQPSLMKQLNIGTLKFTQARTELIQAKLITYKHPLYQVLSLSPSAKSDPVRQTSSSPVHIKQILKQLNAGGHHD
complement(31361..31840) hypothetical; PP_05770 N/A VSTSHKAASQKKWLQKPQNKNYFCGTVNVQRVQQWRSQNPKYWKIVQQSLDNPLPLQDTLITQAIDIKEKTDDLNANALQEILKSQPTVLIGLIAHLIGSTLQDDIVESGLKLRELGEDLLLNTHLKHGENNDRASYAQSRAITSNPLSVQLDRSPPGS
32197..32637 PROPHAGE_Pseudo_KT2440: ISPpu13, transposase Orf2; PP_05771; phage(gi26989833) 2.19e-24 MSSTGKILPEDIPTLKNRVLELQSKVDWYEEQFRLLQHKRFGTSSEKEVHPDFFNEAETFAEEAPEVRETITYERKKPGRKPLPKDLPRKVVRHELSEAEQVCDCGHHLHEIGEETSEQLEIVPAQVYVVEHVQVKYACRACERRR
32792..33166 PROPHAGE_Pseudo_KT2440: ISPpu13, transposase Orf2; PP_05772; phage(gi26989833) 1.84e-15 MSNWVLKSAELLKPFYNRLLYYLIRQKIIQADETTMRVIHDGRENCPKSYMWLYQGGGYHSKCPIVLYEYQPTRAGQHAKTFLTGFSGYLQTDGFPGYHIFENENSEVTLLGAWHMLVASSMMP
33202..33726 PROPHAGE_Pseudo_KT2440: ISPpu15, transposase Orf2; PP_05773; phage(gi26990787) 1.59e-44 MVQMAISKIAKLYAIEKQIKPLNAEQRYLIRQEKNKPLLDDFKKWCDDKVTKTTKDSKLGVAIRYVINQWKYLTVYLEEGNLQIDNNMAERRIKPFVIGRKNWVMNQNPRGAEASAILYSIVQTAKANNLEPFAFLIHILTELPKLGRHYDDEALEQLLPWNLTEKIQPLNKVE
complement(33931..34275) hypothetical; PP_05774 N/A MTQAGRCRWKIENECFNTLKNQGYHIEHNYGHGKKHLSFNMYLLTLLAFYFHQIFELTDGAYQACRKKFGSKKLMWEKFRGVITFFVMDSWEHLMDFLLYRDDYEEMRPVKIRK
complement(34411..34608) hypothetical; PP_05775 N/A MICGDGLMSHQPMIEDIIEEMMHYLLVAKPGDHTYLFEWLEAFSELPSMDWIDEKRAPTSLSMEK
complement(34643..35065) hypothetical; PP_05776 N/A MEEEQNQNNLRTLFNVEKIPKNSQLRDILDLIPSKTFAPAFKDLFERLRRHKHLEEYAILPNTLLCVIDGTQYYSSKQIHCDCCLHKEHRTGEITYSHAVLQGAIMHPDKKQVLPVMPEAIQNTDGTKNRIVKVMQPNVL
35905..36234 hypothetical; PP_05777 N/A MKPETQANSKQFWQDHVNQWNENSISQASYCQEHGLSIKRFGYYKRKLLGATTQTSAMTKGNGFIQLSSPTHYSARTSALIVELPNQLRIEGVTADNVQLVKQLAGLFQ
36270..36596 PROPHAGE_Pseudo_KT2440: ISPpu15, transposase Orf1; PP_05778; phage(gi26990788) 1.84e-27 VYLYLKPVDFRKSFIGLSAIVECELGHNPFAGHLYAFTNRQRNKIKCLFWDNTGFVLYYKSLSEEKFKWPKGEDDLMNITGQQINWLLDGYDISVMKPHKKLHYESVF
36705..37745 PROPHAGE_Pseudo_KT2440: ISPpu13, transposase Orf2; PP_05779; phage(gi26989833) 2.39e-81 LSVIEQKNHRIKILEEALRLARSKRFAPSSEKSDGQERLFDEAEQAADDEGLPEPKTTSPKKKEKTGRKPFSKTIPRVPVFIDLTDEEKAGAIEVFYTKVREELDIIPAKVQILEYFQEKAVFAGTNDTDSRSMKAAVMPKHPLPKSMGSIHLMAHIIISKYADGLPLYRMEGILSRYGGDITRATMANWAIKLAHQFQPLINLMREHQLSGDIIQMDETVLKVLKEPGLSAHSNKYMWVSRGGPPGQPSVLFEYDPSRKKEVPLRLLDGFSGYLQTDGYAGYNAVCAQNNATSVGCW…
37828..38193 PROPHAGE_Pseudo_KT2440: ISPpu15, transposase Orf2; PP_05780; phage(gi26990787) 9.89e-35 VPNDSLTGKALTYINNQWPKLTVYCEDGRLNISNVLAENAIRPFCVGRKAWLFSDTPKGAHASAVHYSFIETAKANDIEPYAYMVYVLTQLPYADTVEKLEALLPWNFKKSELEKVKNAVR
complement(38430..38918) hypothetical; PP_05781 N/A MDRPNDDQLFSLICADKHPFSPIEFLAQGNMVTGSNGLIIVTDDVLTQNNLATKDLDNFKVVFGVHHWLVFSGFKNEITGHADIHIRVLGDNLFAVAWNLSSSDDRDTSMQLIKKLKLYKPDAKILKIPIRSINEQYASLLNWIQIDRRLLIPKYDITKKKI
39112..39267 hypothetical; PP_05782 N/A VKTVANRSDEHIYDEVKRLKKELAKVIQERDLLKRPQRTLQGKLCEVRMDN
39308..39478 hypothetical; PP_05783 N/A MDVSRSCYYDWVSSPKTDREKENEALTEQLKNCLKTVARLMEPVVLKENWLKKAFI
39502..40107 PROPHAGE_Escher_CFT073: transposase insF; PP_05784; phage(gi26249410) 3.71e-62 MKKAGLFCKTKRRFKATTNSKHNKRISPNLLEREFTVSQPDRYYVGDITYIATKEGWLYLAVVIDLFSRQIVGWSMDERMKAKLVNDALLMAIWKRKPMDGLLWHTDRGSQYASDSHRKILSDHNIIQSMSRKGNCWDNAVSESFFHSLKTELTHHCRFKTRVEAKQAIFEYIEVFYNRERLHSANDYLSPVDYEIQQEIA
complement(40177..40356) hypothetical; PP_05785 N/A LAVSSDFCHFVFPIILVSHVNFKQMKRKGFALWNDRAVPFTQGIFTTVMILLQYLHGTG
40384..40644 hypothetical; PP_05786 N/A VLTHHYPLSRKWFWIRITCWTFYSSFTNTTFNFFLFISLLYPGFTYRRRPPSSEAIDVTGDDTKAVVAISNAFVVLFKHIFSSSVL
40728..41045 PROPHAGE_Xantho_33913: ISxac3 transposase; PP_05787; phage(gi21231087) 2.09e-11 MIKQKKPNKSYTSEFKESAVKLANETDQPVSQTARELGVNVNTLHTWISKYSKPVKTVANRSDEHIYDEVKRLKKELAKVIQERDLLKRPQRTLQGKLCEVRMDN
41090..41260 hypothetical; PP_05788 N/A MFPVVAIMIGLALLKRIERKKNEEALTEQLKNCLKTVARLMEPVVLKENWLKKAFI
41284..41889 PROPHAGE_Escher_CFT073: transposase insF; PP_05789; phage(gi26249410) 8.30e-63 MKKAGLFCKTKRRFKATTNSKHNKRISPNLLEREFAVSQPDRYYVGDITYIATKEGWLYLAVVIDLFSRQIVGWSMDERMKAKLVNDALLMAIWKRKPMDGLLWHTDRGSQYASDSHRKILSDHNIIQSMSRKGNCWDNAVSESFFHSLKTELTHHCRFKTRVEAKQAIFEYIEVFYNRERLHSANDYLSPVDYEIQQEIA
complement(41959..42138) hypothetical; PP_05790 N/A LAVSSDFCHFVFPIILVSHVNFKQMKRKGFALWNDRAVPFTQGIFTTVMILLQYLHGTG
42245..42391 hypothetical; PP_05791 N/A VQHYLVVFVIFAGLSLAHEIPGVAERSDGHPGNFMSQPTRLTALLKKS
42471..43061 PROPHAGE_Neisse_MC58: IS30 family transposase; PP_05792; phage(gi15677611) 1.17e-24 MRTYKQLTQEQRYYISTEIKNGISQSKIAQAIEVSKSTICREIKRNAGLRGYRFKQAQEKAVKRRYNASKAIKMTDDMIALIDEKLSQHQWSPEQISGWLLNDKMLLLSHERIYQHIWDDKKQGGDLHQYLRRQGKKYQKRGSNGKSSRGQIINRISIDDRPKIVDDKRRVGDWEIDMMCQHFSGQFSKYFFGCFK
complement(43294..43512) PROPHAGE_Lactoc_Il1403: transposase of IS904H; PP_05793; phage(gi15674055) 1.79e-20 MSRKGNCWDNAVSESFFHSLKTELTHHCRFKTRVEAKQAIFEYIEVFYNRERLHSANDYLSPVDYEIQQKIA
complement(43601..44806) PROPHAGE_Pseudo_KT2440: ISPpu13, transposase Orf2; PP_05794; phage(gi26989833) 2.67e-109 LHEIGEETSEQLEIVPAQVYVVEHVQVKYACRACEEGVKTAPKPAQPIPRSFASPSLLAYIIVSKFLDSLPLYRQEAIFKRYKITLSRASMSNWVLKSAELLKPFYNRLLYYLIRQKIIQADETTMRVIHDGRENCPKSYMWLYQSGGYHSKCPIVLYEYQPTRAGQHAKTFLTGFSGYLQTDGFPGYHIFENENSEVTLLGCMAHARRKFHDALKALPKNSQKKPGMVQMAISKIAKLYAIEKQIKPLNAEQRYLIRQEKSKPLLDDFKKWCDDKVTKTTKDSK…
complement(44889..45128) hypothetical; PP_05795 N/A MSSTDKILPEEIPTLKNRVLELQSKVDWYEEQFRLLQHKRFGTSSEKKPTPTSLMRQKRSPKKHRKSVKPLLMSVKARS
complement(45204..45506) PROPHAGE_Pseudo_KT2440: ISPpu13, transposase Orf1; PP_05796; phage(gi26989832) 1.85e-18 MRKATNGLSLIVSEQLEHNPFDGSVFVFCNRQRDKLKILYWERNGFWLYYRTLEKGKFQWPMEKEQPTLSLTLRELQWLLDGLSCTQHHAHPEIHGLENN
complement(45557..45880) hypothetical; PP_05797 N/A MSNHSKDASMKQHIEACQASNLSQAVYCQQHKIPSHIFSYYRKKLGYVSSSKQVNTNNQLIPINLLANSPTSNAIKVSHTNGFSLEINSDTNLNQLKSILDLLRTVS
complement(45920..46300) PROPHAGE_Escher_CFT073: transposase insF; PP_05798; phage(gi26249410) 2.58e-35 MKKAGLFCKTKRRFKATTNSKHNKRISPNLLEREFTVSQPDRYYVGDITYIATKEGWLYLAVVIDLFSRQIIGWSMDERMKAKLVNDALLMAIWKRKPMDGLLWHTDRGSQYGKRQLKPTFTISFS
complement(46324..46494) hypothetical; PP_05799 N/A MDVSRSCYYDWVSSPKTDREKENEALTEQLKNCLKTVARLMEPVVLKENWLKKAFI
complement(46535..46846) PROPHAGE_Xantho_33913: ISxac3 transposase; PP_05800; phage(gi21231087) 1.93e-11 MNDQTKKPNKSYTSEFKESAVKLANETDQPVSQTARELGVNVNTLHTWISKYSKPVKTVANRSDEHIYDEVKRLKKELAKVIQERDLLKRPQRTLQGKVRMDN
#### region 12, contig 9 ####
110208..110220 attL N/A TAAAAAAAGTGAT
complement(110368..110733) PROPHAGE_Salmon_CT18: phage integrase; PP_05876; phage(gi16763128) 5.60e-17 LTFLLKKHKEVGNTKRTDQVFNITRFNSKYHGLTCSVEQVSGFFKRLKKNTGISVSPHRFRHTMASELGNTTNINILTLSNILGHSDLRVTRQYVETDLAPQMELIKILEQSLTKRINRSQ
complement(110761..111393) PHAGE_Stx2_c_1717_NC_011357: transposase; PP_05877; phage(gi209447153) 5.19e-33 VCAQNNATSVGCWDHTRRKFKDSQTAQPKKKSNQKPTKADVALAHINKLYLIEREIKEASVNEKFKVRQKQSLPLLEKIRTWVDNTLGKVPNDSLTGKALTYINNQWPKLTVYCEDGRLNISNVLAENAIRPFCVGRKAWLFSDTPKGAHASAVHYSFIETAKANDIEPYAYMVYVLTQLPYADTVEKLEALLPWNFKKSELEKVKNAVR
complement(111470..111832) PHAGE_Stx2_c_1717_NC_011357: transposase; PP_05878; phage(gi209447153) 5.98e-09 MPKHPLPKSMGSIHLMAHIIISKYADGLPLYRMEGILSRYGGDITRATMANWAIKLAHQFQPLINLMREHQLSGDIIQMDETVLKVLKEPGLSAHSNKYMWVSRGGPPGQPSVLFEYDPS
complement(111844..112245) hypothetical; PP_05879 N/A LSVIEQKNQRIKILEEALRLARSKRFAPSSEKSDGQERLFDEAEQAADDEGLPEPKTTSPKKKEKTGRKPFSKTIPRVPVFIDLTDEEKAGAIEVFTLKSEKSWISFQLKSKYWNTSRKKPSLQAPMTQTVVQ
complement(112354..112479) hypothetical; PP_05880 N/A MAKKGEDDLMNITGQQINWLLDGYDISVMKPHKKLHYESVF
complement(112718..113047) hypothetical; PP_05881 N/A MKPETQANSKQFWQDHVNQWNENSISQASYCQEHGLSIKRFGYYKRKLLGATTQTSAMTKGNGFIQLSSPKHYSARTSALIVELPNQLRIEGVTADNVQLVKQLAGLFQ
complement(113212..113391) hypothetical; PP_05882 N/A VLQKQKKTIQNGSIPDIIQIIQLESDRYSPDWFWVIVTHFFLHYRNKAQTTGSYLVGAY
complement(113411..113677) hypothetical; PP_05883 N/A MTIKEMVQYYLCAKINNPRTEENYLSISRRFNECCPHSSIKEIDFMHIKKWKDTVLEQASTTTWNTYLRHMKAIFNFALKKNNRYQPF
complement(113720..113839) hypothetical; PP_05884 N/A LTPDSPNRTTWLSGYLLPFNVIYPDGKHPEFNKVIIHVG
complement(113930..114103) hypothetical; PP_05885 N/A LIAEHFKSKIKSIERAKSQKAQSGLVQEQSRTSVAFRPRARSRAAKRKIKLKRRADN
complement(114115..114276) PROPHAGE_Escher_CFT073: transposase/IS protein; PP_05886; phage(gi26248359) 1.80e-09 LLITSNQAFSEWDSIFTDNMMTVAAIDRLIHHASIYQIEGDSYRRKQAMKGLD
complement(114398..114865) PROPHAGE_Escher_CFT073: transposase/IS protein; PP_05887; phage(gi26248359) 1.31e-19 MANAQSLPFLLKELRLTTMVKQWQQVSQKAIELDWEPELFLAHLCELETSYRHDNKLKRLLRESKLPIGKQLSQYDFNEITGVTAQQLKQKITQLDWLRQGHNLLLFGASGLGKTHLAAAIGYALIEQSVRVNFMSSTSLVQMLQKGKRSVISGI
complement(114867..116360) PHAGE_Pseudo_B3_NC_006548: putative transposase A subunit; PP_05888; phage(gi56692580) 2.41e-05 MSGKSITQEQVKLYMSHRKQPNHTQASSAAKAGFSERSARRIDTGKHPGGTTQPRQYKTRKDPLNGAFEQHLVPLLEIEPKLQPITLLEALEELEPGQFDNTHLRTLQRRVKRWRAQEGPEQEVIFQQKHIAGDMGISDYTWANELKITIDGEDFKHKLYHYRLVYSGWTYVQVVLGGESFESLSSGLQNALWQSGGVPVSHRTDSLSAAFNNHYEQEKLTERYEKLCQYYGIKATRNNKGIAHENGAIESPNGHLKRRIEQKLLLRGSRDFTALL…
116413..116700 hypothetical; PP_05889 N/A LSPTGQVNCRLIDDEQCWYFDDIPHRILTVERLNRVPTPGHMTAERSHNDFNFAFMDRLPAGSIFTMSIIFKPQDVIANHLGGIINASVGTEDDS
complement(116705..118189) PHAGE_Stx2_c_1717_NC_011357: transposase; PP_05890; phage(gi209447153) 1.98e-41 ECHTEKPTYKNTGRSPSSGSTLCTQQKKWSGTLISAGGRGAPTNHFAEERKNRQEAFLKDYSKSPCLHRSDRRKSRCHGFLHSQRRAGYHSSSPNTGILPGKSRLCRHQHRQSFNESCGHAKTSITINGQYSPDGTHHYLKICRWFASVSNGRHIITLWRRYNPSHHGQLGYTGSSVPAAHQPHARTSTVGHHPNGNGAQSIKEPGLSAHSNKYMWVSRGGPPGQPSVLFEYDPSRKKEVPLRLLDGFSGYLQTDGYAGYNAVCAQNNATSVGCWDHTRRKFKDSQTAQPKK…
complement(118299..118625) PHAGE_Stx2_c_1717_NC_011357: transposase; PP_05891; phage(gi209447152) 3.67e-13 VYLYLKPVDFRKSFIGLSAIVECELGHNPFAGHLYAFTNRQRNKIKCLFWDNTGFVLYYKSLSEEKFKWPKGEDDLMNITGQQINWLLDGYDISVMKPHKKLHYESVF
complement(118661..118990) hypothetical; PP_05892 N/A MKPETQANSKQFWQDHVNQWNENSISQASYCQEHGLPIKRFGYYKRKLLGATTQTSAMTKGNGFIQLSSPTHYSARTSALIVELPNQLRIEGVTADNVQLVKQLAGLFQ
119024..119467 hypothetical; PP_05893 N/A MRQGRYFLNNARWLSAYDDSILAAEEAAHAKRQIALKNKFHPVNLSLYIKADTLSELDEMTYEIDSLLISNDLQPIDLNSDLLTLDSYLKNLPMAYDVEYDKFSRRSRLMHSLDIAALSPLYGRSRGSGNPGLNEFNRGGEALFLIP
119554..120033 hypothetical; PP_05894 N/A MFAIHRPRIFIIEAGNSFGLLGDDFKRLGVSVNQLSLKPGTKVSIPPFRDATALLKTITETDIDAIEDDDQIEEVESVQDKLMNSEADPDEKRDQLGEMEIAAKIMITGGDENEKFNKSDRLIVRRGIYRAAETVAKDGRKQTMVTDVVNGSVRFHILN
120087..120251 hypothetical; PP_05895 N/A MELFCDGFTGELFNQEGEYWPEADITVVDLAYLAREGYETELAVAYTGLMVNVN
120320..120643 hypothetical; PP_05896 N/A MSNHSKDASMKQHIEACQASNLSQAVYCQQHKIPSHIFSYYRKKLGYVSSSKQVNTNNQLIPINLLANSPTSNAIKVSHTNGFSLEINSDTNLNQLKSILDLLRTVS
120694..120996 PHAGE_Stx2_c_1717_NC_011357: transposase; PP_05897; phage(gi209447152) 1.18e-10 MRKATNGLSLIVSEQLEHNPFDGSVFVFCNRQRDKLKILYWERNGFWLYYRTLEKGKFQWPMEKEQPTLSLTLRELQWLLDGLSCTQHHAHPEIHGLENN
121071..122162 PHAGE_Stx2_c_1717_NC_011357: transposase; PP_05898; phage(gi209447153) 7.09e-50 MSSTDKILPEEIPTLKNRVLELQSKVDWYEEQFRLLQHKRFGTSSEKEVHPDFFNEAETFAEEAPEVRETITYERKKPGRKPLPKDLPRKVVRHELSEAEQVCDCGHHLHEIGEETSEQLEIVPAQVYVVEHVQVKYACRACEEGVKTAPKPAQPIPRSFASPSLLAYIIVSKFLDSLPLYRQEAIFKRYKITLSRASMSNWVLKSAELLKPFYNRLLYYLIRQKIIQADETTMRVIHDGRENCPKSYMWLYQSGGYHSKCPIVLYEYQPTRAGQHAKTFLTGFSGYLQTDGFPGYHIFENENS…
129308..129320 attR N/A TAAAAAAAGTGAT

## Sheet: Table S9
Table S9 Putative prophage regions of SOB and MOB detected by Prophage Hunter.
	Candidate ID	Contig ID	Start	End	Length	Category	Score	Closest phage	Gene number
SOB	Candidate_121	4	231128	259587	28460	Inactive	0.32	N/A	25
	Candidate_122	4	246491	267752	21262	Ambiguous	0.6	N/A	21
	Candidate_123	4	252977	287069	34093	Inactive	0.35	Cellulophaga phage phi19:3	44
	Candidate_134	5	159612	197191	37580	Inactive	0.11	Pseudomonas phage Lu11	39
	Candidate_137	5	231573	254053	22481	Ambiguous	0.61	N/A	33
	Candidate_138	5	232195	254429	22235	Ambiguous	0.56	N/A	33
	Candidate_139	5	234960	281565	46606	Inactive	0.13	Serratia phage BF	51
	Candidate_145	5	412255	446434	34180	Inactive	0.06	N/A	35
	Candidate_150	6	68788	100405	31618	Inactive	0.22	Serratia phage 2050HW	42
	Candidate_158	6	295001	305190	10190	Active	0.84	N/A	17
	Candidate_159	6	289481	308505	19025	Active	0.89	Staphylococcus phage 2638A	29
	Candidate_167	8	5395	19705	14311	Active	0.84	Stenotrophomonas phage vB_SmaS-DLP_6	19
	Candidate_168	8	6563	20592	14030	Active	0.84	Stenotrophomonas phage vB_SmaS-DLP_6	21
	Candidate_180	9	2300	21001	18702	Active	0.83	N/A	32
	Candidate_186	9	113238	140317	27080	Active	0.82	Leptospira phage vB_LnoZ_CZ214-LE1	40
	Candidate_18	1	411980	422879	10900	Active	0.91	N/A	14
	Candidate_49	11	21518	37774	16257	Active	0.85	Leptospira phage vB_LnoZ_CZ214-LE1	21
	Candidate_53	14	1341	29692	28352	Active	0.82	Bacillus phage Stitch	38
	Candidate_54	14	16112	33866	17755	Ambiguous	0.51	N/A	20
	Candidate_58	17	50	20344	20295	Active	0.92	N/A	33
	Candidate_59	17	3759	22030	18272	Active	0.93	N/A	31
	Candidate_5	1	99471	116918	17448	Ambiguous	0.66	Enterobacteria phage RB10	21
	Candidate_74	2	350115	366560	16446	Active	0.88	N/A	18
	Candidate_86	2	579145	601170	22026	Inactive	0.33	Acinetobacter phage vB_AbaS_TRS1	18
	Candidate_88	2	587001	641268	54268	Inactive	0.39	Bacillus phage BCD7	58
	Candidate_93	2	713416	736505	23090	Inactive	0.39	Shewanella sp. phage 1/4	24
	Candidate_94	2	724370	736959	12590	Ambiguous	0.56	Shewanella sp. phage 1/4	13
MOB	Candidate_7	1	178381	190464	12084	Inactive	0.04	N/A	11
	Candidate_8	1	209375	239735	30361	Inactive	0.09	Bordetella phage vB_BbrM_PHB04	29

## Sheet: Table S10
Table S10 Putative prophage regions of SOB and MOB detected by VirSorter.
SOB	## 5 - Prophages - category 2 (somewhat sure)
	## Contig_id	Nb genes contigs	Fragment	Nb genes	Category	Nb phage hallmark genes	Phage gene enrichment sig	Non-Caudovirales phage gene enrichment sig	Pfam depletion sig	Uncharacterized enrichment sig	Strand switch depletion sig	Short genes enrichment sig
	VIRSorter_2_length=827989_depth=0_95x	907	VIRSorter_2_length=827989_depth=0_95x-gene_477-gene_592	116	2			gene_477-gene_576:3.44116666450245	gene_513-gene_592:5.56750413360540	gene_477-gene_576:3.44116666450245	gene_477-gene_576:3.44116666450245	gene_477-gene_576:3.44116666450245
	VIRSorter_2_length=827989_depth=0_95x	907	VIRSorter_2_length=827989_depth=0_95x-gene_495-gene_609	115	2			gene_495-gene_594:6.87238018772990	gene_513-gene_609:7.84396245723357	gene_495-gene_594:6.87238018772990	gene_495-gene_594:6.87238018772990	gene_495-gene_594:6.87238018772990
	VIRSorter_8_length=212735_depth=0_92x	228	VIRSorter_8_length=212735_depth=0_92x-gene_9-gene_111	103	2	1		gene_9-gene_108:3.13175297778825	gene_52-gene_111:4.31770460132034	gene_9-gene_108:3.13175297778825	gene_9-gene_108:3.13175297778825	gene_9-gene_108:3.13175297778825
MOB	## 6 - Prophages - category 3 (not so sure)
	## Contig_id	Nb genes contigs	Fragment	Nb genes	Category	Nb phage hallmark genes	Phage gene enrichment sig	Non-Caudovirales phage gene enrichment sig	Pfam depletion sig	Uncharacterized enrichment sig	Strand switch depletion sig	Short genes enrichment sig
	VIRSorter_6_length=204719_depth=0_94x	223	VIRSorter_6_length=204719_depth=0_94x-gene_93-gene_122	30	3				gene_93-gene_122:4.86006176745614	gene_104-gene_122:4.12739047903651
	VIRSorter_7_length=155891_depth=0_95x	162	VIRSorter_7_length=155891_depth=0_95x-gene_49-gene_80	32	3				gene_49-gene_80:5.15540790526023	gene_53-gene_78:2.06050092788574

[truncated: 5 more sheets: Table S11, Table S12, Table S13, Table S14, Table S15]
