# Supplementary material for: Arms race in a cell: genomic, transcriptomic, and proteomic insights into intracellular phage–bacteria interplay in deep-sea snail holobionts
Source: Microbiome. 2021 Sep 3;9:182. doi: 10.1186/s40168-021-01099-6 (PMC8418041; doi:10.1186/s40168-021-01099-6)
Supplement: Supplementary file 4 — Additional file 3. Supplementary Genome sequences of Phages Bin1–4. [file 40168_2021_1099_MOESM4_ESM.fa]

>1_Phage_Bin1 length=30130 depth=1.00x circular=true
TGATGCGATCGCTAATAAAAATAAAACATTAGACATTAATAGTACTGATAATATACAACGCAGTAATAAC
TTTAAACAATTTGTATCACAAACCGTGAGTTTATTTGTTTTTTTACCTTCGTCTGATGAAATTTCAGGAC
GAAAAGCACGTGATAGAGCAGAAGAATTATTTCAGCCCATTTGTAAAAGTATATTATTTGCAAAATTTGA
TAGTCTTTTGACAAATAAAAAATACAATGCACTCATGTTTAACGAGCACGGGTTTCATTTTTATAATACC
GCATTTTATATTCATCGCTACACGTTTGAAATGACATTGCTATTAGGGTTTGATGATACAGTTGGTTACG
ATAATGATGTTGCATTTAGAGATATTGATTTAACCCAAAAACAAAATATCGGGTCTGGAACAATAAAATC
AGATATAAATTTAGATGATGAGATATTATGAAAATTAAATTGAACACAGATTTAAAAGATCACAAAAAAA
ATGATATTGTAGAAATTGATTGCGATAAAAACGGAGTTATTATTAATCGTTTTTGGCGACGAAGAATGAA
AGATTCAAAAATTGATCACTGTATAGAAACAGTGATTGACACAATTACAAATGTCAAAAAAACATTAAAA
AAATCTGAGGAAAATAAACATGCCAACTAATATTTTACAACCTAAAATTACCGTAAATATTGTTAATGCA
TCTGAAAAAGTAAAAAATACAGGACAACGCATTTTGTTTGTCGGACAAAAAACGGATGCAGGAACTGCTG
CATCGGGAACATTAATTGAGTCAATCGGAAATGGTGGTGCAGAAGATAAATTATTTGGTAAAAATAGCAT
GATTGCCGAAATGATCCGAGCAAACAAAAAAAGAAATAAACAATTACAGATTGATGCCATTGCACTTGAT
GATAATAATGCCGGGCATGCCGCTATTTTTTCAGCGACGATTTCGGGGACAGCCACAGAATCGGGTACAT
TAATTTTAATTGCGGGATCTGAACGTAATTATAAAATTACACTTTCTGTAAAAAAAGATGATACCGCTGA
AAAAATCTGGGATAAGATTAAATCAGAAGTAAATAGTAGTGATAAACATTACCCCGTTAAAGCTGGTGAT
TTTTCTGCCCACACATTAACAGCAATCAACAAAGGGACTTACGGAAATAGTATTCCAATCGAATTTCGCG
GAAAAGTAGCTGGAATTACAACATTAGTTCATCTTGCAACTCAAGGTTCTAATGATCCAACTTTAGTTGG
GATTTTTGATGTCATTGGTGATAAACGTTATCAAGCAATTGTTTGGCCATACATCAATGACACATTAATA
TTGCGGAATCTGTTAGATCCCAGATTTAATGCCGATGGAAAAGTGTTGGATGGTGTTGGATTTACTGCAA
GCACTGGCACATTTGCAGAATTAAAAAGCTTGGGCGAATCATTTAACAGCCAAAGCATGGTGATTTTTGG
GGATAAAAAAGAAGTCGAACCAAATTATTCGGGACCCTCAATCGTCGAGATCCCAATGGTGATTGTGTCA
CAATTCGTCGGCTATCGGGGATTAAGATCAGACAGTGATGGATTCAGTATTGCCGATCTTGTCATCTCAA
CTAACGGAGCACGTGATAGTTTTGGTGGCCCGGCTTTGGCATCAAAACCTTATTTTAATACACCCTTTGC
CGATCTTGTCCCGATGAAAACAGGACGAGGATTTGATGATTCTGAAATCGAAGATTTGATGAAAGCCGGA
ATCTCAATTATCGGCAATAATCGTGTCAATAATGTAGTTATTGCAGGTGAAATGGTGACAACGTATAAAA
ATGACAGTGCCGGAAATCCTGATGTTACTTTTTCGTTTTTAAATTATGTTGATACAGCGAGCCAAGCTCG
CGAATATTTTTTTAATAATTTAAGAAAACGTTTTGCACAATCGCGATTGACAGAGGGGGATATTATAAAA
GGTCGAGATATGGCAAATGCATTAGTAATTCGTTCGTTTTTAAAACGACTTTATCAAGATTTAAGCGGAT
CAAATTTTGTTTTATTGGAATCTGGTGAAGATGCACTTAACTTTTTTAATGACAATTTAATTGTTACACT
CAATAAATCACTCGGAAAAGTCATTATTCAAATGACAGTTCCAATTGTTACTCAACTTAGAGAAATTAGT
GCGACAATGAAAATCGCATTCAGCACAGGCGCATAAAAAATGAGAAATAATCAATTAAATAATATTTCAG
TTTTAGTCAATAATACTATTGTCGCATATGAGGCCAACTCACTATCCTACACTGAAGGTTTTGGCGAATA
TAAAACACGCAATACGGTGGTGGGTGGTGGACAAACCGAACAAGTTTTTTCAGAAGATTTAGCGACAAAA
TTCAGTACTGTTAAATTTTCATTACCATCAACGGTTGATAGTGTAAAGTTATTACGCGAATGGAAAAATA
AACTTAATGATAATGTTGTTGAGTTACAATCAGCGAGTGGGGGAAGTGAGTTTACACGCATTTTTACGCA
AGCATCAGTTTCAAATAATTCAGAAATTAATTTGTCGTCAGATGGCACAATCGATATCGAATTTGAAACT
AATCCTGCACAATAGGAGATAAAAAAAATGGATGATACAGATAAAATTATTATTTCACTTAATGATCCCA
TTTCATACGCAAATAAAGGAGAAATGACCGAAGGAACGTTTGTTGAATTAACTGCACCCAATTTTAATCA
ACTTCATCATTTTTTGCCTATTAAACAAGCATTTATTTCAGCAGTAACAAGTATTGATGCTAAAAAAGTT
GAAAAATCAAATGAAGCAATAGATGATAGTGAATCAACTGAATCAACTGAAATAAATGGCGGTCAAGCCT
TAGCTGTTATGATGCAATCATCTTGTGATATGACAAAAATTTATTTGTCTTGTGCTGATTTATTTATATC
GGGCGCAGCATTGTTAGACGGAGAGCAAAAACTAACAAAACCATTGCTTGAAAAAATGAGTTTAGATGAT
TTTGAAAAAATGACAGGGGAATATATCGCAAATTTTATTGCAAAATCCCTGATGCGTGGGATGTGACCGT
TTATCGTCTTGAAATCTGTAAAATTATCTCATTTTTCAATGGGGGTTTTTCATATGGTGAATTAACTGCT
ATGCCAATTGATGAATTTTTTACTATTATTAAATGTGCCAATAAAATTAATAATGAACAAAAAAATGAGA
TAAGGAAATTAAAACATGAGTAATACAGTTGGTTTTATTATTAAATTGAATGATAAATTTAGTCGTGTTG
CGCGCAATGTAAAAAAATCGACACAATCACTAAATTCCGGTTTTAAAAAACTTGCAGAAAATATAGAAAT
ATTACGCACTAAATTAAGGGGAGCATCAAAAAATTTAATAGTGTTTGGCGCGAAAATGTCGGCAGCCATT
ACTATTCCATTTTTGTTTTTGTCAAAATCAATGATAGATGCTGGATCGGATGCCGCAGAAACAGCAAGCA
AATTCGATCAAGTTTTTGACACAATTAAAACTAAAGCCAATCAAATAGCAAAAGAATTTGCAAAAAGTTT
TGGACTTGCGAGCTCAACGTCAAAAAAATTACTCGGAGATACAGGTGATTTATTAGTAGGCTTTGGGTTT
ACTGGCGATCAGGCTTTGGAATTATCAAAAAAAGTTAATATGTTAGCGGCTGATTTAGCATCATTTCAAA
ATTTGGAAGGTGGCACAGCGCAAGCCAGCAAGGCTTTGACTTCGGCACTTTTAGGCGAAACTGAAAGCGC
TAAGTCGTTGGGAATTGTTATTCGTCAAAATGATCCTGAATTTAAAAAACAAATTAAACAATTACAAAGA
ACCAGAGGCTTGACTGAAATGCAAGCCAAAGCGATTACGATATTAAGTGTTGCAACATCACAAAGTAAAA
AATCAATTGGAGATGTGAGTCGAACCTGGAATGATTATGCAAATGTTTCTCGTCGCGCATCAGAAAAAAC
AAAACAATTAAAAGAATCGTTCGGAAAAATATTATTGCCAATCGCAATTAAAATAATGAATGCAACGGGA
AAATTGGTTGACACAATAAACAAATTTCCCACGCCCGTTAAAAAAATTATTTTAGTTTTAGGAGGATTTG
CAGCCGCTGTGGGTCCACTCATAATTTCGTTAGGTACATTGGGATTCGCATTAAGTTTCATTTCAATCCC
TATTTTATTAATTGTGGCGGCAATTGCCGCACTCAGTGCGGGATTATATTATCTGATAACAAATTGGGGT
CATGTTGTTAAAGTTTTTAAAGATAAAATCGATAGTCTTAAAAATTTATTCAATTCGCTCTGGCAAGATT
TAAAAACAAATTTCAATCACGCTATCGATGCAATTTTAGAAAAGTGGACACTGTTTAAAAATACAATTCA
ATCAACATTAAAATCAATAAGTAATGTAATAACTAATGTATTTTCTTCATTTGACATAAGCGGAAAACTA
TCGGGAATAGGTGATTTTTTTAAAGGCGGAACAGATTCAATTGCACCCGTTTCTTCACCTGTGAGTTCAT
CACATTCACAGGCCGATGTTAATGTGAATTTGAATGCACCGAAAAAAACGATTAATTCAATAGAAACTAA
AACGTCAGGGGATAATTTAAATCTCGGCGTTAATATGGCATACGGATTATGATCAGCGAATCAAAACGAA
TAATTAATGGTATGTATAAAAATATACCTATTCGGATATTATATGCATCAGTTTTTGGGGGCAGAAAAAC
AATCGTCGATGAATACCCGGATAGTGATTCTCAGACAATAGAAGATATTGGGTTACAACCGAGAAAATAT
GAGTTAGCTATTATCGTTGCAGCATTATCTGATAATAATAACAAACAAAATTATTTTGAATATCGAGATG
CGTTGTTGTCTGCCATTGAAGATAAGAGCTCTGGCGATTTAATTCATCCATTTTACGGTCGGATCGAACA
CGTTGTTGCAACAAACTTTGATATTACAGAAAATACAAATAATTTTGGTAGTACGATATTAAATGTCACG
TTTGAGATTTCAAAAAATCATGGAATACCGACAAAATCAATAACGGCATTATCAGAAATTGTTAATTCAA
GCGATTTAGTTTGTAAAGCAATTAGCAATAATATAAGTGATAATTTCCACACCCATACAAAATTTTCTAT
TCAAAAAGTAAATGAAATTATAGATTCAGTTGTTAAATCGACCGAGTTTTCAGTCACTATCAAAGATAAT
ATTAATGAATTTAATAGTTTTATTAACGACATCACTGAACATATTAATGAGATAATTATCGCGCCAAAAA
AATTGGCAAAAACAATAAATGATTTATTTTTTAAAATGAATGATTTAATTGATACAAAAGTCAATACAGC
AAAATCATTTAAATTATTATTTGATTTTGGAAAAAATGATAGTGTCATTAAAACAACCACTTTCGATCGC
ATTCGGCAAAAACAAAATCAAGATCTATTAAACAGTGCAGTTAATGCGTCTGCATTAAATTTTGCTTATT
TAAATGCAACCCAAATTAAATTCAAAAATGTTAGAGAAATAGAACAAGCCGCCGCTCAAGCTGAAAAACA
ATATAAAATAGTGATGCAATCGGGGGGATCAGATGATGTAAAAAATGCAATAACTGATATGCGAGAAATT
GTACAACGTTTTTTTGACGAAAAAAAACTCAATGCAAAACAAATAATAACGGTTTATACAAATACAATGC
CAACGCGTGTACTCAGTTATCAATATTACGCAAATTCAGATCATGCACAAGCACTCATTGATCTGAATGA
TTTTACTGATATCTCATTTGTCGATGATCGCATTGAGATTTTAACTGTATAAAAATAAAATAATATGAAA
ATTGAAGTTGACGGGATCCAATATGATAATTTTACATCAACACAATGTGATATTAGACTTGATGCATTAA
CCAATGTTTTTTATTTTAAGGCGGCAAAAGGTGATCCACTCCCTTTTTTAGGTGGCGAATCTTGCAAAAT
TATCATTGATGATATTGTTATTTTAACAGGATTTATTGAGCGTATTATTGTCTCGTACGACACAAAATCT
CGTGTTTTTAAAATTCAAGGGCGAGACAAAACTGCAGATATTTTAGACAGTACACTTGATATGATATCTG
ATTTACGTGCACCTATTTCGTTAAAAAAAATCATAGAACAAGTAGTTGCACACTTAAATTTAAAAATAAA
AGTCATTGATGAGATCAATGTAAATGATTTTGATAAGAGTCAAGATATTATATCGCCAGAGCCCGGCGAA
AATGCTTTTAAATTTATTGAAAAATATGCAAGAAAAAGACACGTATTGATCACATCAAATCGTGACGGCG
ATATTGTGATCACACGCGGAAAAAATAATGTTGGGATCGGAAAAATACAACATATTATAGGTGCAGATGA
TAATAATGTATTATCCAGTTGTTTTTATTTTGATATTACTAATCGATTTAATCGTTATAGTGTCGTCTCA
CAATTAAATCCTGTCACGCTCAATAATTCTGGTGAAATTGATATCGGAACAATTGTTTTTCAGTCTGATA
AAATAATTGACAAAAAAATAAGATCAAGTCGACAATTAACACTAATTGCCGAATCCCCAAACTCAAATTT
ACAAAATTTGAATCGAGCAAAATGGGAAGCGAATATACGCTATGCTCGAAGTTTGACTTATTCTGTAGTT
GTATCCAGTCATCATGTTGACCCTACCGATCTAAATTCTCCACTTTGGGAAATAAACAAATTATATCAAG
TGATTGATAATACATTAGATAAGTCTGAATTAATGTTATGTAATGCAATCATATTTAAAACTGATCTCGA
AAATGGAAAAACAACGACGTTATCATTTGTTGATCAAAATGCATATAGTTTGATATCAAAAAAAATATCA
ACAAATAAAATTGCAGACAACATTTTATGAAAAATTTAATACGATGGGCAAAAATAACAGCATCAAGCTC
AGACGATCAACAATTTGCAGTCCAGCAACTCACTTATTTAAATAAAGTATCAGACAGCATTTTAGTTTTT
CCTTACGGGATTCATGCAAATGTTATGCCCGATGCATTAGCGCTTATGTTTTCAATTCAAAATAATCCTG
AAAATCGAGCAGCAATTGCATGGACACCTAAAAAAAGACCCAAACTAAAATCCAGCGAAGTGGCATTTTA
TCATCCACCCACTGATGCATTTATTATCTGGCGTAAAAACGGGGACCTCGATATTGAGACAGGAAATAAA
GGAAAATGTAATATTAATATTAAAGCGAGTGATATTAATATTGATGCCAAAAATATTAATATCGATGCTA
AAAATATTAATATCAAAACAAATAAAATGAATATTAAGGGAGATACATTTTTTACTGGAAAAGTATTTGC
AAATCAAAAAGATATTGGAGAAAATCATAGACATCATCAATCACCTGATTCAGATGGAAACTCAGAAGCT
GATATTAACGGAGTTATTTAATGTCAAATGATACAGATGCGGTTTTAACGATTGATCCAAAATCTAAATT
ATATGATATATCAATCGACAAAAATGGTGACATATTGACTAAGGATTTTTTCGATACGAGTTTGTTATAC
AGTTTGTTTGGCGAAAAACGAGCCAATCGATCCGAAGTCGTCGAATCTCAATATCGCCGGGGGTGGATTG
GAAATGAAAATAAAAATTTTGAAAATGGATCAAAATTATGGTTATTTGAGCAGGCAAGGATCACAAGATC
AAATATTAATCGTATAGAAAATGAAGTACGAAAATGTTTGCAATGGCTTATTGACGATAAATTAATTGTT
TCAATTGATACGATCAGAGTCATTATTAAAAATAATAAAATGAGTTTAGAAATTGTAATTAATCGTAGTC
GCTCTCAAGTCGAACGTCGATTTTTTGATTTATGGAATAATACAGGAATTTTATAATGCCGCTTGAAATA
CCAAAATCAGCAATCGACGTTGAAAATAGGGCAAAAACAGATGTTCAACGTGAGCTTCCAGAATCTAACC
CATTTTTAAAAAATTCATGGTTACTTGCACTTGTTACCGCTTTTTCTAATCGAATTTTTGATTTTTATCT
ACAACTTAAGATCGCCATACGCGAAAATTTTCCAGATACTGCAACTAAAAATTTCTTAGAACGATGGGCT
GCAATTTGGGGAAAGCAAAGATTGCCCGCAACACAATCGCAGGGAAATGTTGTTGCAACAGGAACTGCAG
GCGCGGTTATCGCAAAAGATACGATAATCTCAATTGACAAAAATGATTATCATTCAACAAGCAGTACAAC
AATTTCTGATCATTCAATTAATGTAAAAAGTATTGAACGCTCGAGTCAAGTTGCCACTGTAACAACAGTT
TCTGATCATAATCTTGCAAACAATGTAAAAATTACAATTTCGGGAGCATTAGAAAATGAATATAATGTGA
CAGATAGTGATATTACAGTCACAGCACTCAATAGTTTTGAATATACAGTAAGTGGAACACCTTCTTCACC
CGCAACGGGTACAATTATTGCATCATTTACATCAACCGTTGTCCCCATAAAATCGGTCAAGTTTGGAAAA
AATACAGATTGTGATCCCGGTGAAAATTTAACATTACAAACGCCTTTGATCAATATCGATAATACTTTGA
CTGTGGATTTTGGTGGTGTGGGTGGTGGCACAGATCAAGAAACTGATTTATCACTCAGATCCCGATTACT
CGACAGAATTCAAAATCCGGTTGCGCATTTTAATACGTCAGATATTGTTGATATTGCAAAAAAAGTACCC
GGAGTCACTCGCGTTTTTGTTCAGCCGTCAGGCACAATTATCGGAAAAAGAAATGTATCATCAATTGTGC
GCTCGGATAAAATTGCAACTGTTACTTTGAGGAGATCAATTGATATTTCCAGCGGGCAATCAGTTTCGAT
TACTGGTGCTAACCAAAATGATTATAATATTAAAAATGCGATTATTTTAGTTGAGTCACCCAAAATTTTT
CATTATATTGTCACAAAAAACCCAAGATCGCCAGCAACCGGGAATATAAAGTCAACAATTTCAATAAGCC
TTGGCACGGTTGTTGTTTATTTTATGCGCGATAATGATACAAACCCAATCCCGACAGCCTCGGAAATAAA
AACAGTCAAAAATAAAATTCTTGAAATAACGCCAGCAAATACCTCAAAAAATGACATTATAGTTTTGGCA
CCTGCGGGCATTGTGATTAATTTTGTGTTTACTGAATTAGTACCAAAAAGTGAAACAATGAAAGCGTCAA
TAATCGCAAATTTAAAAGCATTTTTTGCTGATGAAACCGACGTTGGCATCAATATCGACGAAGATGCCTA
CCGTTCGGCGATTTTCAATACAATTGACCTGGAAACGGGTGAACAAATGAAAACGTTCAAATTAAGTGAG
CCACGAGGGGATATAAAAATTGGCATTGGAAAAATCGGTGTATTGGGGAATATTACATTTTGACATTATT
TAATCGACGCGACATTGAACAATACACGGATAGTTTGGCAGATTATTTACCGGGAGGGCGTTTATTTGAG
TCTGCCTATATTAAAAACAGCAATTTTAGAAAATTATTGCGGGGTTTAGCGGGTGAATTATTTAATGCAA
ATGGATTATTGATTGAATATGATATATTGCCCGATCGCACCGTAAAATTTATCGAGGAATGGGAATCTGC
ATTGGGGATCCCAGATCATTGTTTTAAAAAGTCAGGCACATTAAACTCGCGTCGAAAAAATATACTCGTA
AAATTGGCATCGCTGGGCGTACAAACTGCTCAAGATTTTGTTAATTTAGCAAAAACTTTAGGTGCAGTCG
TTACTGTCAATTCGGGGATTGATGAGATAACATTCCCACTTTTATTTCCTGTTTTTTTATTTAATACAAA
AAAAGAAGCACGGTATACGATTGTTGTTAGATTTACTGTTCAAGCAGCTAATCGTTTTCCTTTTGTTTTT
CCGATAATTTTTGGGAGCGGAGAGATATCTGTATTAGAATGTTTATTCAACCAGCTAAAACCTGCAAATA
CAAATATAATTTTTAGAAAAATTTAGGGAGTTATCATGCAAAATTTAAGTAATAAGGTGACGGGCAGTAC
ATTAACTGCAGCAGAATGGGACGAAGTCCCACAAGAAATCCAAAATGTGATCACAGAATCGGGTATTAAT
TTATCCTCACGTGATCTAAATCAGCTCGGAAAAGGTATTGCAAATTATGTTGCAAACGGTACATTTTATA
CAGATTCGGGGACTGCAAACGCTTATGTTTTGACAAAAATTGGCGGCAAACAAACGCCGACAGAATATAT
CGATGGATTAGAAGTTGAATTTAAAATTGGAAATACTAATACGGGTGACTCAACAATTAATGTTGCTGGT
TTGGGCGTTAAAAATATTGATAAATCAAGTACACCCGGTGAGTTAAAATCGGGTCACCTTTTGCGTTTAC
GCTATAATGCAACCTCGGGAAAATTTGATATTGCAGGAAATACGGGACAAATAAATATACCGCCTGCCAG
TCAAACAACTGCGGGTATTGCAGAAATTGCAACAATTGCAGAAACGGTAACGGGTACAGATGATAAAAAA
TTCGTTACTCCCAATAAAATTCATTTTGGATTTCGAAAATTATTTGCCGCAAAAGGATATATTGCATTTC
CGACTTGGTTGGGGGGATTTATCATTCAATGGGGTGAAGGAACTGGAACTAGGACGGAAGTAAATCAAAC
GATCGATTTTTCAATCCCTTTTAATGAAATTTATCAATGTTTTGTGTCGACACGTGAACCCTCTTCCAGT
GATACGGGGGACATGTTTTTTATAGTACGATCTTTTACTGTACAGCATATAATTGTTTATCCTCAAGGCC
CTCGTACAACGAGCACCAAGTTACATTATCCAATTTATTTAGCCGTGGGAAAATAAAAATGAAAAATATA
ACACCTCCTAAAAATCCAAAAATTAACACAAAACATCCACTGGCAAAATATTTAGTGAATTGTTTTGTGT
TCAATATGAACGGAGCAATTGTTGATTTAGTCTCTAATGTTGAATATGAGATGCCGAAAGGTTGGCAACA
AAAAGAGACCAGTATTTATATTGACGGATCCAACTTTTTGACGCTAAATGATACATTTGAGACAGAAAAA
GAATTCGCAATTGTCACTGATGTTAAAAAATATGCAAACAATGGCGGACAAGGAATTTTTTCATCTCAAG
TTGATTGGAAATCATTTAGAGAAAAGGGTGGATTGAGTTTTCAATACGATCGTCACGGATTAGATTGCTA
TATCGGGGCAATCCCTCTTTTTAATCGCGATGAATCAATCGGCATGATTGTCAATAAACGTGCATCCTTA
GTTGCAACTGCAAAAATAGAAAATGATAACAAAGGTCAACTTTACGAAAATGTAAAACAGCCTAACGCCT
ATTATTATCCAGAGCCATTGGTCCCCTTTAAAAAAGGTACTCTACCCAAACAGATCGGGCGATCGTATAG
TGTAGATCAAGATGAGACAGTTTATTTTCGCGGCGAAATGTATCATTTATATTATTTTAAAAAACATTTA
GATTATAAATGGGTTTATCGATTAAAAAATGATCCCTATCAAATCGTCGAAAGCGGCGGATCAGTTTATT
GATCTTTTTTGTTTTTTTTGACGTTCGTCAACGATCTGATCTAATTCAACAACACTGCTGCAACGACAAT
TGATCACATTATCGATTGTCGCGCCAAGTGACGTATCGCCGGGGTAATTCAACAATTGACCCCCGACCGA
AAAGGGTTTGTTTTGGGATCGTGTTTGACCGTTGGCTTTTTCGTGAGCAGGACGAACTCGAGAATCACCC
ATAGTGATCCATTTTTTTGTGCTGTTGTTTACTAATACATTGACTTCATTAAATTTTGTAAATTCAGCAA
TAGATTGTGTCTCATATTCTGAAATTGTTTGTACTCTTGATTTTAATTTTTTTAATAGTAATACACCAAG
CAAAATTGCCAGATCAGAATTAGATGTTTGATTATCATCCTCATTTGTTTTTGATAAATCATTAAATGAT
CCAATGAGATCTCGTTCATTTGTATAATTGATGATTTCGGATTGCTCTTTCGATCGCATTAAAATATATG
CGTTCAACAATTCAGCAATACGTTTTTTTTCATTTTCTGTTGGTTTTAGATCGTCCGGCAATTTATCCGA
GATCTGATGTTCAAATCGACTACTTACAATTTCGTAATGTTCTAATAATATTTTTGATAATTTATTGGTC
AATAATGACATATCAAATAAAGTATTAGATATTATATATTGTTTTACAACAAGTCGAATAATACGCTTAT
TAAAATTGTTCAATGTTTTGTTTAGTTTCAATTCTAATTCCATTTTCAATTCTAATTCCATTTTCAATTC
TAATTCCGTTTTCAATTCGTCATTCATTATTTTTTGCTCTTTTTATATTGCGCTATTGCTTTTTTTAAGT
TTTGCTGTGTCATTGTTTTGTTGTTTAATGCTAATAATACAATTTCATCGATTGTATTTTTTGCCAGAAT
GTGAACAATTGATACTATTTTTGTTTGTCCTTGGCGATAAATTCGTGCATTCATCTGCAAATACAACTCT
AGTGACCATGGCAAACCAAACCAAACGACAATTGATCCTGATTTTTGTAAATTATCGATTCCATGACCCA
TTGATCCGGGATGCCCAATTAATAATTTAATCTCTCCGCTGTTCCAACGCTGTATTATTTCTCCTGTATT
TTTTGATTTTTCGTCAGTCAAATTGACGGGTTTGTATTTTTTAAAATATTGCATAATACAATTTGCATCT
GATTTAAAATTATATGCACATAAAACAGGTTGTCCAGCTGCATCTTCTAAAATTTCATCAAGTGCTTTTA
ATTTTAAATCATGTATTTTAGTCCATGATTGTTTATCATCATAATAAATATTACCGTTGCAGATCTGCAA
GCATTTATTGGATGCAGATAAATTATTTAATAATTCTAATTCAAATCCCGTATCAAATTCTGTAAATAGA
TTTTTTTCTAATTCATCATAGTGTTTTTTCGCTTGTTTCGGTAATTCAATCCAGATATCTTTATACGCAA
TTTTTGGTAAATCGATATAATTATTTGCATTACTCATACTCAGTGTAATGTCGTTTATTTTATCTTCAAT
TTGTTGTTTTCCATTTTTTGTGAGTGTCCATACCCAACCTGTGCGATCAGAATAAAAATAATTATTGCGA
TAATGTGTAATATATTTTCCCAATCTTTGTCCATTATCGATTGCCAAAAATTGTCCAAAAAGATCAAGGT
AACCGTTGCACGCGGGCGTTCCCGTTAATCCTGTAATATATTTAAATTTTGGAATTAATGATTTAAATCC
TAATTTTTTTATTGTTTTAGTATTCCCAAAATCATCTTTGACATATTTGACACTCCCCGCAAAACGAAGT
GAACGCGCATTTTTCATTTTTGAAACTTCATCATAAACGCAAAAATCAAACGGAAATTGATCATTCGATT
TTGATAGTTCTTCAACAAGCCACGGCAAACCCTCATAATTGATTAAATAAATATCAGCGTCAGCATCGAG
TGCTGCATTTTTATTTTTTCCATGCAGCAGTGAAAATTTTAAGTGTTTGAGATGTTTCCATTTTTTAGCT
TCCTCGATCCATACTCCAACCGCTACGCGTAGTGGAGCAATCACTAATGTTTTTTTGACTTGCCCCATTT
TCATCCGAAGACTAATTGTCGTCAATGTAACAACTGTTTTTCCACACCCCATGAATCCCCAGATCATTGA
TTTTGGATTAGACAATTGGTGGTCTATCATTTTTATTTGATAATCGTGTAATTTCATGTAATTTTCTCTA
TAAATTTATCGATATCGTTTTTTGAAAAAACGACATCGATATTTACACCCAATTTTTTTATTTCATTAAA
CCGTTTTCGTTGTACAAATGATATTTTTCCTTTTCTGTTTTTTACTTCAATAAGAAAAATATGACCGTCA
ACAATAACAATACGATCAGGAACGCCGGGTGAATCAGTACTTATCCATTTATAAGATTTTCCTCCAATTT
TTTTTATCTCTGATTGCAGATAACGTTCTATTTTTTGTTCTAAATATCCCATTTATTTTTCCTTTTTTAT
ATGAACATATTGTCAAACTTGCAATATTTTTCAGCTTTTTTAATATAAAAATCATAATCAATATCAATAT
CGTTGATTGATCGAATATCATTGCAGATCTGTACATTGTTTTCTGCTTGTATGCTAATTTTTCTCTCTTC
ATAAAGAGATTTATTTTTTGTATGAATTCTAGAATCCCAGTTGCTCCCTATTTCTTTTAATATTTCATTA
AAATACTCATCTGATATTTTATTTTTTCGTTTGAATGTACCCAATTTCATTTTGGGTGGCATAACTTTTG
TTAATGGTTTTCCTTTTTTACTAACAACATATCGTAAAATATTTCCGACTTTTTGTTCATCGTAGAGTAA
ATACGAATTTTTGGGCGTTTTTGCACTGAATACAAAATCATGAATATCATCATGTTGATAAATAAAATCA
GCAATATTTTTATTATGGATTAAGTAAGCTTCAACTGCTTTTGCAACAACTTGCATGGAATGATTTTGAT
GTAATTGCAAATCGTCACTGTGACAAAACTTTCCTTTTCTTTTTAACTTTTTTGTTGTTTGCTCTTGAGC
CATATAATTATTAACATCTGTTATGAACATGCGAAAATATAATGTTTCTTTTAATGTCAATTTAGTTATA
TTTTGCCACCATTTGCACACTTTTCTCGTATGTTTTAGATAACGTTTATTTACAAAATAAGTGATCCCGT
CTGTATTGCATTGTATTATTTTAAGTCCTGGCGTTTTGATTAATTGCTCGACTAACATCAATAGCAATAA
TTGCCCGTTGATTGTTATTGATAATAAATATTTAAGATCATAAAAGGGGCTATATTGATTTCCGGAATTG
CCAAATGTCGCGTTTAATGCGAGTTTTAATACTGCATTTTCAGCGGTCCCTGCTTTATATATTTGTCGTT
TTTCATATATTTTTTGATAAATTGTACAAAATCCAATACCCAAGTGTGCCGGGTATAAGCGATTGACAAT
TGCAAGCTGCGGATAATAACTGACAACATCTACGTCAACTATTTGATAATTACAATCACTATTAATGACT
GTATTTTTAATTGATGCATGTAATCCGCCCCGGCCAAGAAAATAATCTAAATTATCAATGTGACACTCAA
AATTGATATTTTGACCTTTTTTTATTGTTTTTTTGATTTTATTTAATATATTTTTAAGTTCTGAATGCTC
AAATCGTATCATTTCAAAAACACAATCATTCAATGATATTTGACTGCGTATAGTCTGAGTTGAACAATCA
ATATAGGCACGTTTTAAGTGATTGATAATGATAGTTGATCCAATTTTCGCATCTGAAAAATTTGTCATAT
CAGTTTGATATAAGTCTGATAAATCAGTGCGTAATTGAATTGCTTTTTTTGATTTTAAAAATAATAATCG
TGTTGCATCAATATCATGCCAGTTATATTTGCATAATGTTTCTATCTGTGAGTTATTTAAAACTGTATTT
GGAGGAAAAGGAAGTTCTTCAACTGACTTCATTCGCATGTTAATTTCTAACATTTTTAATGATGTTGACT
TTGCTACATTATCAAAATGATGTATTTTAAATAAATCAATTTGCTTAATTTTCGGATCCCAAATAATATT
TTTAAATCTATCGTCCCAGTCTGTATTAATGATTGATACAGATTTTTTATAAATGTCGAATAATGTACAT
TTTTTTCCCAACGTCAAAATTTCATGTAACACCGGATAGTCAAAACTTAAATTATTAAAACCGACTAATG
TATTATTATTATTTTTTATATTCGACAAAAATTCTAATAATTCGATAATTTCATTTTTTTGTGTACTAAT
CTCAAAAAAATATTGTTCATGTGTATCGACATATTCAAATGCGATTGTAAAAATATTTGGAAATGTTTCG
ATATCGTAAATAATCATAATATTATTGATATTGATCACGATAAATTAATATCGTGATCAGTATTTGAAGT
TGAAATTGAATTATTGAATCATATATCCGTATTTGATTAACGTATCATCTGTCCATCCCGCCTCTATAAA
TGATTCATATGTAACACCATTACATTTTTCAGTCATTTTTCCCGGGCCCGTCGAAGATTCAGATTTTGGT
GCTGGTGCGGGCGGCGGGGTTGAAGATTCAGATTCAGATTCAGATTCAGATTCAGATTCAGACTCAGATT
CGGGTATGTGTGTTTCAGAAAATAAAACATTTGCGCTTTCACGTGAGATCAGCAATTCTAACGGAATTTC
CCCTTTTTTTTCAGTAATCATCGTTCCTTGCAGATAACAATTGATTCCGCCGTCTCCGATAGTATATGCC
GAAAAATCTCCGACAATCCAAGCCAAATCTCCAATTTTTATTGACGACGAATCGATGATCGGTTGTATAT
CGCAATTAACAACGTGAGGTCGGTCAAAATCTTCACTACTAGTTAACCTTAATGACATGTAATCTGATAA
TTCATTCGTTTCTGATTTCCATACACTTCTTGCTCGGGAAGGGAGTCCGTTTGGAAATTTAGATTTAACA
ACATTGTCAAATATACTTTGAATAAGTTTGCATTGTTTATCTGTTTTTTTTATCAAAATAGTTATCGAAT
AGCGTCGATTTGGATAATCTTGGCCGTCGGGTCTTCTAGCTGCTGTTGCTTTTAAAAGACTTTGATATTT
TATAATGCCGTATGCTTGTACTTTCATTTTTTTTTATTTTCCTATTTTTTGATTGATATCTATAAATAAT
TTTTCTACTGATGATTTATTATTTTTCTTTATTACCTCACTGCCTTCTTTTTTCTCTATTAATGAACTGA
TTAATGATTTTTGTTTATCCGTTAATTTTAATTTCAACGCTTGTGTCGGGGAAATTAATTTTTGTGGATA
AATATCTTTCTTCAATAATCGTATTTTTTTTAATTCTTCTTCAATTTCTTGTGTTGCTTTACTCCAAACG
TTTCTGCTTGATGTTTTTCCAATGTAAAATCCGGGAATATATTTATCATTTTTCAATCTATGCATTGCTT
CATTTTTTATTTTTTCAAATAAATCATTGAACATAAACTCTAAATCTAATAACGTTGACAACTCACTTTC
GTTGATATTTTCTAAATCATCAACAAAACGTATAAATAAATTAAAATCAATGTCCTCTATTTCTTTTTTA
TTTATTAATTTGAACTCACTGCAATTTCGTAAATGTTTGCAATATTGACAATGATCACCACTAGATAATT
TTGCATTTTCGTCATCTGTTTTATACGCTGCAATTTCTAATTTTTTTATTTCCAATAAAAGTGACATTGG
ATTTACTTCTTGTGATCGTATCTTATTTTTATTTTTTGGCTGTATAATTGTTATTTTTAAATCGTGTACT
GACACAAGTGATTGACACGTTTCAAAATATAAATAAGTCATTAACTGTAGATTGTTATTAACATCAACTT
CAACAAATCCGTCTTTATAATCAATTACTTCAGTGGATAATAAATTTGAATTTTTTGACGTTACTTTAAT
TATCACATCGCATGTACCCCACCAGTCGTCTCGATTACAAAAATCGGAGTCAGGATAAACTTTTTTTTCA
GACTCAATTGTTACAATCGAATCCGGATATTGTTCTGATAATTCTTTATAACGATCGTAAATATAATCAA
GTGCTATATTGACTCGTTCCGCACGTTCAATTTCATTTTTATCAATAGATTTAACTTCATAATGTTTAAT
ATCTGATTTTAAACAATTTTCTAAAATACTATGTGTGTACGTACCATCTTTGCCAACAGCAGATATGACA
TCAGTATAAACTGATTCTTCTCTTACTGACCCGGGGCAATATACCCAGCGCAAATTTGAGGGACTTAATC
TTGCGTGTTTCATGTTAACTCCTTTTTTTATTGTGATTTTCTAGTTTTTCACGTTTTAATATTTCTTTTG
ATAATAATACTCTGACCCAACTTGATACTGTTCTCATTTCCTCCTTTGATATTTTTTTTAGTTTTGTATA
CATTTCATCTTCAATGACTGTTTGTAATGTTCTTTTCATAACCATATTCATTTTTTTTATGTTGTGACTT
ATAGTATATACTATTATTATAAAAAGTCAAGTAATAATTTTATTTAATTTATATTATTTTTCATTTTTTT
CATTTTTTTGTATTTCTTTTAGTAGTAATAATTTAACCCAATTTGACACTGTTCTCATTTCCTTGTCTGT
TATTTTTTTTAATTTTTTATATATAGAATCTGGTAACACTACATGAATAGCTTTTGTCATAATGATATTT
CCTTGTTTGTTTTTTAGTTTGTTTGCATGTAATATAGTATACATTATTGTGATTTTAAGTCAAGTAATAT
AATAATTTTTTTATTTGAATCTTGACTTATATTTAAGTCAAAAAAGATAGGAATGAAACTAACACATCTT
GTTTATGTGTATATTTTGCTTATTTGAACAAAATTAATTAAAAAACAGTCTTGTTGTGTGTCTCGTAATA
TTTTTGTGCTTCAGATTGTGTCATTTTCTTTGCGATTGCCCAAAATCTACCCCTGATTTGCTTTCCGTTT
TCATATTTTGAACGCTGATGACAATAGCACTTGTTCTCATTGAGCACTCTAATGAGATTTTTTGTGAACA
GCGTATATTGCGATCACGCAAATATCGCAAAATCTGATCAAATGAGAAGATATTTAAACTAAAATATCTT
CTCGATATTCAATTGCTTCAGCGATAAATTTTTCATAATCTGGTTTTGATTGCTCAATCATGTTTTTTCA
GCGTTGGTCCGTACTGGCAAAACGCCGTATTTAAAATTTGTAATATTTCGATTCATCAGAAAATGATAAC
AATGACTAATAAACTCACTTGTTTCTATTTTTTAGCTAACTTTTCGTAAAAAATATCTGAAAGTGGGGCT
TTCGGTGAATTAATAACGAGTATTTTTTCTGATCTTCGCAAAAGCGTAACGAGTCTTCATGATTTGAAAA
CATATAAATTGAATAAAGATTTTGTTGCAGGATCGGACTTTGACCTTTGATGTTGAGCTGCTCGAAATCA
TCATTTGCGAGTTTTGTTTTGAGTCGATTAAAATCACGTTTGTCATTCATCAAGACTTCTTCAAACACTA
AAACTTTTTTACATTTGTAGATATCACCCCACCCCGCATCTAAATCATCATTGTTGATAACGGAAGACGA
GTGCTCTAAAATTTTAATAAGTGGGGATATTGACATTGATTTCCCTGTACGCGCTTTTCCCCATATTAGA
ATTTGCCAGCGGATTTTTATATCGGGTTTTTGCAGCGTAAATGCCATGTGATCTAGTACTAAGTCAGCAT
ACTTACCATAAATATATTGACATAATTGAATCCATTCGCTTACATCGCCGGCGATTGGATCAATTTTTGG
TGCTTGATAAAGATTAACTAATTTTTTTCCTTGAAAATTAAAAAATTGTTCATCGATCGGCTTCCATCCC
ATTCCGACCGCAATTATTTTTTTATCAGATTTTGTTAAAATTAAATTGGGTGACATATCGCAATAGTCAC
CGTAATTTACATTAAGTGCTGACGCAGTTTGAAATATATTTTGATCTAAATTATAAAATCCTCCTTTACC
CTCTGTTAGAACTACAATATTTTTCAAAATCCAATCTGATTTATCATCTGACCGATACCACTCTTTATGA
TAATCATTTAAAATGGTATTAAATTCTCGTTTTCCCCATTCCATTTCTTTACAAATTTTGTCATGATACA
TGAGTTTGAAATCAGTACGTTCATGATCAACTTGTTTACAGATTTGTTCTGTAATAATAATTTTCTTATC
GCTATCAGTTTCGTTTTTTAATTGTTCAAATAATTCTTGAATTTTTTTTTGTGTATCGTCAATATTTGAA
AATAAATCAGATGCGGATTCTTTTAAATGATAGATAATATTTGATCCGCTGTCATACAAAAATAATGATC
CGTTTTTAGTATGTGAAACAAATGCTGCAAAGGATGTTGATTCTTGTCTGAACGGTGACTGACATCTTTC
CCGATCAATTGATAATTTTTTAAATTCACCTAGCGTTATCGTTCCGCTATTTTTAAACTCAATTTGAGTA
TCTAAAGTTAAGCAGTTAAAGTCTAATAGTTTATTTTTTTCAATCTGTAAATTTATTTTTTTTTGCTGTT
CGAACGTCGGATTAAGTAATTTTTCAGTATCAACTATTTTCCCGGGGACATATTTGATTTTCGGATGGGC
AACGCTTAAACCAGATCCTTCAGTTGTTGGTTTTCCGTCGTAAATAATACGTTCTCTGCTAAAAGTTGTC
GGATCAAATATACTCCATATTCTTTTTCCTCCATTTTTTAAATCTTTTAAAACCCCGGCATCGCGATCAA
ATGCATGAATTAAAGCGGCTCGACCGAATCGCTCAATATCTTCTGCATTTTTTGCTTGTAGATAAACATG
ATGATTGTTAGGTGCAATTAATATTCCATTATCTAAAATTCGACCTGAATTGCTCGGGGCGACAAGATAA
GCTGCATTTTTTAGCCCCGGCAGAAATTGACACATGATCTTCCACCATTTTTCAAATGTTTCAAATTTGA
ATTTTTCTGGTGCATTATCGATTGTATCGCGATCGATAATAAAAAACGACGATTGGACAAATGTAGATTT
TAGTCGTGCAGCATATTTAATGTTATTGATTGTATGCAATCCTACAATATCATCATGCCCGAGTATTTGC
TTTAATTTAGCACTGGAAACAATATTAAAAACTTTTCCATTTTCGGTGCCGGGGATATATCCGAGAACAA
TTACTTGATTTTCATTATTACCGACTTCTTCTAGTGTCGTCTTAAGTTCACTTAAATTATCGATTTTTCT
AGTGATTGCAGTACAAATGCTATAAAAATTGGGTGATTTTTTGACAACCACCTCATTTTCTTTGATATAA
TGTTTATTCGCGCTTTTAGATGATTTAATAATTGTAATATAATTTTTCATGTGATTATCTTTTTTGTGGG
TGCATTTTTCGTTGGCGGATTTGGGGTCTGTCAACGATTTTTTTTGTCTGCTGTTAATTAATATTTCTTT
TTATTTGCGTCGTATTTTCTTGCTTTCTCATCTCTATAAGCCACTCTTTAATTTTTTGTTTTAAGATTGC
CTGTTCGTCTTTAGTTGCCATTATTGCGCGTAATTCATAACGTCCCATGAGTTTTTGTTTTTTGCGAAAT
ATCGCTTGTCTTTCTCTTGTTGATTTTGCCATTGGCTCTCTCCAATATAATTTTTACTCTTGTTGTTTAG
AAATTCTTCTAAACGTAGATCTATTATATACTGTTACGCATAATTGTCAATAATAAAAAGTCAATATAAA
ACATAAACAAAAAATAGCGTTATTTTTATCACTTTCGACAAAAAATAAATAAATTATACAAATAAGCAAA
GCAAAGCAAGCCATAAATTCGTTGTTTTTTTTTGCCTTGCTTGGCTGGAGCCCCCGCCAGCCGGGGGTAA
GCAAAGCAAGCAAGGCAAACAAGGCAAAAAATAGACCTGCCTTTATATATATATTTATTTTATATTTCTA
TTTCTATTTCTATTTCTATTTTATTTTTTATATATAAATAAATATACAATTATGCCTTGCTTGCTTTGCT
TACCCGCACCAGCCGCGGCTTTCAGAGCAAGCAAGGCATAAAAAAACATAGAATTTGTGCCTTGCTTGCC
TTGCTTATTTGTGTTTTTTTGATATTTTGTCGTATTTCTGATTGATTTGATTGTTAATTATTTGATCTCA
GCAGCATTTGATGACACCGCTGAGATCTAATGATTAATATAATGCGGTATGAACAATGACAGTGTCTAAA
TTATTGTCTATCGCGCATTAGAGAGCATTTCGTCGGTACGACTTACTATACCCTTATCGACAACAATAAA
GTCGATGTGGACTCCCAGGAGAGTTCTGCTATAGACAGTACGATCATCTTCTGAGATCACAATGACTGCG
TCATAGGCTTTATGACCTCTTATTTTCAATGTGACGTTAGATTTTGGGGTTAATCCTGCTTCGATAATCG
CGTTGAGTAAAAAATTACCCATCCAGTTTTCTAAATATACAGTTTTTTCAATATCATTTTTTGTATTTTT
GAATGTGATTTTGCGTGATGTGACGACAAAGATACCCCCAAATTTTCTATGATAAGATTTTGAGTATCTT
GAGTTATCATATTCGCCATCCTGCTTGCTGCACACTGTCCAATCACCAACGTTTGCGGTGTGAGAATAAG
TTTTGTTGCCTTTTAATTCGTTTTGGATGGTTTTTAGTGTGTTGTTGGTTTTCATGATTATTTTCCTTTT
TTGGTTTGATTGTGTGTTTGCTTTTTGTTTGACTCGAATCTAGTATAACATATTATGTGTTATTGTCAAG
TATTATTTTAATCGATTATGTGTTTTTTTTTGAATTGCTTTAACTTAAATATAGTATAACATATTATCTT
ATATTGTCAAGCGTCATGTTGACAAAATGTATTTTTTTTAAACATGACGTGTTAAACTTTGCTTCTAAAA
TGCAGCAAATAACAATAATTTACAAAAACTTAACAATAAACGTCTAAAAAAATGCCATTTAAAAAAGGAA
AATCAGGAAACCCTAAAGGGCGTCCGTCTCAACAACAATTTCCTGAATTGAAGAAAATGCTCAATAGATA
CGGGCCAAAAGTATTATCAACCGTTATAAAATTGTCGTTGTCTGGCGATATACAAGCATGCAAACTCATT
TTAGACCGCGTTTATCCGACAATAAAATCTCAAACTTTGCCGGTGTATGTTGAGTCAGATCCTGGGATGG
AAAATCAAGCGGATGCGATCATTAAAGAAACATTACGAGGAAATATTGCTCCAGATGTTGCAGTCATGCT
AATAAATACAATTATCGATTTAGCAAAAATACAAAATGTCGATGCAATGAAAGAAAATTACATTATTGAT
ATCGATGAATACAAACGTATACGCGATGAAATGATTACTGATGACAAATGTTAAAATTCAACAGATAAGA
AAAGCAGAGTGTGAATTAGATTTTTTATATTTTTCGCGATATTTTTTTAAAATGCGTTTTGGCAATAAAA
TGATTGTGTCAGCACACCATCGTGTTATGTCAAAATTTATCGATGATATTTTTAACGGAAAAATAAAACG
AGGGATAATCAATATTCCACCCGGCTATACAAAAACGGAGTTAATGACGATTAATTTTATTGCATACGGG
ATCGCAAAAAATCCCGCATCACGATTTTTGCATTTATCCTATTCGCATTCCCTCGCATTACAAAATTCAT
CGACTGCAAAAAATTTAGTTGGATCTGAAGAATTTCAAAATTTGTGGAAAATTAAATTACAAGATGATGC
AAAAGCAAAAGAAATTTGGTGGACTGAAAAAAATGGAGGCGTCCGTGCGACATCGTCAATGGGACAGGTT
ACTGGATTTCGCGCGGGTCATATGGATCATAATAATAATCATTTTACTGGCGCATTATTAGTTGATGATC
CTATCAAACCTGAAGATGCATACTCAGAAATTATGCGTGAGGGGATCAATAATAATTTTAATGAGACAAT
ATCTTCGCGTTTGGCGGTCGAAGATGTCCCCATCATTATTATTATGCATCGAGTGCATTTTAATGATCTT
TCAGGTCATTTGCTACGCGGCGGGAGTGGTGAAAAATGGCATCATCTTAATTTACCAGTTATTATTGATA
AATCGAAAAAATATCCTAACGAATACACTCATGGTATTCCCTATTCATATGATATAAAAGAAGGGTGGTT
ATGGAAGTTTAAACATAATGACAAACATGAGCTCGCATTAAAAAGTCATCGACGAAAATTTCAAGCTCAA
TATATGCAAAACCCAATCAAACGCGATGAACAATCTGCACTTTTTAATGAGTCAATGATAAACAATGCAC
GTGCATTAAAGTTTAATAATTGTATTAAGACAATTATCGCAGTTGATCCGGCAATTTCAAACACTCAAAA
ATCCGATGAACATGGCATCATAGTTGCATCAAAGCACAAAAAGGGATATTCTATCGATGCCGATTATTCA
AAAAAGGGAAGTCCAAAAACCTGGGCTGATTGTGTGATTGCAGTCTATGAAAAACATGATGCAAATGCAA
TTATTATTGAAATAAATCAGGGCGGTGATATGTGCGAAAGTACATTGCGTGCAGCAGGATTTCTTGGGAA
AATAATAAAAATTCGGGCAACAAAAGGAAAATTTTTGAGAGCTGAACCAATTGCTGCTTTATATGAGCAA
AATCTAGTTGCGCATGCGTCAGGATTATTAAAATTAGAAGATGAAATGTTAGACTTTGATAGTGTGACAC
AAAAATCAAACGGAAAATCCCCAAATCGATTAGATGCGGTTGTGTGGGCTTTGACTTCGCTGTCAGCAAA
AACAACAAAAATTCATATCGGATAATGTATGCGATTTTTTAATTTATTTTCAAAAAAATCAATTTCAAAC
GAAACAAAATCAATCGACTTATCGAGCGAGCTAGGATCGTTTTTAAAATTTGGTATAAATTTTTCAGCTG
AAAACCCCATCGGTGCACTCTCACTCTATGAAAAATCAAGTGCTGTCTCGATCCCTATAAATTATATTGC
CGAGGCTTTTGCATCATTATCTCCCGTTTTAAATTTTAAAAATGAAATAATAACAGATCACCCCATTTTA
GATTTTTTACAATCGCCATCACCGTATTTTTCACGTAATTTACTTTTAGAAACACTTGCCAAAAATTATT
TAATTACCGGTGAAGCTGAAATAATCGCGAGTGGAAATATTAATTTACCCCCTTTAGAATTAAGACCCAT
TTCTCCCAATGAAATTTCAATAATTTCCGGTGATGATGGCACAGCAAAATCAATGGTTGTTTCAGGTAAA
TCATTTTTCGGGACGTATCTTGCAGTTAAAAAAGCGAATAAAATTAGATATTTAAATGGAAATCTATTAG
AATTAAAACAGATCCGAAATTATTCAACAAAAAACAATTCATTATTACGCGGACAATCACCTTTACTTTC
CGCCACTGAAGAGGTGCGACAACATATTGCGGGTAATCATCACAATGTGTCATTGTTAAATAATGGGGGT
CGCGTCAGTTTAATTTTTCATTTTGATGAAGATCTAACAGAAGATGATTTTGAAATAACAAAACAACGTG
TCATTGAACAGTATGGTGGTACCTCAAAAGCAGGACAGATTGGGGTTACCGCCGGTGGCAAATTAAATAT
ACAAGAAATGTCAAAATCAAATATGGACATGGATTTTATCAATCTACAAAAAATGGCGCAACGCGCGGTG
GCATCACAATATAAATTTCCATTACCATTAATAACGACTGACGCGTCAACGTTTAACAATTACAAAGAGT
CAAAAATGGCAATGTATGATGATGCTGTTTTACCACTCGCCGATCGCATTTTTGGTGGACTTTCGGATTT
TTTATTATTACGATTTAATTTAGATCCTGCTCAATTTAGATTGACGTACGATATTGATAATATCACAGCA
CTCGCAAATCGACGTAATGAAGAATTAAAATTACGCAGCGAATTAAATATTGAAACGACAAATGAGATGC
GCTCATTGATTGGACGAGAACCTGTTGACGGCGGGGATAAAGTTTTAGCACCAGCATCAATGATCCCGAT
CGGCACCGACTTATTTACAGATGATAACAAAAAATGAATAAAGAATTTACAACATTAAATTTTAATTGCA
TCGAGACAAAAAAAAATAAAAATAATATTGGTATTTTTTCTGGCTATTTGTCTACATACGATAAAGATAG
ATTAAATGATGTTTTTCTTCCCGGTGCATTCGAAAAATCCATCAATAAGTATAAAAAAAATAATCGTTCT
ATTAGAATGATGTATCAGCATAATAGTGATCAATTAATTGGAGAATTCCCAATTAATCAAGTAAAAGAAG
ATAAAAGAGGATTGTTTGTTGTCGGTAATATTAATCTTGATGTGCAAAAAGGTCGTGAAGCTTTTTCACT
AATGAAACAAGGAGTACTTAGCGATATGTCAATCGGATTTGCAGTAAAAAATATCAATGATATAGAATTC
AAAGATGGGATTCGATATATAAAAAAAGCTGAAATTTTTGAGGGGTCACTCGTAGCAGAGCCTGCAAATA
CTGAGGCGCAAATCACAGAAGTTAAAAATAATGAAAAATCTAAAATTATCAACGTGTTAAAAGAGTTAAA
ACAAATTAAGCAATTAATCAAATAGACGAGAGAAATACAATGGCCGAAGTAGAAAACATAAATGATGTAC
TTAGTGCGGTAAAAGATTTACGTACCGAATTAGAGAAAAAATCTCCCGATTTAGAAAAAATTGAAAAAAT
CGAAAAGGATCTCGATAAACAAGAAAAACAAAATCAGGAATTAGTTAAAGAAACAAAAGAAGCAGAAAAA
CGCGAAACTGAAATAAAAGAACGCATTGACACACTCGAAACAGAATTAGCAAATCGTTCGCAGGGCACAG
AAACAAAAAATTATCGTGAGTCAGATGAATATAAAGCACTTGATACTTTTGTAAAACAAGGTGCATTTGC
AATCACAAGTGAACAAAAATCCATTCTCAGAACTGATAACGATGTGCAGGGTGGATTTTTAGTAACATCA
GAAATAGATAACGCCATTACTAAAAAAATTATAGAAATCAGCAACATACGCTCGATTGCCCGCGTCAGAT
CTATTGGGTCAAAATCACTTAATATTCCGATCCGCAATACTATCCCGACTGCACAATATGAGGGGGAAAC
TGAAAAAGGACCAGAAGATACATCAACCTATGGCAGCGAAACGTTAACAGCATTTAGACAAACTGTAACA
ATTCCAATCACACAAGATATGTTGATGGATTCTGCTTTCGACATGGAATCTGAAATAATGAGTGATTCAG
CGGAATCGTTTGCACAAAGTGAGGGCAAGGGATTTGTGGTAGGTGACGGAGTTAAAAAACCCTTCGGATT
TACTTCCGACAAGCGCGTCACTAAAAACGCGAGAATCTCTGCATCGAGCGGTAAAATTTGGTTCGATGAC
ATGATGAATTTAACTGGCGATTTAAAAGTTGGTTATAATCCCGTTTATGTTTTTAACCGTAAAACTTTAG
CGTTTTTACGCACATTAAAAGGGGCCGACAATCACCCCCTTTGGAATCCCGGCATGGGCGGTGTCGTCAT
GAACACAATCAATGGTTTTCCCTATTTGATTGCAAACGATATGCCCGATATTGCTGCTGGAAAATATCCT
GTTGCATTTGGAGATTTTGCTCGTGGATATACTATTGTTGATCGCACAGGGTTAGCAATCATTCGCGACG
ATATCACGCGTAAAAAAGAAGCAATTATCGAGTTTACACTGCAGCGCTGGAACACCGGACAAGTTACATT
GCCGGAAGCGATTAAATTGTTAAAAGTCAAAGCATAAAAAAGGAAAATAAAATGTCAGAATATGATTTAC
ATCACAAAATAAAAGCAAAAATAGCTTTTGCTGATCAATTGATTGATAGCAATACCGTCACGCATGGGAA
AATTATTGATACATCGGGTTATGAGGCAATTGAATTCGTAGGAGAGACCCATGGGTATATTGATGGTAAT
TTTGCATTTTTAATTGAGCAAAGTGATAATTCAGATTTATCACAATCTGAAATTGTCCCCCAAAATGAGA
TTTTAGGATCGTTGACAGGATTTAGTGAAAATATTGAGGCCGAACATGTGGGATCACTGGGTAAAAAACG
CTATCAACGCATGTCAATTGTGTCAACAAATGTAAATGCGGGCGGGGCACAAATGTCCGGTCTTGTAATT
TTAGCGTATCCAAAATCTGCACCACCCGAATAAATTTCATATGCAAGTTTATAGTCGGCTCAGTACTGCA
TCGTCACCTGTCGATCTATCATCAATGAAAAAATATCTAAAAATTGTGACAACAATTGATGATACTTTAA
TACAACAACTGATCGATGCGGTTACAACGTTTTGTGAAAATTATACACGTCGTGATTTTAGAGCAATCAG
GTGGGAACTTAAATTAGATAGATTCTCAAATCGCATTTTATTAAGACGTGACCCCGTTGATACAATCGAA
TCGATATATCATCTAATAGATAAACAATTTGTGATTATCGACCCCGATATTTATTATTTAAAATCCGATG
TACAAACATCTGAAATTTTACTCAATGGAAATGCGAGTTGGCCGACGAATACCGATCACATAGAACAATC
CATCAAGATAATTTTTAAAACAAAAAAATATCAATATGATGCATTAATTGATACAGCTATAAAACAAATT
GTTGCATATTTATATGCGAATCGTGGCGATTGTGATTGCGACATGATACAAGCGAATAAAAAATCTAATG
CTTATCTTATTTTAGATCAGTTTAGAGTATCGAGAGTATAGTCATGTCTGTTTGTGAGAATATTCGAAAA
AAAAATAGAAAAGTCTGCATTGGTGATATGACAGATATGATCACTTTACAAAATAGAAATATTCAACCAC
CTAAATTTGACGCAATCGATTTTGATGAGCAATTTTCAAATTTTGATGAGCCAGTTTGGGCAATGATTAA
AACAGTCAATGGAAAAACATATTTCGATGGTGTTTCAATTGCTGAAAATATAACGCATTTTGTTTATATT
TATTTTGACTCATCTGTTACTTCACAGACTTGGGTTCAATTGTTGGACGGAAGACGACTTGATATATTAC
ACGTTGAAAATTTAGATGAACAATCAGAATTTTTATTATTGAAGTGTGTCGATCGCGGTTATGTGAATGC
GAGTAAAGCATGAAATTAATCGTTAATAATAATAATAAAAAAGTTTGGGCGACTATCGAATTGACAGAAA
AAACAACAAGAGTTGCTATTCGTCAAGCGATGTTGAAAACGGGAAACGCGCTAGTAAAAGAAGCGCGTCG
CGCAATTCTCAATGATCCGAAAACAGGAAGAATTTATATAATAAACGGTAGACCGCACAGATCATCTGCG
TCGGGTGAGACACACGCAAATTTGACACAACATTTATTGCGATCATTAAGTTACAATCGAAAAGGAATTT
ATCAAATTGAATTTGGATATGGGGTGTCGAGTCGAAGAAACGCTCCTCGATATGCCAAATTTTTAGAGTT
CGGAACATCAAAAATGAAGCCACGCCCCACATTAAAAAATGCACTCAACAAAGAAAAAGAAAATATTATC
ATGATTTTTAGGCAAGAAATACGTCATGCGTTCAAGTGATTTTGTATCACAACTATCACAAAAATTACCG
AAATTTGTTGATGATTTTACTGATAGTATCGATATTGCAGAATTGACACGCGTCAATAATATTGTGACAG
CAACGACTTATAAAACGCATCACTTAAAAGTTAATCAATCTGTAAATATCACAGGTGCAAAAACCCCAAT
CGAGATCACAACAATTAATCGTGTTGGCATTGTTGCAACATTAGTGACTGCATCTGATCACGATATGACA
GAAAATATATTTACTACTGTTGAAATTTCAGGTGCCAACGAGAAAGAATTCAACGGGACATTTAAATTAT
TAAAAGTAAAAAATAGACGAACAATCACATTTAAAGTAGATGATAGTGGACCAATTTCTGCATCCGGAAA
TTGTTTATTGCTTAATGGATCAAATTATCTACAAAGTTATAACGGATTAAAAAAAATAAAATCAGTACCT
AATGATACATCTTTCACATTTGAAATCGATCGCGAATTATATACCCCTGCGCATGGCAATATTGTCGCAA
AAACAAACCCGCGGATCTCGGGTGCAGTAACTGATGAGCGCGCAATAGAAAGTTATACACGACAGCAAAA
AAATAAAGCTTGGCTTTATGTTGTAATAAA

>1_Phage_Bin2 length=87825 depth=1.00x
CCATGTGAAAGTAGGGAATCGCCAGGCTCCTAAAATAAAGCCCAACCTTAATACTAAGGTTGGGCTTTTT
TTTTGGCCTTTGGAACATGATGAGTATCATAGCGCCACTACAGTCTGGTCATAGACACATTCAGCACTCA
CACCGCCAAAATAACGAAACGCTGCATCATGCATCTGAATAAAGCGCGCCGTATCAATCGGTTTGTCCGA
CACAGGGGGCAAACAATGCTTGAAGCTGATTTCCCTCGGTATGATGTCCGCTGAAGAGGGTATGTCATGG
GAATATATTATGACACATAATCTTGCTTTAGCTATATTGCCCCCCTATTTTGTGTGGATGCCCCCCAAAC
TTCTTTGGACGTTATAGTACCATTCAGGCATAAAAAAACCAGCAATGACGCTGGTTTGTGGACTTTCTTG
GACTTGTCTGGAAGTTGAATTGGTGGAGGGTTCCAAGTTTTAACAGCATTGATTCTCTGTTGTCTCGATA
CCGGATAAATGACTGTAATTTAATGAGTTATACCTGCCTCGACAGTCGCCTTTTTAGACGGACGAAGAGA
AAGGAAATTTCAGATGATTTCCCGATATTTCCCGATTTTGTAAATCGGACGAAGCTCTTTTTCTTCAAAC
CGTTTCGGGCGTAATATTTCAAATCAAATGACGGCTGATAGACACCACCCCCAATGCCTTTAATCATCGT
GGTTTACTCCCGACTTTAATCGGACTCGGCACAAGAACGCGTCCCTCTGTTTTTACCGAGAAATCTGTTT
AACCATGCTTCCCGTTTCTTGCGCTACATTCCGGCTTCTATGGGAGGGTTCCATAATTGCTATGCTGCCG
CCTGAAGCCCGGAAACCCGCCGGTAGGAGCGCAACAAACCGCCCAATCGGTTAAACTCAACAATCTCTCC
TTTTTCATCCTGTGGATATGGCTCAATCATCTTTCCACCCAGCCCCCGGTGTGGGCGTTCATGGTTATAA
TGCTCAATGTACTCTTTCACAATGTAGCGAAGCTGCTTTTCGCTGGTAACAATCATCTTGTTGATGCACT
CAGTCTTAATGCTTTTCACGAAGGACTCCGCAAAGGAATTCATAACCGGCATGAATGCAGGTAACCGCTT
AATCTTGACACAGGAGCCTTCCATGATGGCATCAAACTGCTTTGTGTAGGGCGGGTCCCGATCATGAATC
AGATATTTTTTGCCCAGAAGAAAACCGTCGAAGGCATCGGTTTGGTTTCTCGCCATCTGTGCCATCCATT
TACCGTCAGGATCATGTGCGATACCAGCCAGCTCCATCTTGCGAGTTTTGATATCAATGAAAAACAGAAC
CATATACCTGAGCAGAGCTGTTGGCGTCATGACCTCCACGGTAAAAAAGTCGGTGGCCGCCAATGAATCC
ATGTGTGATGAAATGAAACACTCCCAGTCGATCCGTTTCTTCTGCTCGGGATCAGGAACGATTCCATAGT
CATCCAGCACCCGTTTAACCGTGGAGGCGGAAACCTTCATTCCCAGATACTCCATGGTGGAGGCAATGCG
TTTGTAGCCCCATGACGGATTCCGTTTAGCAAACTTCAAAATGGCATCGACGTACTCCTGCGGGACTGGT
TTGGGGCCACGCTTGTTTTCAGGTGAGTTTTTTGAGCTGTCATACTTCTGGCCAACCAGATCCCGGTGCC
AGCCAAGAATGGTTTCCGGCTTGAATATTCCGGCAACGTCTTCCAAGGCATGTTTGTCCAAGGAGATCGC
CTTCTGAGACAGGCGCTTTTTCTGCTGGCTTGAGAATTTGACTTCCTTGCAGTGGAAATCATCCCTGAGC
ACCTCCCGCAGAACAGAATTCTCCTCCATGCAGTATTCCAGCGACTTTTGCAGGTTCAGGAGAAGATCCA
TGGTCTTATCGTCAGAAACGCCTTTGATGATTGCTTTGAATTTGTTGTAGGTTTCCTTGATCATGGTTCA
TCTCCGTTAAGGTGTTCTGTTTTCTGCTACAAGCATCACCGAAACGGAATTCCGCGTAAGTCGGCTGTAC
TTTCCTTTATCGTTGCCTTCTCATATTATCTTGTGTGTCACAAGTCCTGTCGTGAGTTTGTCGCAAGTTG
CTGTCACAAGATGTCGCAAGTTAAACCCGAAGAATATAGACCAGCTGGTTTGTAGCGCCTTCTGTTGAGA
CCAACTCCTGATCCAGCATTCCTTTAAGGTCGCGCTGGAGGCTGCGTCGATTTACATCGGGGCAGATACC
TTCAAAGTCCTGAATAGTGAGTTTCCCGTTTTGCAGCAGGTAGCCAAGAGCTTTACCTTGGCGTTCATTC
AAACCGTGTTTCTGCACAAGAACATCCCGGCGGATAACCTGCTCACCGCGCTCCTTGACTTCGATCATCT
GGGTTTCGAGACCGCTGATGAAGTAATCGAGCCAGCCCGTCATATCCATGTCGTTTTCACGGACGCTCTG
GATCTTTTTGTAGAAGGTGGGCCGATCGCGGTCATAATACTCGCTGATGGTGAAAAGCCGCTTGAAATCA
TATCCGGCTTTGTAAAGACACAGCGTTGACAGCAAACGCGAGGTTCGGCCGTTGCCATCGAGGAATGGAT
GAATATGCACCAGTTGAAACTGTGCAATGCCACTGACCAGTACCGGATGTATTTCAAGATCAGCGTTGAG
CCATTTGGCCATTTCCGACATCATAATCGGCACCTCCACTGCTGACGGCGGTGTGTAGATAACGTCACCC
GTGGAGGAATTGGCCACATAGTTTTGGATGCGTCGATAGTTGCCCGGATCAGCTTTGCCGCCTCGCACGC
CTTCTACCAGTTTGCGGTGGATTTCCCGAATCAGCCCTTCGGTGATCGGGTCGCCGCTGTCCAGACAATC
GGAAACGAATGCAAAAGCGGAGCGGTAATTTAGCAGCTCCCGGGTGTCGTCCGGGTCGGCTTCAGGGACC
ACTTCACCGTTCCAGAGACGTTCGGCCTGATCCAGTGTCAATCTGGTACCTTCAATATGGGTTGTATGGT
GTGCCTCTTTGATCAACGCCTCAGCGCCCATATCCCGCACCCAGTCATCGGACAATCTGGCGGCTTCCAG
AAAACCCCGTGCCCGTTCAATCTGGGTTATGGCTGCGGTCATACGGTTGGTGATGGTGAATTTTGGATTA
AATGCATCCATGCATTACGCCTCCTTCGTTTATTCTCCAGTCATACCTGTCTCCATAACCTTGAACTATT
AAGCCGTTCTTAACAGTTGCCCTTTGCTCTATATCGTTTTTACCATTCACGGCAGTTATCCAGAATTTCC
GGATAACTGAATCTTTCTCGAGTATGCTGTCAGAAAATACCTTCTTCATTCCACACCTCCCCAGTTTTGA
TACCTGTCCCGAGACCAGCGGAGGTATTTCATCAGTTCACAGTTCACCGAGTCAAAATCAAATCGTTCAC
TGTCAAAGTTTCCACCAGACCATTCCATATAGCTTTCATGCTCTTCATGATCTGGGTCCTGCAGGGCTTT
GCAAAATTCCAAGTAGCCGGGAACGCTGCCCACATCTTCAGGTGGACAGGCCCGTTCTCCTTCAAGACAG
GCCAGCTCCGTTCTCAACTCCGAATTGAAATAGCGGCTTTCTTCAAGAACAAGCTCGTGCTCCCAACTAT
CGCCGAAATCATAAAGATAGCTGAATGTGCGGCCTTTCTGTTTGATCAAATCTCCAAGACGGTATTTACC
GCAAACCAGCCCGTCTTCTTTCGATTCCGGATATTCCGTATAGCGTTTATTCCCGATGGTAAATTCGTGC
AGGTGGCTATCGGTCCAGCCCATGACAATCTGGATAACATCGTGCAACCGGTCCAGCGTAATGCTGGCGG
GCACCACAAAACGACGCCAGATTACCGGTTCGATATCAAGCAGCTGTATTTTCAGCAGATAAAATCGTTC
ACTCATTTCTTCACCTCATATTTTGACCAGAAGCTTCGTTTGCGACCATGTGCCTGAATGATCTGTTCTT
TGAATGCTTCGTGATGATTAAAATCTTTCCAGTCGGTTACAACCCCAGACAGTTTGTCCAGCTTCTTCAG
ATAGCGAACACCATGGGGATATGCTCTTGTGTATCCACGTTCCAGAATGGAGACAAGCAGGCTGCGGTAG
ATCAGGCTGGTAACAAGGTTGCGGTTTTCCGATTCCATTGCCTCAGCCAGAGAAAGCAGACTGCCGTAAT
GATTGCCATCAAGTTGATTGGCACACCCCAGAAGGTAAGTTTCCGCTTCATCAATCTTCGCGATTTCAAT
CAGGAACTCTGCATCCGACTCCCGGAGTGCGTTACTTTCTATAATCTGCGTCACCCCATCAGCAATAACT
TCATTCCGTTTGTCATTGCCAATCACATCCAGAAGCGCCTGCAAGGTGTCCGTGGAGTGATACGATCTAA
ATTTCTGGTACAGAAGATCCGTCAGTTTTTCCGAATCACCTTGCCTTTGATAGATTTCCTCCAGCAGCTT
ATCCCGTTCATATTCCTGATATGTTTCACCTTCCGAGATTTTCTTGAGCCATGAATGAGCGGTTTCAACA
TCATCACTTTCCAGATAGACACGGGCAATATCGATGAGCGCTGCAGTGGACAGCTTTCCCCATGAAGCAA
TGCGGGTATTTTCAAACAGTTTTGCATCCTTGATCTGCCGGGCCAGTGATTCGATCAGCATCAGATGATG
ACGCTTGCCGTATTCATCCTTTTTTTTGTCTGCCCACTTCTGAAGTGTGACAATCATCGTGCGGATAATC
TCTTCTGGCAGGCATTCAGCTGCACAATCAATTAAGGTGTCCCGGATGCCGTAATTGTCCTTCAGATTCA
GCTTCAGCATGATGTCCGCAATTTTTTCCTTGTCAGTACAACGGGACGCGTAGTCCACAAAGAGTTCTTT
GGCATCATGGCGGAACACATCACCAATATTGCCGCTGGAATCATCGCACATCTCAAAAATGGTGTTGTCG
GCCTCGTAAAATGCCGCAACCAGTTCAACGCCGGTAAGCGGATCATCCACACCGGATTCCAGATCCTGCA
ATAGCATTTCAAGTTCACGGGCAAAACCGGCGGCTCCCCGCCAGTCAATAAAGCGCCTTGAATGTTTCAA
GCCGGAAAGCTTCTTTTTGAAACGCTGAACATTTTCCTTCGGCGTGGCAATCAGACGTTCAATCAGATCA
TCAGCGGCGTCAGAGTGTATGGCAATATCCAGCAAAGCATCGGCCAGCGTTTCTACTCCCAGATTGATCA
GCTTTTGTTTGCGGTCATTTCTCATCTGCATGCCCTCCAACCTTATTGCAGCCCGGGCCAGATAGTGAAC
TGCGTCCGCCGGATACCGGTGTGATATTTATCTGGGTGCTGATTCTTTCCTTCATTGCAGATACGTGGGA
GATGATTCCGATCAGCTTGCCGTCCTGCTGAAGCCCGGACAATGTATCCAGAGAGGTCTCCAGTGCTTCT
TCATCCAAGGTTCCGAAGCCTTCATCCAGAAACAGGGAATCCACCCGAACCTTCCGGCTGGCCATTTTTG
AAAGGCCCAGCGCCAGCGTCAAGCTGACGATAAAGCTTTCACCTCCGGACAGGTTCTTGGTCGAGCGGAT
TTCACCTGCCTGATAATTATCGACGACGTTCAGTTCCAGCGGCTGCTGTTCATCACGGATCAGAAGATAG
CGATCGGTCATTTTTTCTAGCTGCCGGTTGGCATGTGAAACCATCAATTCAAAGGTCAAGCCCTGCGCAA
AGTTGCGGTACTTTTTCCCATCGGCTGAACCAATGAGGCCATGCAGCTTTTCCCAGCGATGGCACTCTTT
TTTTTGGGCCTCGATGGCGGACTGCTTTTCCTTAATCCGCTCTTTGGCTGCCGTATTTTCACTCAGCTTG
TGCTTGAGACCGGCAACGGCATCGCGCAATTCTTTCAGGGATTCTTCAAATTCTTTGAACTGCGGTTCCA
GCTCCTCAAGCGTCTTGTCCGTGAGCTTTTTGGCGGTCTCCGTGGACAGCCGCGTCTCCCGGTCTTTCTG
TTTGGCTTTGAGCTCCGTTCCTGCGTCATCAAGCTCCTTGGCCCGGGAGGATAAGGATTCCCGCTCTTGG
TGCGGCAGTCCGGCTTCGAGGAACGCTTTCTCATCTGCAAAGCCTGCCGGAATCAGAGCTTCTGAAAAGT
CGGTTTCCGCTTTTTTCAATTCAGGCGTTCTTTGCTCGATGCGCTTCTTCAGGGATTCAACATGGGTCCT
TGCCGTTGTCAGTTTCTGCTGCAGCTCGGCGTTCAGGTCTCTGGCTTTCTTCTCGGCCTTTTCGCTGTCG
GCAATCGCTTTGTTCAACCGACTTTCTTCATCATCAGGCTTTTTGTCGCCATACAATTTCTTCCGTTCAT
CTGTTCCGTCGGCCAGTTCCTTTTTGAGTCGTTCCAGAGTTTCCTGTTTTTCAGTCAGAGCCTTGACCTG
CGTATCAATCACGGCATCCAGACGCTTCACTTCGCTGTCGATGTCGGCAATCTGCTTTTCGATGGCGGCC
TTTTGTTTTACCTTTTCCTGCCATGCCTTCAGCCTTGACTTGAGGGATTCGAGCAATGCCTCGACCTCTG
TCGCCGGTATTTCTGTGATACCAAGTGGCTGAAGTTTCCCGGAAACTGCTAACTTGAGTTCATCAAAGCC
GGTCCGAAGTTTCGTGAGGGCATCCTTCAATTCTGTAAGCGACTTTTCAGCGGCCTTCTTGTCATTGGCG
GCATCGGTTTCCAGCTTCTCGCTGTCATTCAGGTTTTTACGGGCAGTGATTTCCGTCTGTTCCAATTTTT
TGATGGCGGTTTCCTGTTCGTCTGCCTTGTCGATCAGCTTGGTCAGCGATTCGATCTTTTGCTCGATTTC
ATCGGGAACCGGAACATTACCCTCGGCAAAGGGATGTTCGGGCGAGCCACAGAGTGGACAGGGTTTGCCG
TCTTCCAGCTTGGCACGGTGATCTTCAAGCTCCTCGATTTTCCTGATGAAAGCCATTTCACGGAGCAAGG
TTTCCTTCTCGGTGCGATATTCCCGGAGCAGTTTGTCGCCCAGTAATTGGTTAAGAGCATCCTTGCCTTG
CTGAAGATTTTTTCCGGCGGTCTCCAGCTCCTGTTTTTTGAGGGAGCATTGCTTGGTAGCAGTCTCCAAT
TTCTTTGTGGCTTCTGTTACGGCCGTATCTGCTTTTTTGAGATCAGTTTCTTTCTGTGTGATCTCCTGTT
GTTTGGCAAGCAGGTTGCCGAACTGTTCTTCAACACCTGCGAGCCCACTGATCAGCCATTCATCCCGGGC
ATTTTCTTTGATATACAGCTCTGCTACCTCAAGAGATTTCTGTGCAGCAGTCCGTTTTTCCTGTTCCTTC
ACCCGAGCCTGTTTGTCGGTCTCAATCTTTGCGGCTTCCTTGGTACAGACATCAGCGCCTTCTGAAACAG
CCTTTGTCTGTTCGGCAATTTTTTGATCAATCGACCGGATTCTCTGGATCAACGGGGTTGCCGTTTTCAG
TTCCTCTTTGGCTTTTTGGGTGAGCTGTTCAGCAGCCTTGAGAGACTCAGCTTGTGTGTTTGCTGATGTT
TCCAGCTCCGGAAGTGCGGCTTCATCCTTTCTTAAGGAGGTCTGATCGTCAGTTTGCTGTTTGCGCAGGG
ATGTGAGCGTGGCGTAGGTTCCGTCCAGTGACGCGGCCTTGGTGGCCTGTTCAAGCTTAGTCCGTTCGGG
CTTGAACGCCTCGGTATCGGTCTTCAGCTTGGCGGCTTCATCCGCAAGGCTGAGGATCTCCTTTTGAAGG
CTCTCAATGGTAGTCAGCCATGTGATGGCTTTGCCTGTTTCGGTTGATTTACCGGCAAGCTCAGTCTCCT
GTTTCTGCTTGGCCGCAAGGTCTTCTTGAATTTCCTTTTCCTGTTCCAGAATCACGATGCCGGAGGTTTC
GGCGTTCAGAATGTTCAGCGTTTCCCGTTCATCACGCTGACGTTCATGAACACGCCGTGAGATTTCCGAA
TAAATTTCGGTGCCGGTGATCTGCTCGAGTATCTTGGATTTTTGCTCAACGTCAGCCTTGAGGAAGGTAT
CGAAGCCGCCCTGAGCCAGTAGAATGGAGCGGGTGAAACGGTCGAAGTCCATCCCGGTTTTTTCTTCAAT
GACCCCGCCGACACGGCTTTTCATGGTCTCAATGGGCTTTCCCGTGGCATCGTCTGCGATCTGGTGTTCC
TGATCCTGCAGGTTTCCTTCAGCCTTTTTCCGCGCCCGGCGCTGTTCCCAGTGACAGCGGAATCGGCCAG
CCTGGGATTCAAACAGTACCTCGGCATAGCATTCACCGGTCTGGCGGGACAATATTTCGTTGCCGCTCTT
GGTGATTTTTCCAAGGCGGGGCGTAGCTCCATACAGGGCCAGACAAATAGCATCAAGAATTGTCGACTTT
CCCGCACCGGTCGGACCGGTCAGGGCAAAGATTCCGTTGGATACATATTCGGGATCAGTGAAGTCTATAA
CCCATTCACCGTAGAGGGAGTTGAGGCTCTTAAATCGGAGTTCAAGTATCTTCATAAGGCCAAAGCTCAA
ACCGTTTTTTAAACCACGAAAGGGTATTGTTCATGATTTTGCCCCTTTCTTTTTCGTAGATTCAATTTGC
TTAACTGCTTTGTCAAAGTCACTGATTTGTTTACTTGATTCAGTCAGCCGGTTGGTGTGAAATTTGCCAT
ATTCACCTTCCGCCAGTTGTTTGGCCATTTCATGGGAGATTTTACCGGCATGCGTAAGAATATCTCGGTC
ATTGAGGGTCATGAAGCTATCCAGCTTTTTAATCCAATCGCTCATGTGCATTGGTACACGGCGCATGGCC
TGCCCCTGAGCAAAGATGAGATATTGTTCAACCAGATTATTCAGTGCGGCTAATTCCTCCTCATTCAGGT
AATTTTTGGCAATTGTCACATCCTGTTTGCGGACTTTAGCACCACGGTAATTGGTCAGGCCCATATTCGG
TTTGTCGGCATCTGCTCTGGAATGAATGATTTCTGCCGCCGTCTGCCCGGTGATTGCCCAGTGCATTTTA
TTCTGGACGGTCTTAAAGAATCCGATGCTGATATCCAGCGTCGGATCATAGTCGATACTGGTGGCATAGA
TGTCTGTTATTTTCTGATAAAAACGACGCTCAGATGTGCGAATGTCCTGAATCCGCCGTTCCAGTTCCTC
AAAGTAATCAAAAGGCAGATCCGGGTTTTTCAGTCGCTCGTCATCCAGCACAAACCCTTTTTTGACAAAC
TCGGTCAACTTTTGGGTAGCCCAAATGCGGAAACGAGTGGCAACATGGCTTTTTATCCGATATCCAACAG
AAATAATCATGTCCAGATTGTAATAATCGAGCATGCGTTTGACTTGGCGATTTCCCTCGGATCGAACTGT
CAAGTATTTTTTGACAGTTGCCTCCGGCTGGAGTTCACCTTCCTCATAAATCGAGTTGATATGGTGACTT
ACGTTCTGCTTGGAGCTTTGGAACAGGTCGGCCATCAATTGCTGGGTCAGCCATACGGATTCATCCTTAA
ATCGTACATCCAGCTTCAGTTTGCCATCTTCAGCCTGATAAACCAGAAACTGCCCTTTGGCTGGTTCCAA
TCCGTGGTCATCAGGATTTAACGGTGGTTCTTTTTTTGAATTATTCGGCATTTATATCTTCCTCCATCAA
GTCCTTGATTATTTCGTTGTAGGAGACCGTCATTCCCTCCCGGTCTTCATCCGGCACCTCAAAGGCATCA
AGACAGCGGGTAAAAACATCCCCGGCATCCAGATCATCGAGGGTTTCATCTTCGTTGATCGCATTGATTA
CCCGATCCATGACACGCCGGTTTTTAATCCGCCGGATTTCCATGGCTGAGTCGGCCATAGCATCATCGAG
CATCTCGCGCAGGTTGCCGATAATATCGCTGCCGGTATATTCAATCTCCAGCCACGCAGCGCTTTCTTGG
GTTTTGAGCTCCTCCAGTTTTGCATGAATATCATCCAGCGAACCGACAATGCGGATCAGCTCCTGAAAAC
ACGGTACAGGCAGCTCCTGGATATTTGGGATGGTGCTGTTGAACTCTATTAGCACGACCTTCTTTTCCTG
AGTCGCTTCGCCATAGCCCATCGGGATGGGTGAACCACAGTAGCGGATGTGCTCCGCGCTGCCGACCGCC
TGAGGAATATGCAGATGCCCGAGGGGGTAGTGGGTTAAATCTGTGTTTATGCATGGATGTTTCTGCCAAA
TTCTACCTTATTTATTAACAAACCAATCACAATATCGCATTTTTCTAGCTTAGAGAAACAGATTGTTCGA
TTGGTCAATCGTTTGATCCATGTTCTAAAAATCTCAGGTTTTTTCGTTCATGGGTATTTCTCTTCCCTAT
TTCATGTGTCTCAGCATCAAGATGACGCTCATAAGCCCCAGTCATCGGTGTAATAACGGCCAATATTTAA
AGGGCTATAACGCTTAATTCTTTGAAAACAATGTCCTTACGCTAAAAACATAAGCGAGTACCGTGTTGGT
TTTAAGGATCAACAGCGTGCCATAGCCAGCGTTGATTGCTTTTATTGCCTACAAAAAGACCACTGTTCAT
CCACTTCGGCCTCTTCTACAGCAGACCTGCTCTAACCTGGACCTCCAATGGTTTCCCCTTGATCAAAGGT
CTGAAAAGAGGGTTCACCTGAACAAGACTGTTTTCTTTATTTTTAAAGTGCGGGTCACTGTGTTTTTATT
GATTTTAAGAACCCGTGCTGTGTCTCGAGTGCCACTACTATTGATAGCCATTTTGACAATTTTTTCTTGG
ATTCCAAATTCACAGGCTTTGTAACAATATTCCAACATGAAAGTGTTGGTTGGGCAGTCTGGAAGTCTGG
CAACGATATCGCTGTACACCACCATCGCTTCTTGCCTGGATTTCATCAGTTGAGTATTAGTACAGTTTGG
GCAGGCGATTGCTTGATAATATTTCATGAGGGAATTATGCAATAAATCACTTTCTTTATTCTACTGTTCC
TTAGCATAAATACAGATTTAACCCACTACCCCCGAGGGCGAGATAGTCGATTGACGAGGGGAAAACTTCC
TCACCGACATGCGCCAGCGATCCCACATAAAGTTCCCGAACACCGTCACCGTCAACCGTCTTACCGCCCG
CCGTGAAGAGGTGTCCCATGGATACAATGGGAATGTCATGATGCCCGGCGCTTTTGAAATCGGCTCGTTT
CTTTTCGGCAATTGCACAAACATCCGTGTAATGGTTTTTCACCCCCTCAACGAGCTTACCATTTTTATCA
TCGATGGTTTCTCCCGGCTCGACCGTGCGGATATCCTTATCACGCAAATAAGGTACGGCGCAGACAATGG
CCTTCGGCTTATCTTCAGCGCGAAGAACAAAGACCTCGTCTTCCAATGCATCTGTCATCGAGCCGACCAC
ATACACATTGAGCGCACGCAGTAGTTCCTTCGGAGCATTCAGAAATGACGGTGAATCGTGGTTCCCGGCA
ATCACGACAACATGACGGCAGCAGGATGCCGCAACCCGGCAGAGGAAGCGATAGTAGAGTTCCTGCGCCC
GGTTACTGGGCGTGCTGTTATCAAACACATCACCGGCAACAAGCAGAGCATCGACCTTTTCATCTTCAAT
AGTCTGCGTCAGCCAATCCAGAAACGCTGAGAATTCCTCATAACGTTTCCGGCCGTAAAGGGAGCGGCCT
AAATGCCAGTCTGATGTGTGGAGTATTTTCATAGGCTAATCCAACAGTATCACTTTCTGCATCAGCATCT
GATTGTTCTGGTAGAACGGCACATCTGTATTCCCGAGAACAGTGGGCGGCACGTTTGACAGCTCAGTAAG
ATTATCCATCGGGACAATGACGCTCTTTGCTCCGTTTTCTGAGAGCATGGTTACCTTGTCCGCAAAATTG
ATCACCCGTTCGATGGCACCACCCACTGAGATATTTCCGAGCACCGCAAGACCGGCCTTAAGATTCTTTT
TATAGAGAGCCGATACGATGGCGATGTAAACGGCGGAGCCTATTCCTGATGAGATCGCAGCTCCCAGAAG
ATTGGTAACCTGTATAGTAATGTCATAATTCTTCAGCGAGTGTTTATCGCTCAGGATCGTTTTTTCGTTT
GCCTTAATGTACTGGTAGGTGTTCTTAATATTTTCCTTCACTGCCGTATTGTTGACTCCGGTAATATTCA
GTTTTCCAGATCCGGCGACAGCGACAGTTTCAATTCTTACCAGAGCAACGTTTTCACCATCACTTGTGCT
GGTGTAACAGATTCCCGGCGGCAGCGGAGTGTTCTCGATAAGGTGTGAACCTTTTTCCTCAGGCAGCCCG
ACAAAGCTCTCTTCCTGCGTTTCCTTATCAATGTAAGAAAAGTTGGTATCCCAGAATTCCATACCACCGA
TGCGCTTAAGCTGCTCTTTAACACGGCGACGCATTTCCAGAGCGATCTCGACATACTCTTTGATGTCTTC
TTTCGTATATTCGCCATCTGGGTGCATCAGTTTGATCAGCCCGGAAACCGTCTTTTTGACCGGCTTGGTA
TCACGCTGTTTCAGATGAGCTCCAAGGGAGTAATATTTTTCAATCGCATCTGTATAGGTGACCCGTCTCA
ACGACTTGAGAGCCTCGGAAAAGTAGTCCGTGCTGAATCCAAAGCTGGAGGTGAAGTGCTTGGGTGAAAA
CTTGATCATCTCCCAGCCGGGCAGATAAAAATGGATACGATCGAGGAAGGCGGTATCGCTGTTGACCTCA
TCAGATAGCGGACTGAACAGGTGGGAGGATTGTAAAACAGTCTCAACCGGTTGATTGATATTTCCGTTTA
AGATGATGGAAGCGACACCCGTAATTTCACCTCCGGCACCAGCCCGGGAGAATGATCCCGATTCCATATA
GTCCTTCATGAGAGGAACGGCATCTCTATCTTTGAAAATCTTGTCGGTCGCCTCATCAAAGCAGATTGCA
TCCCATTGCCCCACCGCACCGACTTTGCCGGTTGATCCATGGACGAAAAGTTTGGCAACAGTTGCTTGGC
CACCCGAGATCAAAACGGCGTAAGGAGTAAGTTCTTTAAAGACAAACGATTTACCTGTTGAGCGGGGTCC
CAGCTCGATGAAGTTGAAGTTTGACTCAACCATTGGGAGTAGCCGGGAAAGCAGGAGCATCTTGATACGG
TCAGTAACACCTTCTGCACTTGGCTCATAGCCGCAGCTTCGTAACAGGATGTCGAGCCATTCGCTTTTGG
TAAATTCCTTGCGCTTATTGATGATTTTGCTGTTATCAAAGCTCGAGAGTTGAATTGGCTTAATCTCAGT
GATAACAAACGGGAAGATGTTCTGGCCGATTTTTATGTTGGGATCATATTCCACATCAATAATTGCCCAT
ATGCCGCCCATCAGCATTTTTTCATGCTGCTTTACCAAGTCGTCGCTGATGTTTCCGTTTTTGATGTTGC
TGTTTTGAAGCTTTGCCCAGTAGATGTCCTTCTTGGAATCCAGCTCGACGGAAATTTTGTCGATGATCTT
GTAGCGGCCTTTCTCACGAATCTTTGAATGAATTAGAGAGCTCTCTTCGGGATTCACATAGTGCTCGCTA
AGAACCTTTTTAACGTTCTCCATTCCAGTGCGGATTTTTTCTTCATCATCTGTAGAGCACGAGTTAGCAA
TCAGGTATTCAAGAACAAATACCGGCACGTTGGCCCCAACCTTCACGGAGAGGACAAGGTCTTTCTTGAC
CACGTACCCTCGGAAGTGCTCCAGAAGTTTTATGTCTAAGTCATTCAATACTGCCATAATCAGTTCCTTA
TCATTAGAGAAGCCCGCCTAAATCTCTGTCTTTATTTTGTTTTACAAAGGCCCGGTCGAGCTGCTGCTTG
GTGGCAGCATCCAGAAGGTGGACTTCGAGTTCCGAATGGCCATCAAACGTATATTCCTTGGTTACCCGCT
CATTCCGTTGAATGGTAAACACATCACTTTTATTCACCTGCGCCTTGTTGGCAAAGAAGACCAGATAGAC
CTTCCGATCCATGGAGAACAGATCTCCGGCACCCTTGTCAGCCTGTATCTTGATTGAAAACAGCTCACCG
GTGACATCTTTCAAGTCCCCTTTTTTTTCAATTGATACAGACAGGGACGCTGCTGATGCTCCGGATCGTT
CCCAGCAGAAATACGGTGTCACCAACTCCTGAGGCGACACACCGCCATGGGAAAATCCGTACAATCCCGG
TGTTTTGAGTGGGTTGATATTCTTTGCAAAATACAGATAGTCGAATTGTTTGTAGCTCTTTTCGGCCTCT
ATCAGCCCGGGCGTCAGATCGGCCTGTTTGGTTTCTGTGCGGATATAGCGTTCTGCTTTGTCGAAATCAC
CTTTCAGTGAAACAGAAATTTTGTCCGCGTCACTCAACAATCCTGTCAGTACGAAACCGTGATCCGTAAT
CAGGTAGACTTTGGCATAACCACTGGCCAGAAGAACTGAGATCTTTTCGGCAAAGAAATCTATGGTTTCA
GGGAAATACTTCAGCGCCTTTTGCTGAAGTTTCTCACCCATGTCATCAATGTCTTTGTAGGTGCAAATCA
AAACCTGCCCGGGACGAGCCTCTTCGGTGACTTCATCCAACCGAATAAAATCAATACTGATATCAGGGTT
CTGTCCGGCCAGATATTTCTCGCGATTGCTTTGGACCGCTTCAGTCACTCCATTGGCCATATAGATGCGG
CTCATGTTGTTTTCGGTTTCCGAAGGGATATCCGCAAGGATTGAATCCTTCTTGAGGTTGACAGTCCCTT
TAACCTTTGCCGCGACCAGTTCCGCTATTTCATAGGCGACACCATCTCCGACAATAACGACTGTCTTCAA
ACTGCCAGCATCATCGATAATCCGCTGCAGGGTTCCGGTCTGAGTTTCCTTGTAGCCGTGGAAGTAGCTA
AACCATTTGTCGAGGAAGATAGAGACGTGCTCTTTGTAAAGCTCCTGAAACGGTTCGAGAAGTTCTTTCC
TATTGAGGAACTCGGCATAGAGATTCCGAATGGCGGTATCGAGTTTGCAGAAATGCTTTTTGTAAAACTC
AACACACTCACTGAAAGAGCTTAGATAGGATATGTCCTTCGGATCAAATTCCAGAAGAGCAATCACATTG
CACCAAAAATAAATACCAAGGGCTTGTGCCTGTCTGCTTTGATTTCGTTGCCGCAATTTGGCCAGCGTTG
TTGGCATGGTTGTTTTATCAGAGATGTTTTTGCCAATTTCAGCCAGCCACCGTTCATCCACCTGACGGAA
GGGATGATGGATATTGACACTCCAGATATCCAGATCCGAGCTGAGCTTATAGCTGCCAAGGTATCCGTTG
AATGATCCCCGGTAAGAGACGGAGTCAAGCCACCCTTTATAAACTGATTCCAGTGTCTTATTGCAGCTCC
CATTCGCCAAGCCGTCGAGCATGGTTTTCACCACTTCACCGGCCAGCGTAGACGCTGGTTTGTTCAGATA
ATCTTGCCCGAGCAGTTCATTGACCTTGCGGTAAAAAGTCTCTCTGAGCTGTGCGTCATATTTCTCTTTA
GAGTAAGTATCCGGGTCATGCACAAACGGAAGCAGCTCTTTGTTCAGGTCGAATATTTCGGTAGCGCCTT
TGTGACTGAGATCCATCCAGTAAGTGCGGTCTTTGCCGACACTGACCTTAGCTGCCGCAATCAGCTCTTC
CTTGGGAAGGTTGATATTTAAGTTCAGGGTCTGGTGGACCTTGTCCTTGATATAATTCTGCAGGTAACGG
ATCTCCAGGCATCCGCAGGTCTCACAATATTCCCGGATAAACTTAAGATCGTCCTTTTTTGAACGAGTAT
AAACGAGGAACCGTTCGTGGCTGGGCTGGGCTTTTTCAACGAGATACTTTACATGCAGCTCCTCCAGCTC
TGTATTTGCCTGCTGGATAGTATATTCAGCTCCAAGGGTCTTCAGTAAGAACTCAGCATCGCCGGATTCA
TCGATAAATACCGCCACTGAATGGCTGGCATAAATGTCCTGCAGGTTATTTTTAAACCATATATCAATCA
TTTATGTAGCCCCTTATATTTTGTTGGAAGCATGCCCTTTGGCTTGTGGGAGTTTACGGTTTCCATATTT
TGTAAATCTCCTTACGACGGTTGAACGCCTCTTGTCCGCCTTCCATTATGTTTACAATCGTTTTCTGGGT
GTCTTGGGCGTCAACACTCCCACTCTGTACAGCCACTTTGTCATCCATGAATGAACAGGCATGCACCAAC
TCGGCATCCCCTAAAACTGGAATATTGGGGTTGTGAGTGGCGAAAATAAATTGGACCTCGGGCTTCATTT
CACGTATTAGCTTTATGACATCTTCATATATTGTTTGATTGTCGAGGTCGTCCTCTGGCTGATCTATAAT
AATGACATCGTTTTCTCTCAGGCTTAAAACGAAAAGAATCAGTGCAGAAGCTCGTTGCCCCAAGGAGTGA
TGCTGTAGCTCTTTTCCGCGATATTTAATGACAAATTTGTTTGGAACCTGATAAGTCAGGGCCGATTCAA
GATTTTGCCAAAACCGATCGGTAAAGAGCTGCGGATTACTACCAAAAAGTTTTTGTGCATTATCAAAATC
TTTGTATATTGCAATAAAGTCGGAGTATTGATTGGCGATCCCTTGCAGCGTTGCTTCCCTAATACCACTG
CCTTTACAATATTCCTTCATGGTGTCCACAAAATCTTGCTTGTCGCCTTTATACTCGGAATTGATGGTTA
TAGAAGAGGCCTCTTTCTCAATTTTTCCAAGCTCCGTCTTAATAAGCATAAACTCCTGATGCCATAGGTC
ATTTAGCTTTTTTACCTCCTTAAGCAAGGTCGCTTGATGTCCGGAAAACTCGTCCTTTTGTTTTTGAAGT
TCACCTATTCTGGTGATAGCTTTTGAACGTTTTTCTTTAAGTGCTATAAATTCTTCGGAGCTGATGTTCG
AGCTCCCGGATTCTTTTAACTCTTCACTCAGCTTCCTTTCGATCTCTGCAAATTCATCGACCATCCCTTT
ACGAATTGTTTTCATCTCAGTCTGAATATCTTTCAGCTGTTCCAGCACAGCGGGATTATCCTGCTCCCAA
CTTTTCAACTGAGAAATCAAGGATAGATATTTCGTTTCCAGAACAGTCTTCAACCTTGCAAACAATTCAC
TATTGTTCTTTGAAACATAATCTTTTTTTGCTGACAGGCTGTCTTCATGATCAGTTGATATCCTACTGAT
ATCCTCAGAGAAAAGTCTAACCGCTTCTATTGTGTCATCTATCTGTTTTACATCAGCATCGAAATCGAGT
CTTTTTTGGAGCTTCTCTTCAACCTTATGATCCGCATAGAATTTCAGTTGATGGTCAGCATCCTTTTTCA
AATCGTTCTGTTCTTTAATCAGATCATCCAGCCCCAATCCGCTAGTGAGATTGTGCACCGCATCAATGAC
CTTCACTTTTTGGGCAGAAATATTTTGCAGGACCTCATCCCGTTTCGAGCCAAGTAATTTGTTCACCAAG
TCCTTTTCAAAACCTTCACCAGTGCTGGACAAATCTTTCTGACCAAAATACATGGGCTTTCTAAGAATAG
TCTCTCTTATTGCCACTCCCTGTATGAGTTGCCCATTATCTTCAACATCTGATGTGTTCTCACCAAGAAC
CCTTGAAATCGTATAATTCTTTCCATGGCGGTCGATTACATCAATCTCGACTTTCCCGCCACTTCCCATC
GTGTACTTGACCAGATCTTCTTTGTATTTTTTGTCACCAGACTTTTCACCGAATGGAATTTCCAGTACAT
AGCGTATCACTTCAAGAATGGAAGATTTCCCGCTCCCTCGAATTCCAATCATGGTGTTGAGTTCAGGAGA
GAAGTGGATTTGTTTTCCTGCCAAGGTGCCACCGGTAAAGCGGATACTCTGAATGCGAGAGTGGCCATGC
TGAACAGGGGTGATAGCAACGCGACTATCCTTGTCCACAAAGGCGAATTTCACGGCATCAAAAGAGAAGG
CTCCCAGTTTGAAATAGCACTGTTCACCATTGCCGATACTAGCGATGTCTTTGCAGTCTGAGCCTTCTAC
TTCGGCCGGATACCAGTTGCCCAACCAGTCCTTAACTTTAACTCGGCATACAGAATCAGGCTTGTCGTGA
GTTCGGACTTTTTGAAACCCGAGTGTTCTCCGCCGAACAGCATCGTATCTTTTGTCTTTGAAGTCTCCAA
GCTTCCCCCCATCCATCTCTTTCCAGAGGCCACTCTTTTGTTCCACATGAGCAAAAATCAAAAAGTAGTC
ACGACCTGTTTTTTCCAGTTCCTCAACAACCTGAAGGATATTTTTATCACTTCGTCCGTTCTCATTTTGA
TACTCAGATTCGGCCTTACCGGGGAACATCGTTGTGATAAAAGGAGAGATATAATCGTTCCCTTTTTCCA
GCCAGTCATCACTAAAAACAACCAGAGTGTGAATCCCATTGGCTCCGTCATTGACCGACAACTCTACACC
GGGAAGAAGGAATATTTCCTCTTTGCCTGCTTTTTTCCGCAATGCCTTAAATTCACCAACATCAAACTTA
TTATGATTGGTAATTACCCCGACACGAATGTTTTTCGCTTTTAGTCCCGCTACATACTCATTGACAAAAC
TGTTTCCCTCTCCATCGTAACGGAACTCCTTGTCCGCCTTGGTGTGAAGATGAAAATCAGCCCGGAGCCA
AGTTGCCCCCGAACGAAAAACCTCATACTCTTTTTGTTCTGTTGACATATTCGTTCTCCCTACCAGTCCG
CGTTAAGGTACTTTTTGAGTTGTCCTGCATTGAGCACCTCGTAAGGGATCATCTTCTTTTTCTGCAGGGG
GGCGATGTTTTTGCCGACGCCGTCATCAAGGATCGGGTTGTAGCCTTCGGCCAGCAGTTCGTCGATTTTG
GCCTTGAAGGCTTCGATCTCTTTCAGCTGCCTGAAGATACGGTCTTTTTCGTTCTGGGCTTCGGCGCTTT
CGTTTCCGGCCAGATCGCTTTGACGGTTTACCAGCGAGCGTTCCCGGTGCTCAATGTAGACCGAGCGCAG
GCGCATCAGCTTGTCACGGCTCCATTTGTAAATGATGATATAACAGTCAAAGCCCTTCTCAGGACCACTG
GAGAGATGCCAGATAAACGGTGTCTTGGGCAGGTACATGAACAGGTTCAGATGATCTGACAGCTCTTTGA
AAAAGTGGTTGTTGATATAGTCCGGAAGTGAACGCCCCAGAACTGTGTCGAAACTGGAATGCTGAGCCGG
GCTGAAACCTTTTTCACGGAATTTTTCCTCTATGCGGTCGAGCAGCACCTTTTCACCGGCATTGGGAACC
AGCGGGATAATGCCGTCCTCATCCTCCATCAGAATCTCACGAATCATGTCCGCCAGAAACTCCATGGCCA
ACGTATGCATCCGCTGCTGCGGGATCACATTGCTCTGCTTGAACCAGTACCAGACATTAATGGGATTTAC
CTGGTGACGGATGCAAAACTCCTCCAGATCATTGTTGCTCTGATAGAGGGTCGGAAAACCGCTCTCAATA
GCCTCACGCTCCTCAGCGGTAAACTCTTTGGTCGGCAGTGACTCGATAAATTCAACCACAGATGGACACA
GATCCACACAGATAGTTTCTTCATTTAATCGGTGTTCATCGGTGTTTATCTGTGGTTCCAGATAGGCGGT
TCTGGCTTCAGCCAGCACCGGCAGATTGCCGATGCTCTCACCTTCTTTGGCAAGCACCATGGCTTTGTCT
TTTTCGTTCAGTTCGTAAACCTCAAATATCTTTTCATTGATGATCGCTTCGTTGATGAGAACTTGAGTGA
GAAGATGGTTTTCGTAGTTGAAAAATCGGCGCAGGCTACCATTCCCAGCATACGGAGAAGCATTAAAGTC
AAATTCAACAATAGAATATCCGCACAGTTCTCGCTTAATGGAGTAGCAAACTTTACTTAGGCTTGTTACT
CCTTCTTCCTGTTTTTTTGTTGGCGTAACAAATGGTATTCTTTTCAGATCACCCGGCTGCTTATTAACAG
TTGGGTTAAGGCAGTCAGTGACATAAAAAACTAATTTTGAATTCAACAGTCCCATCAAGTAAAAGGTGTT
TTGAAAATCATTCATCAAAAAAACAGAGGAGCCTCCAATATCAAACAAATGATTTTCGGGTAAATATCGT
AGTGAAACACCTTTGGATCCAGAAGCAGAATAGGTTAATCCTTGTTTGTAATAATATTCTTGAGCGTGAA
GGTCTTGCCCCTTGCTAATGAGAAATTCCTGCAGTTTTTTTCCATATCGTTCCCAGTCAATTGTTAGCCA
AATATTACCGAACCATTTTTGATATGGGCCACCCTTCGAATATCGGACCCATTTCTTATTGATTTTTGGA
TCTGCATTTTCTGGAAGAATCTCTTCATAGTTGACTTCCCACCAAAACCTTAAAAATCGGTTGTTATTTG
ACGTCTGAATTCCAGCTCTAATGTCTGCTGTTTTTTCAATCAGTCCACTCGAAAACTTCTCTCGGAACTC
GTCGGAGATCCAGTAAATGAAGGGCCAGGATTTGATGATCTTAAGTTTGGATTGCGGGATGGTGTAAAGG
AGCTCATGTGTTCCTCCCGCAAGAAACTTTTCATAGGCTTCAAACAGCGCGTCATAACGCTTGGTTTCAT
ACAGATGATTCAGCTTTACGAAAACTGCATCCTTTTCCTGATTATTGTTCTTTTCCAATATGTAAAGAGT
GCTATCAACACGAGCTGATGGGTTGAACATTCCCAAGTAACCCCATTCAACAAAGAAGTTGATATGGGTC
TTATCGACCATAAATTTGCGGACGTCTTCGAACGTCTTGATATACATAAACGTTGGAGGGTGAACCATAG
CAACAAAACCGGCTTTACCAGTGAAGTCGTAACACCGCTTAATAAAGGTGGCGTACAGGTTGGTGTAAAA
TTTGTACGGTTTCTTATAATTGTCCTCAATAAACTCCTTAAGTTCCGGTCCGAAGTCAGCGCTATCGGTA
TAGGGCGGATTAGCCGTAGCCACGTCGTATTCAGTGGTGAGCAGTTTAAGGAAGGTGATGGCATCCCGGG
TCTTGCTGGTCAGGAAAGTGCTACCCTGAGCCTGTGCGTATTGCTCGACAGCGGTTTTCATGTTGGCAAA
GAAAGTGTCTGCAAATTGTTTTTCAGCTTCGATATTCTGTTCTGTAAAAATGTTCATCTGAACAGGCTTC
GGTTCTATTCCAAGCTCGTTATCCGTAAATAGTCTTTCTTGCTTAACACTTCCCTGTTCTGCATTTTTTT
GTTCAACAAGTTGATGTAGCCTGGCTTTTACCTTTTCATCGAGACGGATCAAAGAGCCGAATTTGTAAGC
GTATTGGAGGTCGGTCCAGATATCCGCAATCAACTCCTGTTGACTTTGGTCCAGCGTGGTACCTTCGGTA
AAGATGTGCTCGACGGCTTCGTACTCCGGCAAAAAGAAGTCGGAGGAAACCACATTGAAGGAAAGCTCCC
CAATGGTGCGGCGTTTCTTCTTGGCTTTGATAAACAGGCCAAGCTGGGCCAACTGGACCGCCTGGTCGTC
CAGATCAATACCGTGCAGGTTGTTTTCAATAATCAGCGTTGGAATCTCTTTCTCTTCATAATCGGCTCCG
TAGTTCTCGATCTGATCGATATAGAGCTCATAGAAAAAGTCGAAGGCATAAAGCAGGAAATTCCCCGATC
CGCAGGCGGGGTCAATGGCTTTGACTTCATGCAACGGCTTGGGGTTTCGCTCCTGTGTCTGCGGGGCATT
GGCAATCTTGTAGCGGCGCTTGATCTCGGAATCCGGATACATTTCCAGATAGAGCTTACCCAGCGAATTT
TCCACCAGAAACTGCACCACCCAACGGGGCGTATATACCTGTGATTGCAGAGAGACCTTGTTGTATTCAG
TCTTGGCTTTACTGTCCTTATGTACCTGTTTTTTCTTGTTGTTGTAGCTCTCATACATCCAACCGAGCAC
ATCATCGCTCTGCCAGATACTCTCACCCACCTGAGGATCTTTTTCAACGGCATTGAATGCGTCGATGATT
TCATTAAGACTGATGGCATCGGGCAACAAGGCATAGGGATATGCTCTGCTGTAAAGCGGAAGCGTCTCGC
CCAGTTCGTCAAAGGCAGATTTGAGGTATTCGCGGATGCCTTCCAGCTCTTCCGAGCGCATGTGAGGGTT
TATCTCCAACCATGCCTTATGGCCGAATGAGCGGTCCCCGTGCTCCGGCTGTTTTGTCAGCACCGGCGGG
AACAATGCTGCCGCTTCCATAACTTTGACCGCCGCCAACCGGTTGAACAGGGTAAAGGTCAGCTCATCGA
TGAGCTTTTCCCGTGCGTGCTCGTAATCACCGGTTTCTCCGATGTGATTTTCGAGGATACGTTCGTATCG
TTTTCTTTTTTCCCTTACTTCCGCTGGTAGCTTCTCAGCTTCCAATTGCTTGGTTTTACCGATCCCCAGT
CGGGCGAAATGTTTATCGAAAGCCGCCTCAATGAAGTCTCTGAGCTTATCTACATGTTCTGGTAATTTCA
TTATGCAAAATCCTTTTTAACCACAGATGAACACAGATGAACACAGATGAACACAGATGAACACGGATAG
TTTTCATAATACAATTCGCTCCCATTCCAGCTTGGCGTGTTTAAAGTTTAGTAACAGTCAGACTCTCAGG
CCTGTAATTTTTAAGTAGTTTATGATCTGAGCTTTTTCGTTATTCCCAATTTTCTCAATCGCTTTTGTAT
CAACGATGATTTTATCGAAAACTACCAAGTCGGGAATATACTCACCCACATTCACTGATTTATAAATAAC
GGGAAAACGAGGCTGTTGAGCATAGGGAATACCCTGTTGCTGAAACTCTACTACCAAAGCATTTTCATAC
GGCTTTTCCAGCAAACCATGTTCAAGTGTATTCAAAACTTCAAACGCACAGCCAATGACCTTATGCGTTT
CTTCCTTAAATAAAAATCTGTGTGAATCTGTGTCCATCTGTGGTTCCTAAATCTCTATATCCAGTTCGAT
CTCTTCATAGGGTCTGGCAGCGGCCAGCGACGTCAGTTGAGCCGTAAGGAGTGATTTATATTCCTGCACC
GTCATGATCTTGCTGGTCACCTGAAAGCACACTTTACGTGGTTTCTTGGGAGCCGGAGGCTGATCCGGAG
AACCTCCACCAGTATCCGATTCCGGCTTGGGAGCCTCAGCAATAAAACCGCTCTGAAGAATCAGCAGCTC
GTTATCCTTGGTGGGAGCCAGTGCCGTGTAGTTCAGAATATCCGAGAGTGAGTAGCCGCAGTTTTTACAA
GTGATGGCATATTCCAGCACCGGTTCTTTGATGATACGGTCCGAGCAGTAACGCTTGAGCTCGTCCAGCT
TTCTCTGGTTCTGAACATTCAACTCGGCCGGATAGCCCTTCAAGGTCCTGAGGGCGGCATCAACCTTCCC
GCTGAGCAGTTGGTATTCATGGCTCATTCCAGCTGCTGCGTTCTTGATCAACTTGTAATAGCTGTCTTTA
ACAATCTGCACCTGCTGTTGCAGGCTGCCGAAGTTTTTGATCATGTCCTGCTTGTACAGGCGGTTAAACT
CTTCGTGCGCTTCCTTGATGGAGCTGTCGGCCCGGTCCGCTTTTTTGAGTTCACTCACTACCTCTTCAAT
GAAGCGTTTGAACTCCCTGACTTTAGAGAAGTTCTTTTTGATAAACTTCTGCGCCTTCAGGATGGTTTGT
ATTGCGCTGGAAAATTGATCGCTGTTGGTCAGCAGGTATTCGACTTTTTCGATATAGTTGCTTTCCGTGA
CCTTACCGCCATAGCTCAGTAATGTTTGTTTTTGATCCGCGACCGTCGGGAAAAGGGATTCGAATCCATC
AACCGTATCCCCCAGCGTCGTCAATGCGCCGATGAAATGATCGGCCATGTGCCTGATGCTGTCTGCCAGA
TCAAAGTCGTTGGTGTTCCAGTCCACCTTACGCCCGGCATGGGATTCGATTTCAAGATCCATCAGCAACT
GGACAGCCTGATTTTTCTGAGCGGCTGTTAGCGTGGCCGTAATAGATTTAAACGATGCAGACTTGAACTT
GGTGGCATTGGTAAAAGCTTCCTGAATGCCGCTCTGTTCATGGGAGAACCAAGTGTCCCCGTTGTATTTG
ACTGACAGGCGACCGGCCCGCAAGAGCGAGGCTAAGGTAGAGACAATGGTGCCGAAAGAGTACCCCCATG
GAGCGCCGGAAAGATCCGACTCGAGTGTGCGGCCATCAACATAGCGGCTCTTGATCTTGGCATTGATCTC
TTCAGCCACCTTCAGGTGATCACCGGTAAAGTTGCCGTGGCTGTCGAAGAATTTGAAGTCGTCACCGGAA
AACAAGCGGCTCAAGCCTTCCTTGCGACTGCTGAAAATTTTGGACACCAGACTTTCGGATAGGCCGGAGG
CCAGACGCTTTGTATAAATGTTTTTGATGAGCTTGCGCTGTAGTTCACTAATGGTGCCCTTAAAGGTATC
CGCGTTGAGCAGGTGCTCATCAAACATATAGATCAGCGAAGCATTGCGATATGCCTTCTCAATTTTGACC
CGGAGTTCCTTTTCCTTTTCTTCCCTGATAATGGAAAAGTCCCGGATGATCTGCCGCTTGGCCGGATCTG
ATTCATTGGAGTATTTCTCCTCCATGTAGGAATAGCGACTGACTTCACCAATCAATTTGTCAATCAGCGA
GAACGCTGCATTGTCCGGCACCAGCGTGATGAGGTCCTTCTGATACTGGGTCTCCAGTTTAAGATTTTCG
ATGAAGTCCTGACGATTCTCGCTGATATTAAAAAGGCTGTAGATTGTGAGTTTCAACTGCTTACAGCCCG
GACCTGTCAGCTCGTCATCCTGATCGGAAAGGACACTGAATTTAAAACTGTCCGTACCATCGTTGAAGGT
AGCCACCGGAGTAAACAGCTTGTAGTCCTTGATGCAGTTGATCAGAGATCGTTTTTTGCTGAAAAGCTCG
ACATCAAAGTCCTTCATCTCCTCAAGGAGCTTGCCCTCAAGGTCGGATGTAATTTTGTAGTTATTGTTTG
AAAGCAGAAGCACCTTGGCTTCAAGCAGCAAGGCAAGCGCCTCTTCAATGACCGGTTTAACATCGTAGTA
CGTGGTAATGTCCGAGATGTAGCTCTTTGTTATATTCTCTACAGTTGGCGACACAACTTCGGAATCTGCC
AGCAGATGAATGGTCTTGAGCAGCTTTTCACCATCAATGGTGCTGCCGCGCTCATTCAAAATCTTTTTAG
CTGTATCGTATTTGTTAACCAGTCCGATGGGGGGAGCCGTTTGTGCCTCTGAGCAGATGGCGTACCCCGG
AGTAAAGCTGTAGAGCTCTTTTTCGCGCATCTGTTTACGGAGGACATCAAACGTGGTGATGATCATTCCG
CGAGCGGCAATCTGTGTGGCCACCAGCGCATTGGAGCTGAATAAAAATTTCTGCAGAATGTCGAACTGGT
ATTTATGGAACGGGTAGTAGGTTGCAAATTCGTCCGCATCGGCCGTCTTGGTCGGGAAGGATGACTTCAG
GTTTGTGGCATCCGATACAAGCCCCTCGTTTTTCTTGTGGTAATCCGCGAGCTGCTTGTGTCCGGCATCT
GTTTTGTGGAGCAGTCGGGAGCGGATGATGACATCCACCTCTGTGGACTCTAAATGCACCTTGGTCTTAA
AGCGGTCGGTTACCTTGGTCAGCTGGCTTCGATTTACATTGGCATTGTTGATGACATCATCGAGCTTTTC
CTGAGCAATGGCGATGGTCCAGACCTTGTTGCTGATGCTCGAAAGCGCTTCACTGATGCCTTCCAGGTCA
AGTAGCGTGAACTTTTTCTGGCTGATCGCTTCGCTGGCTTCGTCAAAGACAAAGACAAGCGTTTCGTCCG
GTCTGGATTTCAGGTACTTCTCAAGTTCGGTTTTAAATTTGCTCGCCGAAAAATCCTCTATGGCCGAGCT
ATAAACTTTCTGGGTGTCGGCATAGTCGGCCTCGCTGTACCCCATCTCAGCGAACACCTTTCGCATCACC
CTTGCAACCTGACGGTTGCTGGTCTTCAGCTCATCCCATTCCTGCCCCTCAAGGGATCTAGCTTTGTCTT
TGAATTCATCCAGTTTCCTATCGATGAATAAGTCAAACTCCATGTAGCCATAGATATCATCCCGGAAACC
AAGATGTTTCAGAAGGTTGGCAAAAAGGGTAAATGCCAGTCCTCTATCAGTGTTTTGCTTGGCCACGTCG
AGGAACACGACCCTGCTGTTGATCGCTTCGAGGTTCCGGATGGAGTTCTCAATAAGGCTTTCGTCTGAAA
CGCCTTTCAACCTTGGGATAAATCGCTCCCGGGCTGGCGTTCCATTGATGGTCGGATTGTCGATGATGTA
TCCCAGCATCTTGCCGAAATAGGATTTTCCGGAGCCGTAAAATCCAGACAGCCAGACGCCTGTTTCTTTT
ATATTGGAAGTAAACTGGTTGGTGAAATTGTATAGGTGCCGACCAATTCCCTCGGTCACGATATAGGATT
CAATTTCCTGCTGGATTTCCAGTTCAGAGCGATCCTCCAGGTCAATTACATTTTTAATATCTTCCTGAAG
ATCCAGAGTCAGAATTTCGTTTATTTTTGTCATGTACAGCCCCTTATTTTACCAACGTGCAGCGATACTT
CGATGCAGGTTTGAAGTTCAAAAAGTAAATGTTGTCGTCCTCTATTTTTGACGGGTAAAAAATCACCAAA
GGATGAGGCAGGTTCATGACGGCCTTATGCTCCATGATATTTACGTTTTCAATCCCTGTTCCAAAGAGGC
AACCGGTTCTAATCAGAAATGGAATTTTGTCGTTCCGGCAGGCGTTCTCAATTTCACTGATAATCAGGTC
AAAAAGATCCGGTGTGGGATCGTCCGAACGAAAAATCAAGTGAGGAGTATTTCTGAAATCGTTGTAATAC
TCGCTGAAAGAGTCCCAGCCATCCTCGTCGATGAACTGAACCAATAATTTACTGACATCGATAAAGGATG
CATTGTCCGCATAGAGCTCTTTAGCTTTTTCTATGTATTGCTGTTCTTCGTCTGGCGGATATGAAAACAG
AATACTGTTTCCGCCATTAGCCTGCCGTCTCAATTGATCTTGGTTTGCTATGTGAAACTTCAGATCAGTA
AATTTCTGCTGATGATCAGTTATATAAGGCATCGCAAATTCCTTTATAGCTATGGGTTAGTTCGATGTTC
AAAGCGACACCGTTAAAATTCATATTGAAAAAGCCTTTAAGAGAGAGCTTTTTCAGCCGATCCTGAACAT
CTTCCGGCGGTACAAAGCTAATGGGCAGCAATTCATTGGTCAGGATATTACTGGCACTTGAAGAGAGTAA
TTTTGCAAAGTAAAGGAAGAGTACCTGCGCTTCCGAAGACGGCCTGATGTGCTTGAATGATTTGACTCTT
CCGGGGCTCAGGAATCCGAGTTTGCTCATCAGGTTCAAGTATTTGGTTGAAAGCGTATTGATCGTGTTTT
CAGACCAGCTTATTTCCAGCGATTCATTCTGGCGCAGAAATTCCTTTAGATAAGCGGTAATATCGTCTTT
GGATATGCTGGCGCGACCTGAGTAGTAGGTCTTGGCAAAAACACGGGAGGAGATTTCTCTGAATAACCTG
TTGTTCAGGGCGAACTGCCAAACAAGAACCAGTTCCTTGTCCTGCAGCGGCACCCGCTCGGTAAAGATCC
CCTGAACGAGATCCTGATGCTCCTCGCTCTTAAACTGCAGAAAAGCCTTTCGCACCTCTCGTTCAATCAT
TGTGCGGCTCTTTTCTGTACGGAGGTTAAATTCATTACGTTGATTGATGAGCTCTTTTAATGAGTCGGAT
TGACTGAAATGAGAATCCATGGCTTTGAAAATGACACTACAATCCTTTAGCCCGCCAATCACATTGATTG
CGGTATTATACACACCAAGGTCTGTTGTGTTATTTGGTCGTTCCATTGATTACTGTTCATCCTTTTCTGG
TTTGTCCGCTGCGCCACCAGAACGGACCCATTCATCAACCTCGTTTTGCTTGAACATCCATCGACGTCCT
ACCCGGTGGCCCGGCATATCTCGCTGCTCGATCCACTTGTAAACAGTTTCGTTGCTCACATTGAGATATT
TGCAAATGTCATCGACTGTAAGCCATCGTTCTTCCATAGGTCATGTCCTTCTTAATCATGAGGTTATTGC
ATTAACTTCAAGCGGTCAGGCTTGAAGAGCCTCTGTATTCGGACGCAATTTCCGCAATATACCCAACAAA
GATAACTCTTTGTTAGACCGAAATCAAGTTAAATATTGCCGATTAGTGCCGATAAGGCCAAGATTAACCC
CATGATCCTGAATTCAACCGTTCTCGGGCCGTATAGTCCTTTATAGTGTATATCCAGCAAACCAGCTGGT
CGTCATTGGATTCGGCCGTCACGAGAACCCGCTGATACATACTTCTTCCATTGGGATCGAATGCCTCAAG
CCGGTCAATGGGCGGTAAATCAAAACCGGGATTGGCGAAGGACATCAGCTCCCCGTGGACCAGATCCCAG
TCGCCTTCCGGGCGAATCATGGAATTTTCAGGCGGACACATCAAAAAGAAACGCCCCGGAAGCGTGAGGG
TTCTCCGGGGCGTTGGCTGTTTTTGTGGATGGGATGGGCTTAGGTATCCTGGGGTTCACCCGTAATCAGG
CTGGTATGAATGGCCGCATTTCGGGTTTCATCCTGCTTCATTTTGTCCAGAAAGGTACTGCAGGCTTCAG
CCTCATCGAGCGGCAATCCGAGTTCCTCCTCCAACCGGCTCAACCTGTGGTGCAGGTTTTCGATCAGGTT
GAAGGAGTGATCCCGGACCAGTCCTTCCCGTTTTTCCTGTGGAGACGGGATGAATTCCGTCATCCCTCCA
CGGCGTTTAACAATCATTTCATGGCCTCCATCAGTTTTCAGCTTAAGGTTGCACCGAGGGTGTGAATCCT
CGGATAGGTCAATACGGTTCCGGTCATATCAGCCTTGTAGCGCACCTTGCTGCCCTGCGGATCGCTGAAG
GTTCTGACCAGCGTGTATTCGGTCCAGTTCTCATCGATGGGCCGGGTGTCGTCGATGGTCATGGCTTCCC
ATGTTTCACCGCCGTCATTGGAGGCAAACCACTGAAGACTGGTTCCGCTGGGGATATCCATCTGGGTGTA
GACCTTGGTGGATTCCACGCCCTGCGTCAGTTCATTTTCCCGTGTCAGATAGGTGCCGGTGGTTTTGTTC
AGGTAGCCGATCAAATTGACATCCCGGAAGTTGAGCGCCGGAGTGTCGTTGCCCATACCGGTACTGAATC
GCACCCGCACCAAGACGCCATTGGCCAGATTGGGCAGACGCTCTTCCTCGGCCGGTACCACGGCATCCCA
TGTCTGGCCGCCATCGGTGGAATATTCCCAGATGAGATGGGTACCTTCCGGGATGGCCGAGTATTCATCG
ATATTCAAATCCGAGAACTGCACACCGCTGATTGGCTGGAACTGGACCGTGCCTTCATTCTCGAACTCAT
AGCCATAGAGTTTCATGGTGAGGTCGGAACCGTTGAGCGGAGTCCAGGTCTCGGCATTGGAGCTTTCCAG
CAGCACACCTTCGGCATAGGTCTGCCGGGTGATGATACCCTGACGGCCGGTTTTTCCGAGAGTGGCGGTG
CGCACCTTGTAGTTGGTGCTGTTGGTCAGCAGAACCACCGCATAGCTGGTATTGGCTTCGGCGTAAAACG
GATCATCGAAGCTGATCTTTGTTTCACCACCAAGATTGATTTCAGACGGCGCGATCACCTTTTCGGCAAA
GATGGTGTCGTTGGGCAATCCGGTGGTAACGCCTCGAATCTGAACCGTTACCGGGATGGAGGCATCCCGC
TGGGTGAACTGAATACCCACTGCCGTCAGCACCCGGTTTTCGGTGAAGCTGAAGGTCTGCGCCAGCGGAT
CACGGCGGACAAAGATGGTGCGGGTCCTCCAGACGGTACGCACCACCGGCACACGAACGATGCGGGTAAT
GATATTGGTCTGAATAAACCTTTGAATACGGGTGATCACCAGCGGATCATTGATCTGCAGGCTGGCCCGG
GCGGTATACTGGCCATCCGCCATTTCCACGATACGGTTGCCGTTGCGGGCTTCCGTCGGCACCGTGAAAG
AGGCGGTCACACGTCCGGCATCATCACTCACCAGATTGCTGGCCATGACACGGCCGTCACAGCGCAGGAC
AATACCAGTGCGATCCGGGGTGAAGTTGATTCCCGTTACGGCAATGCCGGTCTGACCACGGCGGCCGATA
TTGGGCGTGACCTGCAGCATGGCGGGTGGCTTTTCAAAGACTGCATACGGGTTGATGTTACGTTCCTCGG
ACCAGTCGCTCTGTTCGAGCACAACCTGTTCCGCGCCCGGTAAGAGCGCCAGACTGCCAAAGAAGCTAGC
ATCGCTGGCTCCGAGATCCACATCGAGCGGATTGGAAATGGCCGAACGATCCGGAGAAGCGAACTTGCCC
AGTTCATTGACCCGGGCATCCCACTCGGCGTGATAAATATCCGACTGCGCCGTATTGGAAAAGTCGTCCG
AGTAGATGCCTTTCTTGGACTGGGCGTCGCGGTTCTGCAGCTCATTGTTCATCTGGTACTGGGCATCGTT
GTATTTCAGATCCTCCACATCTTTGATGATGTCATGGATCTGATCCATGGTGATGCGGGTGAGGCCGAAA
TTGCGGATGGTCATATCGGTGGAATTAGGCGGGCAGTCGATACTGCACAGCCCCAAGGTATCCTCCGGAA
CGATCGGCAGCTTGGGGAAGTCCGCCGGAGCGCCTTCAAGTCGCTTGATCTCCCGGGTGGTGGCGTAGAT
GATATCCTTGCGGCCGAGATAATAGTCGTAATCTATACTGCAGTTGGAACCGTTGACCGGTTCATCACCC
AGCGCCCCGCGACCGAAGTTGACCACGTTGAGATTGCCCAATTCAATCTGGGCGGTGGACATGGAAACTG
CCGCCGAGCTGCTTGCCGGAGGGTTGGATGCAATTGGCTCATCCACCGCATCATCGATATAGGAGACGGC
CTCACTGCCCAGTTCCTTGATGCGCTGAAAATCGGTTCTCGAGCCATTGGTCGTGGCACGATAAACCCGA
TAACCATTGGCACCGTTGACCGGCAGCCATGAAAGACGGTTCATCTCCCCAGCCAGTGTCATTCTCGAAA
GAACACTGCCGGAAGCGAAGGCAGTTTCACCCGAGCCGTCAAAAGCGGTCACCACATAATGATAGGTCCC
GGATGCCGGATGGGCGGTAATGCCGAACCAGCCGCCGTCCGCATAATCCTCGCCTTTGATCATCTGTTTG
GTGTAGGTCCAGCGCACGGTATAGGTGGTTCCGATGGCCGGTTCGTTTCCGGAGCCGATCCAGTCCACAT
GGTTGCCGGACTGCTGCCAGTCGATGCCTTCCTGAAAAATGGTGGCACCCTGACTGACCTCCAGAATATC
CACGACCGGATTGGGATCGAGCAGATCCTCACCGCCACCGACCGAGCCACGGGTCACGTTGGCGGTCATC
TCCACAATTGCTTCCACCTGCGTGGTTTCTTTGAGCGGCGTGGAGTTGACCGGATAACGGCGCTGGCTGA
TGTTATATGTTTTCTGTTCACCGCGTACCGATTTGATGGCCACCGACTTGGGAACCAGTGTGGATGTGGG
AAGATCCCGCTGATGCCGGAATCCCTGAATGTAGGCTCTGCCCGCATTGGTGATCACCTCGACATCCGTA
TCATCCACCGAGCCGATAAAGCTGTCGAAACCGCTGACCAGATAGCTGCCCGCCTGATCGAAAGTACGCT
CGGCAAGATTCTGCAACAGCGAATTGAGCCCTTCGGCGGCGGCAAAGGAGAGTTGATCTTCGGTAATGGA
GGAAACCGTGATCCGGCTGCCGGGGAGCGTTCCCAGCAGATCGCGCAGATACAAATTGGATTTTTCCTGC
ACCGTTGCCGTGACATCGCCGGTATCCCTGTCGAATTTGTAAATGGGCACCACCTTGCGCTCGGTCACGT
TGTTGGGAAGCGTCAAACCGGTGGTGTCGGTTGTCTTCAGGGCCAGAACCCATTTTTCACGCTCGCCGGT
TGGTTCGCCGGTGGCCGGGTTGATCAGTGACGGGTCCTGTGTGTAGCCGTAATTGTATTTGAGCAGCTCG
GCATAGACATAGTCCGCGCCGCTGGTGGTGGCGGGATCATAGGTCAAGGTGGCTCCGGCGACCGCTTCCA
CATGGCCGTCGATATAGATCATGCCCGGCGTCAGGGTGAGCACGTTATCCTGTACCGTGACATCGATACC
GCTCAGAATCGATCCTTCCTTGAAAAGGATATCGGCAATCTTGCGACGCTCGAGATTGATCAGTTCCTGC
TGTTCATTGAGCTCTGAATCAAGCAGGTCCCGATCCTGATGATAGCGGATGCGTTTGTAGTTCTTGGCGG
GATCGAATGTATCTCTTGAAATACTCATCTTGTTTACCTCCGGTTATATTTTGATGATCCCGATCAACTC
CACGCGGGTATCGGAAATCTTGTTGAAATCTGGAATGTTCTTCACTTCGTACAGGTAGCCCGGGCGCAGC
ACCTCTCCGACCAGATTGGTGTCCTGATGAAACACACCGCCCATGGCCAGATCACCGCTCACGCTGGCCA
CATACTCGACGTCGCCGCCGAAAAAGCCGTATTCACGAATGGTGATGCCGTTGGCCTCGGCCTCATCAAA
ACGAAAGAAGATGCCGATGGTGTTGGTCTCTTCCCCGGTTTCCAGATAGCGGACACCATTGACCACCAGC
GCACCTTCAGCGTCCTCTTTGAGGAATGTCCGTTTGTAGAAACGCTTGCGGGCGCATTCGTTTTTAAGTG
CCGTTTGCTCGATATCCGGTGCCGGTGGGTTTTGCGGATCGGTGAATGTTCCATCTCCATCCCCGATGGC
GCAGTGACTAATGCCTTCCACTGTCTGCCCCATCAGGAGTTTTGCCGTCAATACACGGCCTGATTTGACT
ATGAGTCCCAATGCCATGGTTTTCTCCTTATGTTTGAATCTTGTGTTCTTCGTTAATAATCACATTGAAA
ATGGTCAGCCCTGCGTCAGCAGAGCGATTGAACTGCTGTTCAAGATGCTGGATGGTATCGGCAATAAAGG
CCTGTGAACCACTGACCCGAAAAGATGTATCCAGCAGAGCCCGACGAAGATGATTCACCCGGATGGTGGT
TGATATCAGTTGCTGAAACATCTGCTGTATTATCAGCTGGGTTCTAATGGATTGTGCTATGTTGTTGCGG
ACAACAAGTTGACAATCGAACAGGATCTGTGGCCGCTTAATTACGAAGTTGCAGGTGTCGGTATAGACCT
GAATGCCCCGAATTACTGCAATCCGACAATCCGAATGGAATGCACATGCGTTTCGAATTATCAAAGATGA
GTCCGTTGTTATTTGAATCTCGGCCATTTCTTCCCTTTAAACTATTGGGTTTTCTGTTCCGGTGAGGCGC
AGCTTGATATCGATCTTGTTCTGGACGGGTGTGCCCGAAAGCACCGTGCAGCGACGCCAGAAAGAGATGG
TCTGATTGTGGGCTTTGGCTCCGAGGTTGAGTGGAGCGCTTTGGGTGGCGGAATCGAGTTCGGCCTGTGT
GAGCGCGAGCTTGTACCAGACCGATTCGTCGGTTTCGAAGTCGTCGATCGGGTCCACAACCAGCCCTGTA
TAGTCGTATCCGGAATAGACCGGCGCATCGGCCGTGTGGGATGCGGCCACGGTATTGGCCACGGCGCGTC
TTACGGTCAGATTTGTAGTTCCGCCGCCGGAAAGGATCTGCATCTGCTCGGTGCCAATCACGATGTATTC
CGCATCGGCAAAGCGGGGTTCGGTCAGTTCTATGTCGGTCTGGATGTCATCAATCGGTGCGGCGAGCGTC
GTCTGTTCATTGGCCACGAAAATCTGCCGGTCTTTGATTTCTCCATCCGTGCCGTTGTAGTTGTCCGCAT
CCGGATTGCTGAAATCGCCTTCCGAAATCTGCTGGGTCAACTGTTCATCGAGGTATAAGTGAATTGCCAT
AATCTCTCCTTAAACAGGCCATTGGGTTACTTGGTATTTGTTCACGGCGCTCTCTGTCGCGGCCTCTTGC
GCCTCACTGAAATCCTGCTGACGGAACAGCCAGCGATAGGAAGGTTCGGTGAACCGGAAACCCGCCTGAT
TGAGTTTCATCCTGCCGATGCGGAGCGGTCGGGTCCGGTCCACGGAGAGGCGTAAAGAGGTCGTGTTGAG
GGCACGTTGGTTCAGACTCAGAGGCACAATCCGTGGGCGTTGGAGAGAACCTGTATCCACATAGACTTCA
AGCGATGCCCGTTCTCCGGTGAGGTTCGCATTGGTCAAAGTCCGGTTGTTGAGGACATTCGCGTTGAGCT
TGAATACAGGCCCTCTCCGACGCCAGCGGTTGATCAGATCTGATGCTTCGGTGACACCGGCTTTGCATCC
GGCAGCGGCAACCAGCAGCGCACTGCTGTGTCCACCCTGAATGGCATTGATGACCACATCCCCGTTGAGT
GGTGAGCGGCCCAGCTGGAAGCATTTCCGGTTTTTCGTTTCGATGTTGAAACCGAACGTATGTCTGTTCT
GCAGCACTTCCGAGTTTTCAGCCTGCAGAACTGAAAAGAGGTCTTTCTGTCTGAAACAGTAGAGTGTTTC
CGCATCGGCAAAAGAGAGTCTGCGGCGGTTGAGATTATCGGCAGAGATGTGAAAGCCGGATTCGGTAATA
TCGTCGAGGTAATTTCTGCTGGTGTATATGGGATTGCAGAAAGACAGCCTGTCCTCGCGGATGGAGGTAT
TTACCAGCCGTCTCTCGTTCAGCTCTCTGTGGTTTAGACGCATCCTGTTTTGACGACCATGGAAACGGGA
GACCTTGATAGCTGCACGGTCGATTTCCGGGACCATCTCGACGGTGCTGGTCAGCTGAAGGTAATTGTAT
ATCCGCTGCTTGTTAGTCAGGTGACGGCAGGAACCCAGACGGCTTCTTCCCAGAACGAAGGTTTCATCAA
GAAAGGCCAGAACGACACTGCGAACATGGGCGGCATTCTGAAAATCAAGATCGGACCCAATCTCCAAAAA
AGTCGCCAGCCACTGCAGAAAAAATGCACGGGTACCTGCCGGATGATGGAATGACAAGACGTCACGCACA
CCACCAGCCTGATTTAGGCTGTGAACCCGATACACCCCAAGGCTGAACACATTGCCGGGGAGTTTTGCCG
AACTCAATTTTGAGCGGGAATTCAAACGAAGGGCACTGCGGAAGGTTTCTTCGATATGACCGTCCCATCC
AATGGATACAAGGCTGCGGTCAATGGCCGGAATGGTTCCTTTGCGCCGGTAGATTTCAACCGCTTCACGA
ATCAGTCGGCGCTGGTTTGCTGGCGTATCAGTGCCGTCAAACTGATGGCCTACCAGATACGCGAGCAAAG
GCAGGAAACGCTCGTCACAGCGCTCCACGTCAAAGATGTCGGGGAATCTGTCGATTGCCTCTTTGATCTC
ATCCAGCGTGCCTGCGGGCAGTGAAAGCAAAGAGTGCAGATCTCCGCTTTCATCCTTGTGCGCATAGAGC
GGCGGAAGCAGGTCGATGAGATTGTTCTGGAACCAGTCCGCCACTATTCGGCCCTCCGCATATCGAGATT
GACCGAGCCGAGAACCGGTATTTCACCGCGTCCGAGTTCCACGTCCAGCTGGGGCGTATAAAGATGAATG
TGACTGACTCCCCGAACACCATCGATCAGGGCAATAAGATCAGAAGAATGAATGGCCTGCCCAAAGCTCA
CCTCATCGAAAGCAAAGAAATCCGCCAGTGCCGATTCGATTCGACTGCGCACGTTTTCAAGAGCTTCGCC
CGGCCATGCATAGACTTCACAATCGATATGGATGGGCCGGTATACCGGGTCGAACAGCTTCACCTCGACG
GTGATCACCTTGCGACGTTCCAGATATTCAGCCAGATCACGCTTGAGCAGTCCTGACGGCATGCCGCCGC
CGTTGGGCGCGATGGCCAGATGGACGTTGTAATAACGGATGTTCTGGCAGTCGTTGGTATCGAGCACCTT
GGCCTTGGCGACACCGGGATAGCCCTCGGCAAGCGCCTTGTAGTCCTGAAGCGTTACCGCCTTCCAGAGA
CTGCGCAGTTCGGCCGGAGCCTGATTGCGGGCATGCTGAATGGTTTCCCGGGATGAGCCGCCTGTAGCAG
CCACCGGATTGGAGATGGACAGCGGGATTTGAGCACCGTCGTGATAGACGGCTGAAAGAAGCTGCGTGAT
GCGGCCCGGTCCGATATTGCCCTTGGCTCCGAGGCTTTCGAGCCAGCTCACGGAAATGGTTTTTCCAGCA
GCGGGAACAGCTCCGGCTTGGCCGTCACCAAAGAGAATGGATGTAATATCCAAGGCATCCGTGTCGGCCA
TAAAGTGAAGACTGTCGCCATCACTTTCCTGAAAATGGCGGACCTCACTCCAGGTATCATCATCGATAAG
AACACGGATAGTTGCCTGCGCGATGGAGACACCGCTCAAGTGAAAACGCTGCCAAGGCTTTCCTGTGGCT
TCTAGCTCCTCGGATTTGCGGATTCCCTGCCGGGCGTAAATGTCGACGGAGAGTTGACCACGGGGAATGA
AGGCGTCATCCACGGTTTCAAAGTCGGCCTTGCCATCTTCGAGCAGTGCCCGGCATTGTGTACCTGTTGG
AATCGGCAGATCAAAATTGAGCGGAGCGGCCAGTGAAAAACGGATGGTGGTCGTGGAAGAAACCGGCGTA
TCCAGCTGATAGCCGATGAGCTTGCAGAGATTGATCACGTTCTGACGCTGACGGGCTGTAGGCAGAAATG
CCTCGGCTGCCTGCGCATCGAGGTAATAGGCCAGCATGTCACCGACACCACAGAACAGTTCCAGCAGAAC
GACTCCAAGGTCGGAGTGATTGAAATCGGTCCAGCGGTCTGTCAGCTGCGGCACTTTGGCCAGCAGTTCC
TGCCGGATAGATTCATAATCCTTGTTGATATATTCAATGCTTGCGCAGCCCATTGTGCCTCCGGTTCGTT
CGTCGTTTTTAAAGCGGAGTGATAAACTCCGCACACGCCGATTACTTACCGGAAGCAGTCTGGAAGTGTC
GGAGGTTTAAGGAAGTTCCCGAAAGAACGGGTAAACGAGGTTTCCTTCGACCTGAGTCTGGATGACCCGA
TAGGAAATGATGACAGGCAGTTGATTGAGGTCTTTGTTGCGGGTGGAATCATCAAACGACACGTCCGTGA
TGACCACTCGCTTTTCCCAGCGGCGGATTGCCTCGATGACATGATGGCGTATGAGACCTTTGAGAACTTC
ATCATTCTGTTCGAACACAAGGTCTTTCAGCTTTGAGCCGAATTCCGGATTCATGAAGCGCTCGCCGGGC
CTGGTTCCGAGGATCTGAATGATGCTTTCCCGGATATGTTCATGCTCCCGGGAGGTCGATGTGGAGACTT
CGGCTCCGCCGGATATGGATTGAAAGTTCAAAGGGAATTTCAGCCCTGTGCCGAGAAAGTCGTAGTTCAT
AGGTCACGCTCCTCACATTCAAGGTTGCAGAGTTCCTGACAGCCGGTGGAGCCGTCATTTTCACCCGAGC
CGTCACCCGGAAAACGAATAATTAAACTGGTGCCATTTTTCATGGACAGATGAATGGTACCGCCGCTTTC
GATCAGGCCGCCATGCCTGCTCTCAGCACAGGAGAACCCTTTGGCCCCATCGGCCAGAATACGAACGGTG
ATGGTTTCACCAACACCTTCAATCCGGGCAATGCCGAGGATATCGATACTGCCTGAGGGATTGATGACGG
ACAGCGTTTTCAACTGCTGGTCGAGCAGCAGCCTGTATGGGACAAGCTCGATGCTGAAGCGATGTTCGGT
CAATTGATCCACTTGGGCCGAGATCGGGAGCCCCTCTATGCCAGCTTGTTCCACCGTGGTTTCGATCCAT
TCGGGCACCAGTTCATAGATGCGGCCGGGACTGACTTCCACTGATGTTGCTGGCCCGGGAGTAACGACAT
GAGGCTCGCCATCGACAATGACCGAAATGGTGTGATCATCGTTGGTTTTTAGGATCATGCCGTCAGACAG
GGTAAATAGGCGATTGCCGTCCGGCAGGTCTTTCACTTGGCAGCCTTCGGGGAGCGACACAAAGGGATAG
AAATCCGGTGGTGGTTCGGTCGTGACCTGATCCATATAATCCTGTGTGTTCTGAATGTGTGCTTCCAGCG
CCTCCTGTGCCTGCTGTTTCAATGCTTCCGATACATTGTGAGAGGCTTCGATAATGATCTTCATGCCTGC
GATTTCGGCCTTGATACCCGCAAGCTGCAGCGCCATGTCTTTGAGGATGAAATGGTTTTCACCGGAATCG
GTCTGTTCGACCACGGCTCCGGCCTGAGGTTCTTCTATGGATATCATGAGCGTTCTCCTAAATTCCTACG
CTGCCCGGATTCGATTCAAACTCCATCTGGTTGAGGGCCGTGATCGCTCCGGTGGCTCCGTTGATTTCAA
ATACATTCCAGACGGTTCCGGGCTGGTTGGGCACATTGAAGGTGTATTCCCGGCCGTCGTAATAAAACAC
TTTCACGGTTGCGCCCGATCCGGCCAGCCCCGTGCTCGAGTTCCGGTTGGTATAGTCGTGAACACTGTAG
CGATAGGCTCCGGCCACCAGCCGGTGCATGGTGATGGTTTCCGGCCCGTAAGATGAGGTATCATCCACAT
CCAGCTCGCCACAATCCTGCACATAATCCGTCGAGTAATAGACGTGAAATGTGCCACCACCAGGTTGAGG
ACCACGCAGGTGAGAATCGAGATCTCGTGGATTAAGTCCCCACTGCAGAACGATGCGTGCCACTTGGCCA
TTCAACTCCGGAGAAAGAACTATATTTTGACCTGTGTTCCCGGATTCGAGGACGTTCAGCAGGCCATGGG
CGTCGATATAGTTGGGCGTGCTGGCCTCGTAGACATAGAGTCCTTCAAACAGCTCCATTTCATACTGGCC
GGATGCATCAGTAATCTGCTGCGCCACGATCGGGCCTTCCTCACTGCGCCGTATGGTCACCAGAACGCCT
GCAAGCGGCCGAGCATTGAGGGCATCCACTACAGAGCCGACAACATGTACACTGGTGCCCAGATCGAGCA
GAAAGTCGGGATGGTTGGCGAACCACGAGGGATCTCGTACCTCGACAGTCAAATGGCGAAGGCTCTGCCT
GGCATCTGAATCCCAAGCCATAATCATGGCGTTGCCAACCTGCATTCCACTGACCAAAAAGCCATCGTCA
TCCACATAGGCCACGGCCGGATTGGATGAAATGAATTGCGGGTTCAAACCACTTCCGCGAACAGAAACAG
GTATCCGCTGCTCGAAATAGGAAAGCGAGAGTCGGACGCTCTCAGGGTAAATCTCCCAATAAGCCGGAAT
GTCGAGTTGTTCGGTCATGAGGGCATTTCTCCACCGCCCATTGGCGTGCCGTACACTTCAACCTGAACAT
GACGAACACTGAGGCGGTCATCCGAGCGCCAGATCATGACAATTGCAGCGCCGGGCTGCATGCCGCAGAT
CACATTTCCGGCTTCATCCACCTCTGCGACATCGCTGTTGGACGATTCAAACACTGGCGATTCAACCGAG
CCCCGAATGGAAAGCGGTATGGTCTGCGGAAATTCAGAGGTCGAAACGCGCACCAGCTTGGGGAAAACGT
CCCAGTATGGATGTGTCGGTATGGTTGATTCTTCCGGCATACAAGGCTCCTCAGTTGTCTATGGTGTTCG
GGCTGCCCGCCACAATCACCGCACCGCAGGCGGTAATATCGCCGATTCTGGCGTTGGGGCTGCCCTCGGT
AATGGTGGTCATACTTCCGGTCACTATGGGGGTAACACCATGCCCGGGGATGGGACAGACGTGCAGGTCA
CCCATGCGAGCCACCGGAATGCCGTTCACCATGGTTCGAACGGCCGATGTGATAATCACACCGCCGTGAC
TGCTGACATCTCCGAGACGTGCCTGTGGTCCGCTCACGGTTTAAGCCTCAAGGTTAAATTGATCAGATAG
CCGATCAGCCCGCCGACAGCGGTGCCGACTCCCAGTGTCAACCCGATAATTTTCCACATGGTCTCCGTGC
CCACCTTTTCACTGACCCGGGAGTGAAGCCGGTCAATCTCCTCGGCATGGCGGTGCAGATCGGAATTGAT
GCCGCGAACCAACACCTCGACATTCTCCTTGTCGGATTTCTTTTCGATTTCCCGTTCGATCTTTTCCAGC
CGGTCCTGAATTTCACGGTGGTGGTTTTCCAGAATCCCTCGAAATTCCTTACGCCATGTGTCGAAGGTTC
TGGCGAGCATCTCTTCGGATGCAGTCAGCCCGGGTTGATTTGAATCACTCATGCAACTTTCCCTTATGTG
TTAATCAATACTTGGTTTGTAGATTTGATGATGATGTTGCCGACGACACCATCCATGAAAATGAGGCTTC
CCGCCTTGTCGGTTGCGCTGATGCTTTCCGTTCCCGGAGCCGCGTTCATTCTGACCACCTGTCCGGCTTT
GTCGGTCAGACGGATCTGTTCAGCGCCCTTGGTGGAGTCGATCAGGATTTCCTGTGTGCCGTTGAGTCCC
CAGATGTGAACCTTTTCCCGGCCTTTGGTGGTATCGATCAGAATCTTTTGCCAGCGGGAACGGCCCTTGT
CGCAGGAGAGAATGTGAATCTTTTCCTTGTCCTGCCATGCCTCCAGCAGCACCTGTTGACGGCAGAGGTC
GGTGAGTTGGACTCGGGCTTTCGATCCGACGATCTGTGACGCAATATCCAGCTGGTCGCCTTTTTCAGCA
TCCTTGGTGCCGCGCTTAAGGGCGTTGCCACTCTGCATTTCCGGTTTGACCTTGGCTTCCATGGTGAGGA
TCTGACCGGCCCGGTCGATCAGGCGCATCAGTTCATCGCCGTCACGGTCATCGGCCAGAATGGTGTGCCC
GGTTTCTGTCTTCATCAGGACCCTGAAACGCGGGCAGTAGTATTCCGGATGGCCGTGGTATTTCTGGTGT
TCGAGATTGTCGTGGGGATTGCTCTGGTGCTCCAGCTTGTCCTCGCAGTCATGGCAGAAGGCATTGCTGC
AGGTTCGCTTGGATTCCTCAGGCTGTTCCCCGGGATTACTTCCCGCGAGCCAGACTCCAGTCCAGATCGG
ATATTGAACAATGCCACCTTCAAACTCAGCCCAGACCGAAGCGCCTTCTTCAGGCACGAGGAACATGCCG
CAATCATCATTGCCGCCATACGGAAAACAGGGAGCTGCCCAGTCCGACAAGTTTTCACGGCCAGTACCCA
ACACGGCAGGGATTTCGAGCCGAACCCTGCCGAGTCGTTCCGGGTCGTTGTTGTCCCGGACAAAAGCCCG
GTATTTACCGTACCAGCGATTGCGATAGCGTTCTTCGGTCTGCTTGTCGGAAGTCTCAAGCATGGCTGTT
CTCCCTCCGACGGCTGTCATTCCAAGCCTTCCAGCCACCCACGCGGACGGCCCAATACATCAGTCGGCGT
TTCCATGCAGGAACACCGAGCTTGGTCATCAGCTCGAGAAAGATGCGGTCGGCTTCTGCACGGGTCACCA
GTCCGGTGTGATAGAGAAAATCATGCACGACGGCAGCCGGTGAATAGCGTCCCCATGGGGGCACAATTCG
CCAGAACAGACGAGGCACAGAGGCAAAGTCTGTTTCAAATCCGGCAGGCACGGTAATGGTGCGGCTGCCA
GCGATCCTGACCTTGTAGTCTTTGATCAGACGGGCGCTGCGGCCATTGGGCAGCAGTTCAAACTGTAAGG
GTCCGTTCAGCCCGTTCCCCGAGCCGACGGTGACGGTTTTCTGAAACTCAGTCATTGCGCCACCTCGCTT
TCCCGGTTGTCCGGACATCGAGATGGACCCATGACGGATAGATTCCGATGCCACCTTGTTGAAAGACAGG
TATGGTTTCCGCCGCTTGAGCCAGGTCTTCGGTTGTCATTCCATCCGGGCAGGCTACATCGGCAGCCATA
CCCAAGGTGTGAAAACTCTGGGCGGCTCCGCCAACCGACTCATTGTGCCGATTACAGCGAAAGCCGCTGG
TAATGCTCAGCGGCAGACTCAATTGATCGCGCAGAACCTGAAGCGCCGAAATCAGATCAGGCTGCACCGG
AGCCGAATGCCCGCAGCAGTTGTTTCCCTTGCAGGCAAATTCGGAACGGCTGAAATTTTTACTCAGATCT
CCCATGGTTCCTCCTAAGAAACAGCACCGGAATCCGCATTGATGGTCACCATGGCCGGTGGCTCATTCTG
CGGGGTTGCCGGTGCTTCTTTATCGTTTGGTTTTCCCTTGGTCTGGGCAGACTTGTCGCCAGCACCTTTG
CCAAGGGCGTTCTTTTTAAGTTTGATTTCACAGGAATAGCCGGATGAGCCGATGCTGTGGCGAACCGAGT
GGCAGTAGTAAATGCCGGAAAACTTCCGGCCCACACCTTTCACTTCGAGGTTCTTTTTAGCCCGCAGAGA
CGGAATGCCGATAGTGACGGCTGTGGCCTCCACCTGTTTGAGTTCGGCCTCTCTGAATTTGCCTTCGGAT
GTATCCTGAGCAGGCTCCTGTGCCGGTTCTTCATGAAAGGCTTCGGAACGCTCGTAGGCGGGAACGACCT
GACCGGTCTCCTGTTCCTTGAAGCTGCCTTCGCCCGTATTGCCATCCACCAGATAGGTTTGCTTGCCCAG
CGAAGTCCGTTCGGGAGTTGTGGCGTTGTTGGCCTTGTGCTCCACCACATCCTTCTTGCGGGGATCGATA
CCGACTGATTTGGTTTCGACCCCGGCACCTTTGGCTCCCTGTGACTGGGTCGATGGCCTGAAAGAGCGCA
GAACACCTTTGCGGTCGGTGAAATATTCCAGCGTCAAAAATGGTGCCTGTTCCAGTTCCCGTGGGTGGAA
GTGGAGTTCGTCATCCTGAATGAAAAAGGAGTAGCCGCTGACACCCTGACCATCTCGGTCGCGGGCCTTG
GCGGCCAGTTCTTTAAGAAAGACAGCGTCGGACTGATTGCTCTGGGTTACCCGAAGGTGATATCCCTTGG
TAGGCGTTACAACCGGCTTGAGACCGTTGGCCGAGGCAATCTCTTTGGCTATTTCGGAATACAGAATGCC
GGGAGCGGGTTTCTGCCAGACCTTTTGATTTTCTTTTCCGGCAAGTTTGAAGCCTTTGTCATACGCCTTA
ATGCGAATGGTCGGATCGCCACTTTCCGGAAAATCGTAATCAATGTCTTTGATGACAGCTTTCTTGCGGG
GCGAGAGATTGCCCACATAACCGAAGCGGGCAACAATCTCATTGCCTTCCTGAAAGAGCGGATCATCGAC
AAACTGCAGGTTGCGGTTGGTGATGGACAGCTCAAGAACATCCAGTTCCTCTTCATTGTCGGTAAAGGCA
AATGAGGTTATTTCCTGAGTGATGTCCTTTGAAAGCGATTTGCCCTCAATCTGAATCAAAAATGTCGGTT
TGAATGTATCGAGTTCCATGCATGTCTCCGGCTGTTCACAGTTCACTGCTTACATACCGGAAGAACCGAT
GGAGTGTCGGGGCTCAGTCGAGAATGTGCATATTGACGTATTCCAGGGAGGGAATTCGAAGAGGTGTTCC
GGGTGTCAGTTCCAACGGGAAAAAGATATCGTTGTAGTCACAGATGATCCACCAGAGCTTTGGGGCTCCA
AGATATCTGTGAGCCAGAAGATCGATCCTGTCGCCGTCGGTAACCGTATGGAAGCGGTCATCAAATCGCG
GGGATGTGTCGATCGGAAGGCGCATGCCGAGGGATTCTCCATCACTGTCTCTGTACAGGAGACATTTTGC
GTATCTTGAGTCTTTACCGATCATGAGCGCACCTCCGACCAGTTGATCGATTGATCCACGTATTCTTCGA
GTGATATATCCACCTCGGCCTGCTGCGGGGCAAGATTGGTCTGGTCAAAGAGACCGAAAAAGCGAGCCTT
CACCTGTCTGACAATGCAGGTGACACCAGGGTAGAGATCGCAGAATATAAGGATAACCCGATGGGGAGCA
TTTTTGAGCATGCTGCCAGCATGTTCCGGGTATTGCAGGGATCGGAGCCAGTCAACCTTCTGTTTCACCG
GTCCCTTGAACAGCTCGATCTTGAAGACAATTCGGCGTGGTTCACCGGCTACATACTGGTATCTTGGATG
ACTCATCCCGGGAATTTTGATGGCGGCGTAACTGGTCGATTTCTCGTCGGTGATGTTGCTTGGGTTGTAC
TGAAATTCCAACCGCTCACCGGTATCGGCATCGACCAGATATCCCTTTATTGGCTGTCTGTCCCAGGTCA
TCTTTCACCTCACAGTGTTTCATAATTTCTGATTTTTCGTTCCCGCAGATCCTTGTAAACCGCTTCCGCC
ACCTGACGGCCGTCGATATGGGTGGCAACGGAAACTTCGATCGGACGTTCCGACAACGCATCGAGCTTGT
TCAGCAATGCCTCCATCAGGCCAACAAAATCGGGACCTTCCTGCTGTCCTGCAGGAGGCGATACAAATGG
GTTCTGCCTTACCGCCGCCAGTTCTTCCGGTGTATGTGCTTCTGGTTGAACCACCCGGGTTGCATTGATT
TCCTGCACCAGACCTGTCCCAGCGGTATCCAAAGATGTTCTGACATCTGCCGGAATATTCAGCGCCGGAA
TAACACCCATCGATGGTGTAATTTGACCTGTAATGGTCACCGGTGGAACCGCAGGAGCCACAATCGTCTC
CGGGAGCTGATAAGGTTTACTTACCGGAATTTTCGGTGTGATGTCGGATGTTCCGGCTGGTCCTGCATTC
ACGACCGGCACTGCGGAAGCCATAACCGGCGTGAGCATAAGCACGGCTGAGAACACGGTCGGAATCAGCT
TTTTATCGAGACTCGGGATCAGGGCGAATCGACCGGCAGATTCCTGAACTGCAGAAGTTTTTGCTGAAGA
AGGCTGCAAGCGAGGTGCTGCCTTTCCTTCCGGAGCCGATGACGAGGAAAACAACGAGGAGATGCTATTC
CATGCACCGCTGAGCAGCCCAGAGGCTTTCTGTTTCACAGAATGAATGACGCCGCCTACACCAGACTTAA
CCTGGCTCCAGAGGGCTGTTCCTTTTTCGGCAACAGCAGAGATACCGGAGCCAATGATATTCTTCAGCCC
GGTAAAGGTAGAGGTGAAAGTTTGTTTGACGGCAGCCGCACCGGCGGAAAGTCTGTTCCAGATTCCACTC
CATGAATCAGGCAGAGACAGTTCCGGAATGAGGTTGCTCAAAGCGCCTTTAATCAGGCCACCGGCTTTGC
TTACCATTGCTCCGGCATCATCAACCAGTGAACCCCAGAGATTACCTGCCGTCCTGAAAGGAGCTGAAAT
AAAATTCATCGCGGTCTGGCCTGCCGTTTTGATTCCGTTCCAAACACCGGACAGTGCAGACAGAACTCCA
CGAGCGGCAAAGGAGAACACTTTTGCAGGCAATGCCAGGGTCGAAAGCATTCCATCCGCCAGCGTTTTAA
GAAGGGCCTTGCCTGACGCCGTAAGGGTCGACAGCGGACCTTCCTTGGCATCGGAGAACGGCAGCAGGCT
GCGCAATTTTCCAAGCGCATTTTTCAGCATCCGGAATGGATAGGTAACCGCCGACCAGATGCCTTCACCC
AGCATGACAAGCATCTTTTTTCCGGCCTCGAAAAAAGTCATGTCGCCGGAGAAGAAACTCTTCACGGCAG
AAAAAAGGTTCCGCAGCGTGCTGACAAGCGGCAGGTTTATGAAAACATTCACGATCCGCTCACCGGCAGC
CACAAAGAATCGAATCAGTCCGTCAAAAACCGAAGTGATAAGGTTCCAGACCCCGCTGATGACATCCCGC
GCCCATCGGAATGGGGTTGCCAGAAAATCAAAGACCGCTCTACCAATCGCCTTCAATCCGTCGAGCAGGG
AGACATCCCCGGTCAATATCTGCCATACCGAATAGATTATCTTTCCGGCGGCCACAAATGCCTGACCAAT
CAACCTGACCGGAAGCAGGAATTTGTAGATAAACTTGGCGGCATAGATCAGCGAGCCGACTATTACCTTG
CCAACCCACACGACACTTCTCACCACGATGGCTAGAGCTTTGCCAACCATCGTAATATTCCAGACCACGA
TGCGGAGTGCATAGGCCAGTCCCTGCAGTAGAACACCGGCAACCGTTCCGACCACAACACCGAATTTTCT
CCACGCCGATCCGTCGGCTGAATTGGCAGAGACTCCAAATATTTCAACAACAGAGAAAATGGCTTTATAA
AGCGTGGCATAGGCTGACATCATCGCTTTGACAGCAGGTTCAAGAATGGCCCGAATCCGGCCGAATGCAT
GTGAAAAGGCTTTCCACAATCCTGACAGGTATTCCCGCACACGGTAATAGACCTTGAAGACCGTCACGAC
AAAACCGAGGACTCCGGCTGATTTGAGTCTGTTTGCAAGTTCGGCCGACATTTGACCCGTGGAGCCGCTC
AAGGATGAGATCAGTGTTTTAACGCCTTCGAAGACCAGTTTGATTTTGTTCCATGTTCCGAGAACGACAT
CCCGGATTCCGGCAAAGTTGGTCTCCCATGCCCGCTTCAAAAGATAAACCGCCAGAACTACACCAGCAAT
TATTGCCGTTACCGGCAGGAAATAAGTTGCAATAGCAGAACCCACACCTGTTGCAGCGGCACTGATAGCC
ACGAATCCCGCTTTGATAGCCGGGAGCATCAACCCCACCAGCCCAACAGCGGAAGTTACCGCACCGGCAA
CGACAAGAACTGCTCCGAGTGCCATTGAGAGTGTCAACACCACTTTGGTTACCCCGGGCATGGATTTGGC
CAGTTTTTGAAGGAACAGGATAAAACGGGAAATACCGTTCATCACAGGAGTGACCACTGGAAGAAGTGTG
CGACCGAGAATTTCGGTCAGGTTGGACATCTGCTGCCGGATCAATTCAAAGCGGGCACCAATGTCCTGAT
TCATGGCACTGGCCATCTGCTCCGTTACCGCAGTACCGGTTTTCATGGCTGAACCAACTGATTTGATATT
GCCTTCGAGCGATTCCATTCCGGCCGACATCTGCAGCAGGAACTTAACGGCTTCATCGGAACCGAAGGCT
TTCTTTAATTTGATCTGTGCGGCAGCCTGAGACAGATCCGGGAATTGCTGTTTGATCTCCTGCAGAATGG
GGATAACACCTTTGAGACGGCCGGTTGTATCGGTAAACGACAACCCAAGCTGATCTCCAGCTTCGGCCGC
TTTCATGATGAATGCCTTGTAGAGCGTTCCAGCCTCGGAGCCTGGCATTGTGGTCTGCAGTTGACCGAGG
ATAGCGAGCTGCTCCTGAAGGGGAACATTATTGGCGGCCGCAACGGCACCGATGTTTTTGATTGCATCGG
CCATTTGGGTTCCATTGGTTTTGAAAGACGCCACAGTTTGTGCCATGGCTCCGGAGAATGCGGTGGCCCA
TTCCATGTCGGTCATATCCGCCATGATGGGTTTGAATATGCCGTAAGCCGTGGTGAAGGTGCCAACCATC
TCCTGTGTGGTCGCTTTGGTGGCCTTGGCTGTGAGACCGGCCATATTGGTAAAGACCCCGACCGCTTCAT
CGCTGAGATTGGACAACGCCGATTTTACGTCGTAGGTGGCGGTGATAAAAGCAGCCTTGTTCGCTCCCGA
CCACTGGTTTGTGAAGGATTCGGCAGCGTTTTCGATAGCGCCCAGATCCTTGACCCCAAGTGAGGCCAGC
TCTCCAAGGGCTTTCTGGGTGGCAGCGGTGGATGCGACCAAGGCAACGGGCGCGGCCATAAGCGCAAGAC
CGGCTCCCACCATCATGGTGCCTTTCTGGATACGGTCCAGATTTTTGGTCATGCGTTCGCTGGCGGCCGC
AACGGTTCCATCAAGGCTTGTCATCGAACTTTCGATGCGCTGAGCGTTTTGCGAAAACGCATCCTTCATC
GATACGACAATGCCCAGTCCAAGGTCGTTATTCATCATCGCTTATCCATTTGCTCCCGTTCAAAATTAGT
CTGCCGCTCCAGAGTTTCCACAAATTGATGTCGAAGTCTGAGCGGCAGAGATCGGATTTCCTGATAACTC
CAGTGGAGCCCACCGTAGGCGAGAAAAAAGCTGTCGCTTACAAGCGAACTCCTGGAAATAAAAAAGCCGG
TTCGGCCTCAAGACGTGTTCTGATCCGGGTGCCGCAGTCGTCACAGTCGATTTCCACAGTCGTGTCGATC
CCTGCATCCACCCGTGCCATTTCCTGCCGCAAGGCGCTTCGATCACGCATGGACATTTCAGCGAGTAATT
TCTTGCTGGGTGCTTTCCCGTCAATATCGATAAGACGAATCATCATGGCGGATGAGATGTTCGGCTCCCG
CAATGCGGCAAGGCGCTTTTCCTTATGGCCATCGAGGAATCCGAAACGAACCGTTTTTTTGGAGCCGGGT
AGTTTGAAATCAAACTCACGCTCTTCGGTGTAAGGTGTGAGTTTGAGATCCTCCAGATTGACCGTCACAT
AGTTGGTCATGCGACACGAGGCATTCGGGCAAGTCGGTTCCAACTCCACCTCGTCTCCGAGGGAAATCTG
GCGCAGCTTGACCAAAGCGAAAAGGCGGTCGCCCGAGAGCAGGTCGAGAATATCGTTCACCGCTGGCTTT
TCATTCTCGCCAAGGCGGACGGTACAGTTTCTGAGCACCTGATTGATCGCCTCTCCATTGCGGATAAGAC
GCTGGTTGGTCAGGAGTTCTTCTTCGGCACCGGTCATCTCCTTGAGTTCGATCTCGATGCCACTGGGTAA
TTCGTAGGTATACATTGCTTCACTCCTTGTTTATCAGGTCCAGTACTGGTAGCAGATGGTCAGTTTCTCG
ATGGTGTTTTCGGTATTGCCGCCTTCGAGTTCGTCGTATTCCAAGGTCTTGATCCATGCGCCATGCAGCG
TCCATCGTCTGGTTTCATTACCGCTGCGGTCATAGCGCACCACATCGATGTCCTTCAGATAATCGGCAGG
CAGACCGCCGGTCACCGCATTGACATCAACCTGTTTTTTCACCCATTCCCGGGCCGCCTCGTCAGAGCCG
TCCTGAAGGATTCCTTTTTCAAGGGTGATGTCCTCAAACTTCACGCGTCCGGCCACCTTCTGGTCGAACA
TGGAACCAGCAGGCGCAAAGGCCACTTCCTCGAATTCCGTTTTCGGCTCCTGTCCCTTGTGAAACAGGGC
CACGTCAAAGCCGTTCACCTCGATGGCAAACTGCCAGTTCTGGTAAAGGCTCTTGGGCATATTTCCACTT
CTCATGGTTGTATCTCCTGATTAAATGATTTCACTGAAGTCCGCGCCGGTTCCGGTCAGGATGAAATTCA
GCTCGATGAATTCCGCTGTTTTGGTCGGCTTGACGAACACCCGGGCAATCATTTCATTGCGATCGATAAC
CGCCGGAGTGTTGGTTTCCTCATCACACTGGAAGGCGTAGTCATAGAGACCGCCTTTCTCCTTGATGTCC
TGCAGGAAGGGATTGATCAAACGGCCAAGAGCACGCCATGTCTGAGGATTGTTCGGCTCGAAAACCACAA
AACGGGATGATTCGGAAATAGCTTCCTCCATGTACATCATCAGTCGCCTTACGTTGACACGGTCCACTGC
CGAAGGCTGGCTCTGAAGTGTTTTCTGTCCCCAGATGTTGATTCCGGTATCAGGAAAAACAGCAATGACA
TTGATCCCTTCTGGATAGAGCACATCGCGTTCCCCACGGCTGGTCTTGTAGGAAACCGAAACCGCATTGA
ATATGCGGCCACGGTCGATTCCGGCTGGAGCCCACCAGACGTAGGTCTTCTGGTCACTTCGGGCACAGCA
CCCGGCCACAGCGCCACAGGGTGGGATGTATTTCTTGCGGGCGGTGATGGGATCGCTGATTTCCAGCCAC
GGGTAATAAAGAGCCGCGTAAGACGAGTTGAATGCCGCGTGGGTGTAGGTTCCCTGACCCTTTCTGAAGT
CAACGACCTCCAACGGTTCAAGCATGAACGGCGTGTCGGCAATGAATAGAAGGTCCTTGCGGTTTTCCGC
ATAGGTGATTCCGGCATTGATGACCGGGACGGTTGTGACGCCGGGCACCATGAGCAGGTTCAGGGCATCA
ATTTCATCGAATGCGTAAAGCCCGGTATGCTGAGACGGATCGCCGATATAATCCGAATCGGTTACGCCGG
AGAGACCATTGTTTCCACCCACAAGCTGATAGGTGCCCAAGGCAGGTCTGTCCTCTGCTGTTCCGGTGCT
GGGTGAAAGGTCACTGACGGTGATGTAATCTGAAACCTCATTGATCATGAGTTCCACATGATTGGCCGAA
GTTTCATCCATGGAGAGCTCTTTGAACACCTCCACAATATTATCCTTGTATTTGACAATGAGATTGAATG
CGTTGGCCGGGTCCAGCGAACCGTCTTCAATACTCACGGAGATACGGTCTCCCCATGTTCCGGGATTGGC
AGCGTTTATCTGAAGACTCGGTGCCGGTGTCGCCTCCCGGTTGTCGATGGTCATGTTTGATTCCATTGCC
GTCAAAGTGCTTTTGTCTGTGATGTCGGTGTAATGGGCAATACGGCAGACATAGAGAACCGAACCTCCGT
TGTCGAAAAGGATCTTGCGGCATAGGCCAGGTAGCCTTCATTGATATATGATCCAAACTTATTGATGAAC
TGCTCCCAGCTCGTTACCAGCACCGGTTTGTTGACCGGGCCTTTTTCGGTGATACCCACCATGGCTGCAG
ACGATGTGGATATCTGTTTTACATAAAAACTGAAGTCTGTTTCCCGGGTGTAGATTCCGGGTGATAGATA
TGCAGGCATGCTTATTTCCTCCGTTTCGTGGTTTTGGGTTTAGTCGCTTCGGCCGTTTCACCTGAAACGG
AAGGATGTTTCTCTTCCGCCTTGGAAAGGCTCACCAAGCCGCGCTTTTCAGCAAGCGTGATCTCAGGTGA
GATATCCTTTTGCGGAATCGAGGTGCGCTCACGCGGGCCAAGGTGCAGACTTCTGTCATCAGCTAGATTA
AAAGTGAGCGGCTGGAATTGCAGGTTTCTGATTTCAATCACTGTTCATCTCCTTTAAGGTTCATAGGTTC
TTTCTTCATTCACGCTGCCGTGAAACTGAAAAGTACGGTCTTTGATCAGGTGTCCGATATGGATATCGCC
ATCGTAAACAGGGCAGTCTTCAATGCGGATGCGAGCGGAGCTTTGCTTCAGATTGGAAAGGTTGACCCGG
TTCAAGCCACCCAGCGGAGTGATTTCCGTCAAGTTGAGCTGTCCTTGATTAACTATGGTCAAAGCGGGAT
TGCGCTGGATGAATCGGGATACCGCTTCCTGAAATTCAAGGAGCTCGACCTCCCGGTCCACAGTCACAAT
CAGGTCAAAATCGAGATGATAGAGACGCGGAAAAGAACACTCCTCGAATGACAGAGTGTCCACGTTCTTC
TCAATCAGGCGGCTTTGGCTGCGGCGCAGTTTGTTTTCACTTAACTTAGGGCCTTGCAGAATGACACTCG
GTGTGTGCTGTACTTCAAAAACATCATCAGGAAGCACCAGCACGGCATCAGGGTGGATGTCTGCTTTTAC
CTGTCTGATCAGTATTTCTGTAACGGTTCGTATAGTGCTCAAATTAGCCTCCGGTTGTTTCTGCCAGATT
ACTTACCGGAAGCGCTGGGGATGTGTCGGATCAGAGAATACCTTTCAGGGCATGCTTGTAATTTTTCTCT
ATATCTTTGCGGTATTTCTGCATGACAGGATGAAGAAACGGCCTGGGGGGAATGATAATGGTCGCGCCGT
TTGGATGATTGATGGTGGCCCCATATTCCATGACAGCTCCGATGTTCACCATGTTTTCACCGTCTTTGTT
GACAGTTCCACGCAGGAGTCCGACAAAAGCTTTATCAGCCATAATCTTTTGCGTTATGGAGTTGATCAGA
AAACCTGTATCAATGAGAGCCTTACTCGAACCTTTACGGGCAATGGTGCTGTCAGCCAGTCTGGCAAAGG
ATTGTCCGCCCGGTGCCTGATTTCGGATGCCTCGTTGAACTTCACGGACAAGAAACAGAGCATTGCGGAT
GGTGGCCTGCTGAAGTGCCATGGCGATCCGGGGACCAAGAGTGCCATTCAGTTTGGCCTTGGCCTTGTTC
CAGTCTCCGGTTCGTTTAACGCCCATGGATTTTGACCAGTTTGATAGATTTATGGGTTGTGGCACCAAAG
AAGTGTTCTTCTTCGAGTGTCTGTATTCTATATATGACTGTTTCTATCTGCAGTCTGTCCTCTGGCAAAA
CGTCAGCTTCCGGCAGAACCGAAACCGTGGCATCTATCTTTCCGGCAAGATCTTCCGGTGGTGTATGAAC
AATTTCAACTGGAATAGTGGCAATCTGAGCATATTCCTGATCATCACTGCCATAGAGATTTTCTCCAGGG
ACAATACGAAGGACGGATGCTGTGATGCCGGATGAAATGATCAACTCTCTTACATCTCTAACCGCCTGTT
CCTTTTCCGGTTCTGTCAAAAGCATCAGCAATCCTCATCAAGACATTTACCTTGTTCGTAAATAACCGGG
TTCACTCCGGAAGGCGTGATGATATAGCTATCCTCGTTGACCTCATATCCGGGTTTAAAGGCAGACAGTC
TTTTGCGGTAATCTTCCAGCAGGTCCACTTCGAGCTTTGCCCAGTGTTCCGGCTGCTTGGATTTATCAAC
CCGTTTGTCGCCGCTGGAAAACGAAAATGCGTTGGCTGTAGCAGAGCGCATCACCTGACAGGCATGAATC
TGCCCGAGCAACAAGAGCAGTTCCCTGAGTTCACCATCGATATCAGGTAAGATCTGATCCCCTTCTACGG
TGAGCGATATTTCCGCATCCCGGGACAGCTTATAAACCGCCTTCCGTACGCATCTCTCCAGTGTTGAATC
CAAAAAAAGAGATGCATCCGGATCGGACAGGTCAATACGCAGATCCGCTATAAGATCAGGAAGCGTCAAC
ATCCACCTCTGTCAGACGGTTTTTCAACGCATCAATCACGGTCCTGCGCTTTTCCGTTTCCATAAAACCT
TTGAGTTTTGCCGGATCGGCCTCTTCATTGACTCTGGAAATGGCATCGGTTGCATTGAGTTTGCTAAGAT
CGTCCTGGTTATGGTTGTCTGACGATGTCTCTTTTTCGAGTTTATCCTTATCCTTGCTAATCAAGTGACC
AGACTTCAGATAACTGTCAATCTGCTCTGTTCGCTTATCGATAGGCACTGTTTCTCCGGGAAGCAGTTTA
ATCCCGGCATCGGGAATTATTAGAATGCCGGGTCGGACATTTTTAATGGTAATCATGATTCCTCCTTCGG
CATTAAACGCCAAGTTTTACTCGTGCCAGAATATCCGGACGGGTAATGCCCTGACCAATTTCCGACCACA
CCAGCCAACCTGTCTTGAAACGGGTCTTCTGATCGATGGATTCCGCTTTAAGTTTTTCACGGACAGGCAT
TTTTCCAACTTCCTCATCAGGGATGATCAGAATTTCATCAAGCGGCATGGCAGCAGTCAGCAATATCCCA
CCGGTGCCGTAATTCTTGACAACACCTTTCTGACGCAGCTCCAACTTGGTCTGCGGGTCGAGATTCCAGC
TGCGCAGGTCATTGAATCTACGTCCACGCATCACAATGTATTTCACCGATAATTCAAGATCCTCAATAAT
TGAGATGGCTTCGTTGAGAGCTTCTTCCGTCAACGTATTTCCTGCCACCGAAACGGTATTGGCTGCAGGA
ACTGCTGCTGAAAGTACGTTGATGCTTCGGCGGTCCATTTCCTTTCGAATGGCATCAGATGCACTGGTCT
GGATATCCATCAGAGTGCCGATATTTCCATTCTTGAGAACAGAGATATCAACCATCGGATTGGAGTGAAT
ACGATTGGTCGGAAACTCGACTTCATCCTGACCGATTTCCTGCTCCTGTGCTTCACCGTCTTTACTGATC
CAGTGCGCCTTGACAGTTGGTTTTTTCTGGTACACCGGACGTTCACCTTTGGGCAATGTATGTTTGGTCA
GCAGTAGAGACGAGATCTCTTTGCGTCGGATCTCCTGTTCAATCGGAGCGGCAATTGCGGCAGCCAAAGC
CCGCATCCCTTCCGGGGACTCAAGAGCTTCACTCATGAGCCTTGCCATGGTCTCCATGTATTCCTGGCTG
TGAATGTTCATTGGGTTGTTCTTCATGTGTACAGCTCCTGTGGTTAAATAAGCAGTTTGAATTTCAAAAC
GCCGCTCTGGACGGAAATGGCCTGAGCGATGACATGCTGCCGGTTTGTAATGCTTCCGCCTTCAAGTTTG
CCGGTGGCCGAAACCTTCAGGTCGTCCCCGGGATTGATCGTCCCCTCGAAGACATCCGTTTCGTACACAC
CGCCGTTGCAGTAGATGCCGGGCATTTCAGCGCCTGCGTAATCCTTGATCAGGATGCCGAAAGAACGGAC
CTCCGGATCTGTGTTGACTGAAAACAGATCGTTTCCTGCCAGACTCACCAGATGGCCAAGCTGGCCATCG
CCTTGCATATAGCCGTCACCGTAAGCGAGGCCCCTGTGACACGGATTGATAAAAGACATAGCTCTTCTCC
TTGTTAGTTGATTTCCACGGTTTCGTTCGATTCGTTACCGACACGGTTGTTGTAGGCAGCCATGAAGCCG
CTGCGCAGGCGATCCTCAAGGGAGAGCTTGCGGTCATCCACATCGTGCGGTCTCACTCCGGCGGAACTGC
GCATGGGTGTTTCGCTCGATGCTTTGGACTTCTGCTTTTCAGGTTCTTTTTCCGGTTCCGGCTGAGCCTT
GGCATCCGCCTTGGAGCTTTTGGCCATCTTTTCATAAGCGGCCTCGGTGGCGGCAAAGGCGTCGTCCGAC
AATTCCGCCAGACGCTTGAGTTCCGTGTCGCGGTCTTCGCCGAAATCCATGCCTTGCTTTTCGAGCTTTG
AGATCAGCTTGTGAGCGCGGGATTTCGAAGCGGCAGCCTTTTGTTCGGCTTCCAGCTCCTGAATGCGTTT
CTGAAGTTCGGCCACCTGAGCTTTCAGCTGGCGGTTTTCCTTTTCCAGCTCGCCTCCGGGAGCCGGGTTG
TCTTCCTGCCGTTCCTGTTTTTTCTTAGCGGCGTCGGCGGACGACTCATCTGGTTTCTTGGTTTTTTCGT
CCATAGTTGGATCTCCTTTGGGTTGGTGTTCAACAGATGGTTCCTGAACCGACGCCACCTGCAGAATGCG
GGCATTTTCATCTGCCCCTTTGCGGTCCAGCAGGCCCAGGCCCGTAAAAGTCACGCCGTGAAGAATCTCG
AAGACGGGTTTCCCATCGAGTTCACGGCCTTTAAATTTTCTGAGGTGAGTGCAGTAATCGGCTTTGCTCT
TGAAGCGCTTATGGCAGACGGAGCATTCACCTTCTTCGTAATCACACTCCATCGATACCTGCGTGATGAT
GCCTCGCTTCATGAGCTTGTAGGCCAGCTGGCCATTGGGCGTGTCTCCGGTATAGAGCTCACCCACGCAT
TCGACCCGGCCGCCGATTTCATCTTCCAGATAATCAGCCGCCACAATCCCGCCGACGATGTCGCCAAACT
CCTGCGAGTGCTGCAGGTCGACTTTCTTGTTGATGACGGTCATGTGGCGCGTGGCCAGCTCCTCGGCAGT
GAAATGGTCACCATTCCGATTGGTGCCGGTTCGACAGAGGATGAAGGTAAACTGGGGATCACCCGGCAGA
CCTCCGCTCATCGCTTCGGTGTTCAGTCCTGCGTTCTCATCAAGACAGAGTTCCACCGGGATGGATGTAT
GGATATTGGCTGCGGCAGCCATCGGAACAGGCTTTGCCGCCTGCTCGGTATCCGCATGAGACTGGTTACC
TTTCAGGCAAACGAAAAGGCGCTCCTTGGCGCTGGACGCCTCGCCATGCTTGGATGTAATCGAGTATTTG
TGATCCTTGGTTTTCATCCGGCTCTGACGTCCCAGACCGCTGATGATCTTTTTCATCTGCTGTTCATTTG
GATAGGCGTGATCCCGATAGGAAATGAGCCAGTAAGGAATGTGGGTGGCATTGCCGAGAAATTCCTTAAA
GAAATCAGATGCATTGCCCTTGGTGACGGTTACATGACTGGTTTCATAGTTCTTGACCTTGGTGTTCGCC
TTGATAGTCAGTCCGTCCCAATACGTCATCAGCCCCTCAATGAAGTGGTAGGCCTTCTCATAATTGGTCG
TGGAAAACTCGGTGGCGTAGGGCGGATCAAAATAGGCAAGATCGGCTTTTACCTTGGGAAGAATGTTGTT
TATATCCTCCCGATAGGCTTTGTTTTCCTTGCCATTATCAAAAATCAAGGCGTTTATACGTTCAATATTG
GCTTTCAGACGCTTTCTGAATTCTTCAGGAGTATCCTGGCGCTTGCCATAGTCCGTAGAAGAGGAAAAAT
GACCGAATCCGCCTTTCCCGCTCATGCAGGTTTTGCCAAGAGCAAACAGGGCAATGTCTTTTTTATAGCC
GGACAAGTCATCACAATTGGCCCTTATGGAATCAATAAGAGCGTGAACTCCCTTGGCAAAGAAAATCCCT
TTGAAATTGTCATGAACAAAGGTTTTTGCCTTTGGATTGTCCGACAGCAATTTCTCGATCTCAGCTTCTG
AAAGCCGAGTTGAACTGTTCTCGATAATGGCTTTGGCTGCGTGGTGACTGTAACGAAGGCGATCGTTGGC
AAAAACACGCAGTCCTTTGGATTTGTACATGTAAGCAACAACAGCCGAACCGGAAAAGGCATCCAGAACG
GATGAAACTCCGTCCGGGGTGTTACGCCAGATCCAGTCAATCAGTTTCTGTTTGCTGCCAATGTAATTGG
TGATGTACTTGGGGCGTTTCTCCGGGGGGCCGGGAGCCCCGGCGGGCATATTCTTTTCGGTTTTGGAAGC
AGCAGAAGCGTCTGGTCCATCCGAGGCGGTACCCAATAAATCAGGCTGTGCCTGTTCAGGAGACTTCTGT
TCGGCTGCATCGATCCCGAGTTCGTCGGGATCGACAGCGAGCGCCGCCTCTGCCTCAAGGAGGAACGCCA
GCCTTTCCATGTCAGTGGCAAACATTTCCATTAAATTCTCCGGTTCAATCACTGTTATTTGCCCCGATCG
CACCGGGCGAGCGGGAGGTTTCAGCGATTACTTACCGGAAGGCGCTGGAATGTGTCGGGAAGCTGTCTCA
ATTTTTTTTCAACTTCATATCAGTCAACACCGGAAGGTTGGTGCATCTGCAGAAGGGGTGTGCCGGTTGC
CCCGGAAATTTGTCGATGGGAAATGTTTTGCCATCGAGAGGTCCACAGACCGTACAGGTCCGCTCATCGC
CCATGGTCATCCACTCTAATTTTTTGATTCCAACATGCTGGTGAAAATTGAGTCTGCCCATGTTATGCGC
CCGCAACACCTCAGTCCGGGCGATCATCTCCATACGGTACTGAGCCTTGCTGAAAACTTTCGTTCCAGCC
TGCTTGAAAGAATCCTTGTAGATCACAACCCGACCAAGACCCCGTACAATTTCATCCGTACCTTTTCCTT
CTATGATTCCCTGCATTATGATGCGCTTTATACCGTCCGCCAGTTCCCGATTCACATCCCCAGCCAGAGT
CAGATTGTACTGAGTCATGAAGTCGAGGGCATTGGTGTCGACGATGGTGAATACCTTGGTGGCAAGTTTG
TCAATACCCGACGGCTTGAGGTCAGCATAGAAAGGCAGTGATGCGGATGTCAGCTCGGTAATGCCCTGAG
TGATACCGCCCTTGAATGCGTCCTTGGTGCTTTTACGGAAAACAAGGGTTTGGTCGCGCTTCAACTGGCG
CATAACATCATCCAGCTCAGATTGTAGTTTCTCCAATCCTTTAAATGCGGCCAGTTTGTTATCCGGTAAT
GACCCAAGTGTACGGTATTTCAGGATAGCCCGAGCCACTTCCTGTTCTGCCTTATTGAGAGACTGGGTCA
GCTGAGCCGTAATGGAATCGGTATAGCGGTTTCGGGATTTCAGACTCTTGACTGTTGCAGCCTGTATGCG
TTGTTTGAGGTCTGATGGCATGATCAGGATTCCCGGCGGTCAATAAAACGACAGGCCGGAGAATCAAAAG
TTCGTTCGGTATTATGGACCCGGCATTGGTTTGATTCGGCGTCGAAATGACTGCATTCGTCGCAAAGAGC
TGATTCTGCAGTAGCTTCGAGATTTTCAGACCAGCTGTGAGCAGATTCAGCTCCAGGACCGGTTTCTTCT
GCGGGGATACCCAGCATTTCACGAGCACGGGGAACACTCATAATTCCCGACACCACCATATCCACCAAGG
GCTTGACCTGTTTTTCATCCATCAGATCGATATTTTTACGTTCTGTTTCCCGGTTGGCAGCTTCGATGTC
GGGGTCCAGATCCATTTTAATCTGCAAACTGGAACGACTGATGAGCTTTCGGTCGTAAAGCTCTATAAGT
AGTTTCTTGAAATCGACGGCATCACTTGGGTCAAGGTCGTTGAAGATGAACTGGAGAGTTTTATCACTGT
ATCCATTCAACTCCATCCAGTCATCGAAGATCCAATCAAGCAGTTTCCGTGCGGCCTGTTTGATCTCACG
AATCATGACCATCATTTTTTGCATGCTTACTGATGCCGTGGCAAAGTTGGGACCGTCACCGGTTACCAAA
GAACGTGAAAGTCCGAGAGCCACCACAATGTCTTCCTTCACCTCTCTGACCTTGTCCTCGACGTTGAGAA
CCTGTCCGTCGGTGCCATGGGTTTCCACATTGACGTAGAACGGTACGACCAGGCCGCTTTTCATATCCAT
CTTGTTGACCATATCGCGGACCTGTTCGAGCATCCGCTGGTCCGGCATCACCATCTTCTGACCAAACGCA
CCACCCACTTTGAGGAGACGGAACGGGGTAGCCCAGCGCTTGGCTATTGCCTGCTCTGCACGGCGGTAAT
CCCGTAAAAGTTCAATGGCTTGAAAAGCAGGTAAAATCATTGAATTGCCCCGTGGGGAGAATCCGGGAGC
ATCCCATTTTAAATGAATTACCTGATCAACCGGGAGATCAATGGGATCGCTTGCACTTCCTGTGTCCTCT
GCATACTGTTTGGCTTCAATCAGTTCGCCTTGTGCATATTTGACCTTTACTGATACAGGATTGACGCATA
CAACCTCTTCGATGTTCTGTCCGGAGATGGCATAGCGCTTAAAACCAACAGCATCACCTTTGACCAGCAG
TTGAAGAACCATATCTTTGATAAATTCAGAGACATTAAGCTGATAAGCTGCCAGGGCAGCCTCATCCTTA
AGTTTTTCATCATCGCTGGTGAGCTTGATTTCATCACCAACTGCAAAGGTGCGCCATGAATTGACACAGT
TTTTGACGAGCGGTTCTTCCACATAGTATTCCCAGGCTTTTCTGGCACGTTCCTCCCATGTGGCAGGAAC
CGCATCCATTGCGTTTACCTTGCTGAATGCGGAAGCATCGAGAGCAGCCGCAGCAGCCATAGGAACTATG
GCGTATCCATTGGATTCGTTTTCTGGCTGCTCGGCAGTATCAGGGTTGGCGTTTGTATCCACATTATCCT
CTCGGGTTATTTCCGGTTTGTTGGCCGCACATCTGCCCGCAGTGGGTAGATTGCAGCAATACTGGGGTTA
CTTACCGGATGGAGAGGAAAAACGTCGGAAAGGCGGGTTGGTGTTTGTTACAAATTTAAGAAGATTATCT
GCAATCTTCTTAAATCTGAACCGTCGGTAAAAAATGAATGTGTAGGGATGTGGATGTGCAACTCCTCTTC
ACTTGTTGATAAGTGCTGAGGTTTTGCAACAAAATTTATAACCAGGGACCAGCAGGCCTCCAAGATGTAA
TAGTTGGTGTTTCTTGGAATATGGATGAAACTATTGGGACCAGAAAGGATTCAACTTCTGCAACAATGTC
TCGAAAAGATGCAGGGATATGATCCTGTTTGAGCCGTTTGTAAAAGGCCGTCCATTGACTTTGTTTTGTA
TCAATAAAAGTTTCACTGAATGCATCAATATCCGATGGTAATGCCGTTCCTCGCTGTTCAAAGGTTAGCC
TGATTGCCTCCGCCAGTGTTGCTTGTTCAAAATGGAACTGTCGTGATAAAAGCCAGATATCATAAAAGTC
TTTCATTCTGCTATTCAAGAACCCAAGCTTCACCATGGCTTCAAATTTTTCGGCAATGGAGCTCTCTCGG
CTATAACAAAGAAGTCTGGGAGCTGGCGAGTCCAGCATAGTTGGGATATCCGCTTCCTCAGGTCCAGGAT
AAACGATGTCTCCAAAACCTATGTCAATCTGCATATTAATTCGGGCAGTACCTAAAAGACCGCGAAACCT
TATCCTGATTCCTTCATAGTCAGCATCCTCAGTTATCTGTTCTGTCTGAATTGAATCAGGATCAAATACG
AGTCCATCCGAATCAACATCAAGAGCAATGATGTCCCGGATTTGAGCCACTATATTGGCTTCTTCATTAC
TGGTACGGCCAAGCATGTCAATATCCATTGTCGCCCTGAATTCTGGTGAACGCCACGCCCTCAGCATCAA
AGCACCTTTCAGAATATAATGATCAGCATGACTGGATTTGGATAGCCGATAGAGGAACCGTTCCATTGCA
TAATACTGAAGCAGTTCGTTAAAAGGTCTTTTATCAGTCTTTGATCGATTAAGAAGTCGTTGCCTTACAG
AGGCAGAGATGTTTTTAGTTGATTTCATAGACTCGCCTCCAGATATGGAAGCATCACTTTGTCGACCCGA
CAAATCTTTGCATACTCAAGAAGCTTTTTATGATTAAATTTCATTCTACTTTTGTAGAGTTTCAGAGCTT
CAAGCACGATATCCATTCCAATTTTGTTCCGGAATTTAAAGCAGTCTACCAGTGTTTTTTCCGGGCTGTA
AACATTGACGGTAACACCATCAATTTGATGTTTTTCAACTCCTGCCTGGAACGAATTTTCAGAGAATTTA
TGAAATTGTATTGGTGGATAATCGATCACTGGAGGTTTGCTATCCTTTGGTATTGCGACAGAAACTTCAT
GGGGGATCTGTGTTGTGATTTCATGGAAAGACAGTGCTGAAATAAGGCAGATGACAGAATTAGGTATTCT
CGTAGCAACAATAACAAGGTCGGGGTTTGAAACAGTTTCAATCTCAGCCAGCCGGTAAATTCCTCTGGAG
ATCTGTTCAAGGTCTCCCGTATCCCGCAGCTGATAAAGCGTTCTAGGATGTATTCCGGCTTTAATCGCCT
CAGATGTTTTAATCATCCCACCGCTTTTACGAATGATCTGTTTAGCCTTCTCACAGGCTCCGGTCTTATT
TTTATTCTTAGCCATGGATAATATTTACCCTACATATTTATAAGTAGGGTAAATATTATCCATTCCAATC
AAAAAATCAAGGTAAATTCTTGAAATATCAAAAAAAGATGGGTTCCGTGAGAACCGGTTTAAGAAAGACG
GTCTCTTCACCGGCAAGGTCAAGGTTGCCTTGCTCCCGAATGAGCATGGCACAGCGGACCGCGTCGATGA
TGTGGTCATTACCTTTGGAATAGATAATCTTACCATCACGCAGTGTGTAGGTCTGGGTGGTAAACTGGTC
TTCAATATCCAGATCGTCCGACGGGAAGATGATCTGTTTTCTCTGAAGGGCTCCATTAATCAGGCTGGTC
ATCAGCTCCTTTGTCCGCTTTTTGATTTCCTTCCCGTCACGAACAGTGAGTCGGGTCATCCCACCGAAAT
CAAAGCCTTTCAGCCGTCCTTCAAGCTGCAGTTCTTTGTATTTATCGAGGGTCAACAGTTCCTGCACGAC
GGCCAAACCGTTCCCGCCATTGTCCACGCCAATTCCCGCCGGGGTGAAATAGCGCTCGAGCAGTGCGATG
GTTTGGGCAATATGCGGATACGATACATGCTCCATGTGAATCCGCAGTACCAATTTCAGGATGCTGCGGT
CGCCCACCTCGGCTTCCTGAAAAATCACCAGCTCCGTCGGGTCATTTGTATAGCCAAGGTCACCACCAAT
CCAGAACAGGCCTGTTCTGGGTGTAAGGTTCAACATCATTTCCAACCGGTCATATGCTGCTTCCTCCGTT
TCACAATCCCTTAGCTCGGCATCGCTGATGGTGATTTTCTGGTATTCCAATAGCTCCTGCCTGCAGAGAT
TGAATTGCTCCACATTGAATGTGCCGTAAGACGGCTTCCCGTGTTCCCCGGCAACCTCATGCTGCCAGCC
GGAAGTATCTTTGCCACCATAAAATTCCAGTAGCTCTAACTCCCGATCAGCGGTCCAGTTGGGGTTGAGC
CATGACGCCCAGCGGATTACTTTGAATTGTTGAGACAGGGTCAGTCGATAATAAGTTGTGTTCCGCAATC
CGTTAGGCGTGGAATAGATTTTCAACCGGCCGCCGGTTTTCAGGCATTGTCTGAGTGCTTTCCAGGCACG
TTCGGAAAGCCAGGCTCCTTCATCCACCCAGATTCTACCGACATGAAGGGAGCGGAATGCGTCGCCATAC
GCACCCGCAGGTCGAAAATAAAGAACGGAGCCATTGGTAAACTCCAATCGGAAATACGGCTTCCGGGTAA
TTTTAGGTTTGCCGTATTTCGAGAGAGCAATGCTGTTCATCAAATCTTCATTATGATCCAGCTGAAACTC
TATCTCTTCAATAACCGTGTCAAGATGTCCCTGATGAGGAGCGGCAATCAAACCCTGCCCACCGCGAGTC
GTAAAGGCATAGTGCAGTGCATCCGTTGAGAGCACAATCGATTTGCCAACATCACGCCCGTCAAGATGGA
TGATGTTTTTATGAGGACACCAGAGGTCATCTTTCTGGTGCTCCCAATAAGAACGGTCCGAACCATCCCG
GTTGTGAAGATATGCTTGTCCCCACAGCACAGGGTCGCGGAGGGTTTCTGCCAGTTTGCGCTCCTTATCA
GAAACCGCCATCATTAAATCCCTTTTCGGATGGCTGAGCCGAGTACAGCTACAACTAATTCTGTAAGAAT
CTGTTGAATGGCTAATGTGTTCTTTTGATTGCTGACAGCTTCATCTATATCCAGAATGGCCTGATCAAGT
TCCTTCCATGAGGCGTATTTCTGATGTGCTGCGTCCATCCGTTTGAAAGCATCATCGATACGACCAGCTG
CCAGTTCCGAACCGATATCGACCAATGCCTGTCCAGCCTCCCGGATCACCTCGCTGTTCTGTTCGAGAAT
TTCTTTCATTATTCATTCTCCTCCGGTTTTTTATTCGCCCAGCTGTCCAGTGAATCAATAGCTTTCTGCA
GTCGGAGTCCAATTCCGACCAGACGCTCCGCATCCGGATGCCTGGATTCAATCAAAGCCTTGTTTGCCTC
CCGGACATATTCCGGCGTGTAACGGTTCAGGGTCGATGTGGCCGACTGAATTTGCTCAGGGGGCCGGTAG
GTGGCACAGCCCGCAATCAGACCAGCCAGCGTCAATGGAATTACCCATTCGAGTGATTTCTTTAACATGT
TGCGCTCCTTTCATTTAGGTTTGTTGATTTAATGCAGAAATATCTCTGCAAACACTTGATTTCCAAGGGA
ATATAAGCGTCATTGGACATGACGCGGGACGGACCGCCAAACGATAAACCGAAGCAGGAGACGCCCTATG
AAACAGGTTAAAAACAGTGACGACGCCAGAACGGCCTACAAGAAGCGCCAGGACAACATTGCCGAGTACA
TCCAGCGGATTCAGCAGAAGCTGGCCGCAGATGCCGGGCAGTCGAATATCAACTGGGCTCACGTCGGGTC
GCTCGGGCATGTCGAAGAGCTGCTCCAGCAGATCGATGAGTTTCTGGGTTAAGCCACCGGCTTCACAAAC
AAAGGAGTTAATGCCATGACAGAGATGACCATTCATGAAACCACAGCCGCCTTCATCAACCATCTTCGGG
AGAACGGCAAAAAGGAGCGGACGCTCTACACCTACCGGAAGGACCTCGATCTCATCGAGGGATACTTCGG
CAAGGACAAGAAGCTTCAGGAGCTGCGTATCACTCAGGTTGGAAAGTTCCTCAAATGCGATGCGCTGCTG
AAGCTCGGAAATGGCAATGCCCGGGCCGAGAGAACCGTTGCCAAGACCATCCGGGTGTTTCGGATGATGC
TGGTCTGGGCCAAGGACTCCGGCTTTATCGATGAGCTCCCACTTCCCAAGAGCACCCCGATGGGACACAG
CAAGCAGACGGAGGATACCGATGCCGAACAGCAGTGAACGATTAGACGCCGCCATAGAACGCTTCTGTGC
CCACCTGGCGGCTGAAAACAAAGCGCAAGGGACATTGACCGCATACCGGCGCGACTTGCGACTGGTGGCC
CGTGTGGCCGAATCCTTCCAGCCAGACCTCTGCTGCCATGAAGTGACTCCCGGTCTGCTTGACCAGGTTC
TGTCCTCTCCAGAGCTTTTGACCACTGACTCGGGCTCAAGATCGCCAGCGTCAGTCCATCGGTTGAAAGC
GGCGGTTCGGTCGTTCTTTGCATGGACAACTGATGCCGGTCTTACTTCTGAAAATCCGGCCCGATCCGTT
CGTATGAAAAGGCTGTCGCAAAAGCCGCCGGTCTTCCTGACGGCAGGCGAAAAGAAGGTCCTGCTGAAAG
AGGTGAAAAGCCGTACAGGATTTCCGGGACTGAGGGATCGGGTGATAATTGAGATCCTGCTCGGGACCGG
TATCCGTATCGGTGAACTGGAATCTCTGGACACGGATGATATTGACCTTGATGCCAAGCACCTGAGAGTC
AGAACCAAAGGGAATGTAATGCAGGTCAAGTTCATAAAAACCGACCTCCGCATTCTGCTGAAAAGGTACC
TGAAAGAACGATCCCGGCAAAGCACAGCGCAATGCAGCGCACTGTTTCTGTCCAACAGAGGAACACGTCT
TTGCCAGAGGCAGATAGCCAACCGAATAGCCTTCTGGCTGAAGAAGGCCGGTATTGAAAAGAACCTGACT
CCGCATGGTCTGCGGCATACGTTTGCAACCCACCTTTACGGGGCCACCAGCGACCTGCTTGTTGTGCAGA
GGGCGCTGGGGCACAGGGACATTTCAACGACCCAGATTTACACCCACCTTGTCGATGGTCAGCTCGAGGA
TGCTCTTGAAAGACTGTGACAGCATCCTTGACCTGAACATCCGGAGCGGCTCCTGCTGCTCCTTTTTCGT
TCCCGGGCTGCATATTCAAATTTCGGCATATGCCGTTATGCGCGAACAAGGCCATATAGTCCACTTTGGG
ATTTATGGCGTTATGTGCGCATAAGCCAATAAAGTTGATTTTCTTATGTATGGTCTTATGCGCATAGGAT
TGGAGAGAGGCAATGCTGAACTGATGGCTCGCACCCACTATTCGAGAAATTTTACTTAATTGAAATTTCC
GGGAACACGTCTTATCTGAAATTACAGCCACCTTCCACCTCATAAGCGCCAACTTAAGCCCTTAAATCAT
TGATTATGAGTTGAAAAATAAAGGTGTGGCCACCACATAGAGTCTTTTACCGACAAAAGTGAAACCTCAT
GAAAAAGCAGCCACATCACATAGATACTCGTTTTGAACAATTTGTGCAAGAACTTCCAGAGGATTATCAA
CAACAAGCCTATGAATTTAAAGCCTTCACGCGTGCGCGCAAGATCCGTTCGCCGCCTTACAACTGTTACA
GTTGGTGATGCTCTACTGTGGTCTGGATTTCTCCTTGCGGAGTTGCGCCAGCGAGGTGGCTCACTTACAG
GGCTACCTGAGTGATACGGCGGTAAAAAGACTGGCGGCCTGCGTTCCTTGGGTAAAATCCTTACTATCGA
GGCGTATTTGGGTTGCAAAATGTGATTGACCGAGGGGTCGTTAAGCTTCGTTGTTATTGATGGCTCGACC
GTGCAGGAACCCGGTGCAACAGAAACCACGTATCGGCTGCATATCGCGATAGATTTGATTTCGCTGACAT
TGCGCCAGGTTGAAGTCAGTACGGACAAGATTGGCGAAAGCCTTGACCATTATGTGCTGGAATCGGGCGA
TATCGTGTTGATTGATCGTGGCTACAATCAACCCAGTCGTTGGTGCCTTTTATTGACCGAGGTGGCGATA
TTGTGCTGCGCTATAACGCACACAGCATGAATTTATACGAGCTTGACGAGCACGGCAAAATGATAAAAAT
TGACTGGGAAACGAAATTACAACGTCTCGGGAAACAAGCGGGGCTATCCCGGTTTTATTTGTGTCATGAT
AACAAACGCATCGCCTGCACGGTACATGCGGTTCCGTTACCTGCCGAAAAAGCGGCGCAAGCACGCCGTA
AAGCGAAACTCAGAGCGCAGAACAAAGGACGTACAGCCCGGGAAAAAAACGCTCTATCTCAGTGAATGGG
TCTTGATTTTAACGTCCGTGCCGGTCGAGGTTGCTCAGTACCGAAACGGCTGCCGCGCTCTATCGGGTAC
GCTGGCAGGTGGAATTGGTGATCAAGCGGCTGAAAAGCCTGTTGGCGATCAATCAATTACGTGCCCGTAA
AGACAGTCAATTGGCCGAATTATATTTACAAGGCAAGCTGCTTTATGCAGCGGTCACGGAAAAATCGCGC
AACGTTGTTTTACTCAAGGCCTTGACGAAAATGGATGGGCCGCGTGCATTGACACCATGGCGTTTGTATA
AAACGATTGCTGAGGACATTAAATCAGGATTGAACGCCTGTTTTCCGAAGCAAGAACGCTTTCAGCGTGA
TTATTTGAAAAGCGTTAGCGAACGCCCGAGAAAACGTTCAAGTTGCAGAGTCTACCTGAACCGATTTTGG
GGTGATTCAGCAATGCAGAGAACTGAGTGTAAGTCGTGTTTAATCAATGGGTTCGGGGCTTAAGTTGGCG
CTTATGACCTTCCACCTCCATAACTGCCTAATCCTTCGCACTCTTTCTTTTGGAGGCTCTGGTGTTATCT
GAACTTTTTTTCGGCTTTTTGCGCTCCGCATCCTGCTTCGCGCCCTTCGGGCTCCCTTTGGTCGCTCTCT
CCGCACGTCCTGTGCTTCGAGTCACCGAGGCGGTCTTCTGGGCGGCGGCTTCACCCACTTTTTCCAGAAG
AGCAGCAGCCCATTCTGCTGGTGAGGTCTGGGAACCTTTCGGCTCTTCACCTTCACGGGCGATCTTGGTA
GTCTTGAGATCCTTCATGTGACAGCGAATCATACGGTCAAGGCTCTCGGCCGCCTGAGTGTTTCCTTCGA
TCTGAGCCCGGACCAGTTTTACGGAATAGATGCCGACAAGCTCGACCTGCAGGAAATCGCTGGATTTGTT
GAATTGAAAATCTGCGTGAAGTTTTTCGATGATGCTGTCAAACGTCTCTTTCTCTTCCGGAGTCAGGCAG
CGGTCGGCAAAGATGCCATGCTTGAGAGTCCGAAGGTTACCTTCTTCAGCTCCAACCTTGTTCTTTGCTT
CTTTATGATCTGTTCGTCCCTGATTACGGTGCCAGCGATCCAGATTCTGTTCATCTTTTTTTGTAATGCC
CAAGGCTATCTCCGGTTTATCAATTTCTGTTTCCAAAAGTCGAGGTTCGGGGCGGAAGGCAAATTTAGCC
ACCTTTCACGCACCACAAGGCTTACATACCGGAAGAGTTCTCAACCTGTCGGGCTTTACTTTCTTTTCTG
TGATCCGCGAGAATCTGGTTGACCCTGCGCCGGGTTACACCGGCAAGGCTGGCAATTTCATCTGTCTCAA
CTCCCTGACTTTTCAGTGCAATAACCAGATTCCTTCGTTCTTTGTAAAAACTGTCTGGCGCTGGAATCCA
CAACATCCCGGTGTGATACTTCTGAATCTCTTTGAGTAGTTCCCTTGGCAGCTTGTGTTCAGCATTGGCG
TATTTATTAATGTTCATGATTGCTCTCCACTTTCTTTAACCACGGCTGCGGAACATCCGGATTATGAAAC
CTGAGCGTGCTGGGGCGCAGCGTGTCCGGGCCGTGGATTATCTCTATGTACTGTTCCGTTACGGCTCCAA
TTTTTTGATCATCACCAACAAAGCAGACCAGTCCGTAATCCTGACCACAGGGGAATTTGAAACGTCCCTG
ATTCTGATAAAGCCTGGCTTCAGACCAGTTCTTGGACATGGCTTCCTCCTTAATGGCGTTGACTTTGGCC
AGTGCTTCGGCACTGACCTGTTGAATGCAATTCCATGCTTCGTTTTCAGGATAAGTCCAGTTGTTCTTGG
GAGGTTCCAAAGGTTTCTCCGGTTCTTTGGGAATAAGGCGAGGCGCTTGATAATCCTGCGGGTTGAACTG
GCGGGATGTCTGTTGCAGAGACTCTTTGCCAAATTTCTGAATGGCGTATTCCTGAAGCGGATTAAATCTA
CTTTTCAGGCTTTCCCACGTTGTTTCTGGAAGCTTCCCTGCCTTGAATGCTGATTGGGCTGCCAGCATGC
GGGAACGGAGCCATGCAAAATGCTCCGGCTCGAGACGGCGATAGATTTTGCCGCCCGATTCAACATCGCT
GGTAGATGTGACTGCCCACTCGAACCAGGCGGTTTCAAGAGCGGTGGATACAAAAAGATCGGGCTCCGGT
GCGCTGATGTCATTTTCAGTTAGCTAGAGCGGTGGATACAAAAAGATCGGGCTCCGGTGCGCTGATGTCA
TTTTCAGTTAGCTGTGGAGCTTGTTCGGAATGCTCACACTCTGAGGAATCGAGATGCGTGAGCATGGTTT
GTAAAAGGCTCATGACTTACCTCCGGAAGTTCGGGTTTATTTTTCTTCCCGTTACTTACCGGAGCCAGGC
CGTGGGTGTCGGATGGTAGAAAGCGTAGAAAGGGGTTTCTACGCTCAGGGACCTTTCTACACCCCCTTTC
TACACCTCTTAACAGTAGTATTATCAGTTAGATATATATAATTTTGTAGAAAGAGTAGAAAGGTATAGGA
ATATTACTCACGCATAGCCTGATTTTTTTCACTATGGCCTTCAACTGGAAAAAAGAAAAAATGAACAGTA
AGGGGGAGTAACCTCTGGAACCTTTCTACACTTTCTACGCTTGCCGCATAACTCCATAAATAACAGGCAG
TTACGATGTAGAAAGGTGCTCTTGGGACATTCTACATTGTAGAAAGGTCTTTCTACATCGACGGCCTTTG
TAATTATTTTTTCAGGCAGATGCCGATTTGTAATCGTTTTTGTAGCGGAATAACAGTTTTGCCAAAATCT
GCCGAGGATATAAACAAAAAGCCCGCAGAAGTGAATCCACGGGTATGAATACAGGATCTACATCAATTAG
TCTTTTTATGAACTCAAAAGGATTCTGGGTACGCCTCCCAATCGTCCTTGAAGATAACTTTTACGGATGT
CTTTATCATAGCGGACATCTTTATAGTCACTGAATGACAGAATTTCGGAATTGCCTTCACGGTTTCTTTC
CGCCACCCACATTTCATCACGCCGGAAAAGCCCCTGATCCATCAGAAGAACATCATGCGTCGCTATCAAC
AACTGAGCCCGGCTTTCAGTGCTGCAATTCGCCAGATATGCCTCTATCAATTGCCTTGTCAGCAGAGAAT
GAAGGCTGCGATCCACTTCATCGATGACATACACTTTTTTGGAACTGGTGGTCGAGACTTCAAGAAATGC
CGGTAGCAGATCAATTACCCTTTGGGAACCATCGGATTCCTGACGTATGTCAAACTTGGCTTCGGTTCCG
TCACTTCTTGAATGAAATGTAACCAGCTTTTTGGCGATCAGCTCACCGGCTTTTCTTGTAATAATAAACC
GCTCGTTTGTTGGTGAGGCCAAAAAGCGAATAGTCATGCCTTCCTTGACATCTTCCTGCAGCTTGCTTTT
GAAGCTTTCCGGGAGAGGGATGTTTTCAAATGGAATTTCCTCTCCGCCCAGATGGGAAATGCCGGTATCG
AGCTGGGGTAGCATCTCATTCATGGTGCTGTACAGTGGATGGCCTTCATCAAGGAAATGTTCAAACGGTT
CAAATCTTGAGTCAGGAGCAATCAATTCAAGCGTGTCTTTGAACCAGTCATATACTGGTCTGAATTTATC
GACTTTCTGAGATACCGAGTTGGTCAGAAACAGCTGATTGTCTCTTGTTCCCTTGAAGGCAAAATGCAGG
AATTGTTCTTTATCCAGTGAACTGTCAAAATTTGGCTCATCACCTTGCCTGTCATAGAGGACCTTTTCGC
TGGTGCTGGTGATTTGAACAAGCTTTTCGTGGGTGACGGCTTTTCTGGTCACAGCAACGCTGAATTCATA
GATTATTTCATCAATCAGCAGCTCCAGTTTGAAGCGCGACGGCTTTTCAAGACTATCACTGTCAAGTCGG
TATGGTTCAACCGGAATCAAACTGTCGGGTCCAGTCCCTCGAACAACCAATCCTTTAACAAAACTCAGAG
CTTTGAAAAAATTTGTCTTGCCAGATGCGTTGCCGCCATAAATGGCTGCTACTGGTAAAATTCTTGTCTG
ATATTTTGGTACCTTGGGAACTCGGTCTTCATGCTGCCTTTCTCGACTGGCAACCATGGAAAAAGAGACC
GAATCTCGAAAGGACATCCAGTTTTCTATTGAAAAACTCAGGATCATTATATAGCTCCTTGTGTGAAATT
AGCTCATTAAACACCATCTAATATACGAATTAAAGCGACTCTTGTTAAGCCAAAGGAGATATTTTCTCAT
AAAACAAGATTACAGCATAAGATTTGACTGAATGGAATACATTTTTGTTCCATATCGTTTCTGACTGATG
GCAACATTGAAACCAGCCTCACGTATGGTTTCAAGGTCGTTGGCAAAGCGCTGGGCAAACTGCCTCGATG
AATCCATTTCAAAACGCAATCCAAAATCACGGGACACACGCTTGAGTGCTACAAATAACTCCCGGGATAA
AACATTATTCAGACTGCCGTCATCTTCGAACTTAATCTGGTATCGGGCAACGAACTCCTGAATGTGGTCA
ACACGGCTGTCGTTGTACATATCTTTCTGGTCTGCCTCCACAGCGTTCTGCCACGCCTTGAACAGAGTAG
AAAGCGCCGTTGCCGTATGGTTGGATTCACGGGCAGTCTCACGGCTGGTCTGATTGATACTCTGAATCTG
CTGTTTGAATGCCGGAGCCAGCTGGGTCATACCCTGTTCAACCTGCTCCTGTGATGAACCAGCCAAAAGC
ATCAAATACATTAGACTTAGGTATTCATTACAGCGCCGCTTATCATGATTGCCGAGTGCCTCATGCAGTA
GCTTCATCGCCTGTGTGCGCATCCCGTCTTTCATCATAGCCAGGACCTCGCTGGTTCTTTTCATGATGGC
AGAAATAATCAGATCACGCTTTTGCTGAATGGCTGCGATCACTTCGGACTCAATAAAGCAGTCATTGCCC
TGATTGCCGATGTCGAAATTGATAACAAAGCTTCGGGACTGAATTTCAGACAGTCCTCCACATAGGGGCT
CGATACCGGTAGTATTGAGCAGACATTTGGTTCGCTCGGTTACTGTTTCACTGTCAGTACCGCTCTTGCG
CTTTTCTTTGGCAATGCCAGTGATGCTGGTCAGCATGAACGTGGTAAGGTCCTCGGTCATTTGTTTCACC
TCTATATTGTCGAGAACAATGAGAGGATTTTGGGAACCATCAGTATAATTTGCGGCATCGGTTGCCTTCT
TGTGCTGCGGCTCACCGTAGAGCAGCGCCGAGATGATCTTGCTGGCCGTGGTTTTACCAGATCCGGCTGA
ACCTTCAAAACGGGTCATAGGTCTGGTACCTGAAAAATCAATCAACAGAAAACAAGTTAGCCACGACAGA
ATCAGAAAACGGTCTCCCTGAGAGCAGGTCATATTATTGACCAATAGATCAACCAGCAACTTGTCGGCTT
CTTCCGGTGAGGCATCTTTCAAAAATTTGAGAGGCTTCATTTTGCGGGAACCGTCAAGAATAATTCCATC
AGCATTGCCACCGTTCTTGAGAATTTCAATGCCATCCGGAGTGATGCGGGCAATCTCATGGTCCTGATTA
TTCAGGTTGAAGTAGACTGTGAAATTGGAAATATCCGAATGAAGCCACGAGAAATGATCCCGGACCTGTC
CACGAATTATGGCTAAACTGGGTAACACCTCAAAAAAAGTGCGACCGCCATTGGATGTCGGAACCATACC
GGTGTGCTTGTAGAGCATGGCTGCATACTGCCTTTTGCGGCCCCGGTCCGGTGAATCCATCCAGTAGATG
GAATTGTCGAAATACATGAACGGTTCGCCAGTCTGGGTGTAAAAAAACTGAGCCCCGTTGGCCGTAAACC
AGTCATAGGCAGCTTCGGCTGCAGCAGTGTAATCCGGTGCGCCATTTTCTATTTCTGTATCGATCAATAC
TTCATCGACGCGACCACGGCATGAGCCCGGCGGTGATCCGCTGAGACGCTTTGCCTTTTTCTTTTCCCTT
TTGGCATTGTCCCTCCGGTTCTGTTGAACAGAGCGAACCTGTTCCTTGAGGGTCGCCATTGGAACCGCTT
TGCCCAGCCGTTCCTGAACCAGTTTCAGCAGACGGCTTTGCTCCAGCGGTGAGTGAGCCGATATTTCGGC
CAGAACCGGCTCGAGCTGGCGGTTTCTCTCTTCCTCCGATGCATCCTCCGGCAATCCCTGTATTCCGAAT
TCAACAGGTGTACAAGCCTTGAAAAGTAATTCCTGAAATTCATCTTTGCCATTTCCCGATGCAAAGAAGT
CATTTACATCGATCTTGGCATTGGCAAGCAGGGTTTCGGCATCACGAATATCCTCGGCAGAGTGTCCTTC
GAGCAATTTGGCCAGTTCCCGTGGACCAACAGCCGCCGTCAAGGTGAACCTGTTCTGCAGTTCCTGACGC
GCCTGCTGCTGGGATTCATCCAAAGGAATTGTCACCAGCTTTGTGTCAATTTTATGCTCGGCCAGAGTGC
GTGCGGTTTGCAGTGCTCCTTTGAGTCCAGCCTCTGATATTTCATTGTCCTGGCAGATATAAACGGTCTT
GATACCCCGCATCTTCGGCACAAGGCGTTCCCAGTCAGCGGCTCGAATTCTCACTGTCACAGGTGAAAGC
GCTGGAAAACCCTGCTGCATCAGAGCGATGCAATCCGTCACGCCTTCGGTAATGATGATGTGATCGGGCT
TGCCCAGCAGGCAGTCTTCATTGAAGAGAACGGCATTGTTTATGAAGCGGGCAACATAAGGTCTCTGATG
TTCATCGTGAACAGGGAGTTTTTTATATTTTCCCTGTTCCCAGTTTGCATCAGAAGTCCATGGCGTTTTG
CGGCCGATCATGAACACGACACGACCGCGACTCCAGTATGGAAAGATGATGCGCTTCTCAAAAAACGGGT
TCAATCCATCCTGACTGGTGGGCCGAAACGCTCCGGTGGCAGCCAGCTCTCTTTTGCTGAAGCCGTTATC
TCCGGAACGCAGGGACGCAATGACACCGGATTCGTTATCGGCATAACCGATCAGAAGATCATCGATGGTT
TCATCGCTGATGGCATATTTTTCTTTCAGCCAAGTCAGCGCTTCCTGATTTTCCTTCAATCGCTGATGAT
AGTAACGGGCCAGCTCGGTCAGAGCGCCTTTGACCCGGATCTCAAATGAACGATCGTTTTCTGTCTGCTC
CAATCTTTCCTGCGTGAGGCCGTAACGCGACAACGGCGGCATCCCGGCTTTTTCAGCTAGGAAGTCACGG
GCCTGTCGATGGCTGTCGGGCATGGGACCGGTTTGACCGGCCGTTACCGTTCCCGATTGAACAAACTCAA
CCAGCTGCAGGACATCTCCGCCCACACCGCAGCCGAAACAGTACCAACCCTGTTTGTCGATCATCACATG
AAGTGAGCGATGGGACTGGCTCTGATGGTGCGGGCAATCACACTGGAGCCGCTGCCGGGATTCTTGAGTG
ATTCTTCCGGCAAGAAGAGCCCTTGCGACATCGCCGATATCGAGCTCGGTTATCAGGCGGTAATATTCTC
TGACATTATCTGAACCGCCCATGCTCATAATGCCCCCGCGCAAGCTGACTGCTCTTCAGGGCAATTCACA
TTGTTCAACAGAATTGAGAGAAAGGTCTTGCGGTCATCCACCTGACATTTCTTGGCACAATTGCGGATGC
CCCAGCGGTCGCCCAATACAATCGCGGTCTTGCGGGCACGGGTCACTCCGGTGTAAAGCAGGTTGCGATG
ATGCATGAAGGAATGGGCCTTGTGGATTACCACAACAGCGCAGGGAAATTCCGATCCCTGGGTTTTGTGG
ATCGTCAGTGCATAGGCCAGTTGGATGTCCTGAAGGTTCGACGAACCTTTTTCAATTTCAACCGCCATAC
CATCGAAATCAATCAGCAGCGTGCCGCCCAGCAGCACATCGACCACATGGCCGATGGCACCGTTCATCAC
GTTCAGCTCATAGTTGTTGCGGGTCTGAATGACCTTGTCGTGTTTCAAAAATGGCGACCGACGGCCGGGC
TGTGTTTCAGGAACACTCACATTCCAGAGACGCTTTTGGATAAGCCTCTGCAGGTCCTCATTGAGGGATT
TGGTTCCAAGCGGCCCCTTGTGCGTCGGGGTCAACACCTGCACGTCCTTGATCAGATCAAAACCAAGGGC
ATCGAGTCGTTTGCCAAAAAGGTCCAGCAGGAAGTTGCGGGCGGCACCCGGATCGGTGAACTGATCCGCC
AGATACCAGTCCCGGCATCCCTGTGTGCTGGCTTCACTGGTCTTTCTGACTTCTCCTTTCAGGATGGCGG
TGCTGTTTTCCTTCAGCACACCGGCCTGTCTGACCACCTTATCCAGAATGACGGAGGGAATGGCATTCGA
GAGAATCAGATCCCGAAGGATGTTCCCCGGTCCGACCGGCGGTAACTGGTTGTGGTCTCCCACAATGACA
ATGGCTGTTCTAGCAAAGTCGACCGCATTGAAGAGGTGCCAAGCCAACGGAACATCCACCATGGAAAATT
CATCGATGATCAGAATGTCGGCGTCGATGGGATTGTTACTGTCCTTTGAAAAGGACTTACCGTCATAGCC
AAGCAGACGATGGATTGTGGTTCCGGTACGACCGCTTACTTCCTCAAGTCTTTTGGCTGCCTTACCTGTC
GGAGCGGAAAGAACCACCTCCAGATCGCATTCTTCACATACAGCATTGATAACCGATACGGTGTAGCTTT
TTCCCGATCCGGCTCCACCGGATATCAGGCTGATGGAGTGCATCAGGGTGGAATGAACCGCTTCGAGCTG
TTTTTCGTTGAGCGTTTCCGCCTGACGCAGAATCAGCTTCTGCAGATTGCGGGTTGTCTTGAAATGAGGG
TTCGGGGCATCCGCTTTAGTAAAAATGGCCGCGATGTCCTGTTCCATTTTCAAGATATCGGAAAGTGCCA
CCAGAAAGCGTCCTCCGTAAGATTCACAGGAGAGCAGCCTTTCACTGATCAGATTGTCCAGCGACGATTC
GATGTGAATTCGGCTGTCCAGATTATCCATCACCAGCAGCAGGTTGGCCTGATCAACAAGGTCCTCGTAT
TCGACCCAGCAGTTTCCCTGATCCAGCGCCTCGTACATGCAATACTGAATACCAGCACGGATTCTTGGCG
TGTGATCTTTGGGCGTGCCCAGCTTCCGGGCAATCTTGTCAACCTTTTTGAAACCGAATCCACGCAGTTC
CCGAATGAGAATATATGGATCGGCTTTGAGGATCTCCAGACAGCTTCCACCCAGCTTATCGACCAGTGTG
GTCACCTGATGATGGGTCAAGCCAAAGGCTGAGAGCCATGCCAGGACTGTATTGACGCTGCGGTTTTTAA
CCCATTCATTTTTCAGACACCCCACCGCTTCGAGGGAAATTCTGGCTTTTGACGCGATGAGCTCCGGGGA
TTCAATCAGGGTCTCTTCAAATGAATCGCCGAACTCTTCGACTATAAGGCGGGCTTTGGCAGGGCCAATT
CCTTTGATATCCGGGTGATTGGCCAGATAGTGAATCAATCCTTCCGGGTTCAGATCAAGATCGTGCTCCA
TGGCATCGACCTTGAACTGACGACCGTATTTCGGATGGGTGGCCCACGTCCCCACAAGGACCACGGGCTG
GTTTTCGCGGGCAAACAGGTTTCCTGCAAACTGTATTTCATCTCCGGTGGAGGTAAGTAAGCGGCCTGCG
GAAAACTTTGGCCCGGCATAATAAACTCTCTCTATTCTTCCCCGGAGTTTTGCCGGGGAGTTTGATTTTC
TTGGCATTGAGCGAACCTCCGGTGAAAGCGCATTAAAAACTCTTCAACAAACCGGCAGGCTGCCTGACGG
TCTGAACAGAAATACACGGGCACACCGAAGTCGATGATGATGGAGGCAATGGTTCCTATGAGGGCGTTTG
GATGGGCGTCGCTCTGGTAGCAAGCACCGAGAACATCCCGGTAATTGGCTTCAACAACGACACAGGCCGC
ATCATAATGCCGGAGCTTTTCCAGCTCCTTGTGAAAACGCTTTCGGCCTCGGATGACCGTGGAGACAAAA
TCCGCCATGGACTTCCTTTCCACCGCCACCCGGGTCTCGAATCCCTCGATGGAGTAATCTCCCGCCGGGA
GGCCCTTGCGGATTGACGCAATAGATTCCGAATCAAATCCGTAAGGCTCCTGTTCCCGGGTATCAACGAC
AACGGTAACCATGCCCATCCTCAAAACGGAATCATGTCGTCTACATCGTGACCGGCCGACGGTGCTGCGG
TCTCTTCATCCGAAAGCACAATCCGGCGGTTGAAGTAGATGTTCTCGAATTCATTTTTCGTGCGCTTGGT
CACCTCGAGCCCGACATCCAGAAGGGTTTCCAGTTTGCCCGGGAGGTCAGAGAGCTTGTCCATCTGAAGG
CCGCAGGTATAGAGATCCTGCTTGAGCCATTTCACATTGTCCTTGCTGGCAATGACGTTGTTACGCCAGA
GCAGACGGCCTTTATGTGTGGGTCCCAGAATCTTCAGCGCCCACTTGAGCATGGGATTGCCGGAAGTTTC
CGAGCGGGTCAGCTCCACACGATCGACCTTGACCTGATACTTCCCGTCGGGAACAGCTTCAAAGTCCTTT
TCTTCAACATCCGCAGAAACGAAATCATCGTCGAACTGCGCGAGATCCATGGTGTCATCGTTATTCCAAC
TCATTGTCATTACTCCTTATTTTGAGGTTTAGCCGTTATGGCTGGCTCCAACTTAGTCCGGGCGGGTTCT
TTTGCATGAAGTGGGGCCGCAGAACTGGCCGTCGTTTGATTGAAGGCTTGCAGGAAGGTCGGGAAATCCA
GAGGGATCATCTCCGGAAGTCTGCCGGTTCGGTCTCCGGCGTCGTAATTGGGGCTTGGCTTGGTGCGCAT
CACCCGCTGATACATGGGCTTGCCGTCGTCACCGGTCTTCATGTCCAAATCACAGAACAGGATCAGGTCC
ACCAGACCGGTGACCAGCTTGCGGGCCTTGTCCGGCAGGGTCGGCACAATGCGTGTGTGTTTCCCGGTGC
GCGTTTCGATGTCACGCTCGTGGGAATGGGAAATGAGAATCAGGCCGTAAGGCAGAAACGCCAGCTTGTT
GAGAACGCGCTGAAACTCATTGTTGATCAGGGCATAGCCTTTGCCGTAGCCAAGGTCGGATTCATGTTCG
ATCTTGAACTTCTTGCAGACATAATCCGCGCACATGCGATAAGCGTTATCCACCGTGTCGATGACGATGG
TCTTGAAGTCGTGTTTACCTTCGGCAATCTCGGCACACGCCTGAAGAAGGTCGTCCCAGCAGGTAATGGG
CGCTTCGAATACTTCGAGGGCATTCAGGCCCGGTTCTGTGGCGAGAAACAGGGCATTTTCCGCATGGGAG
CACCAAGTGCTCTTGCCAATTTTGCTTGGACCGTAAACCAGTGCGGTCATGTCGTTCAGGGTTGCTTTGG
GTTTGGTTTTGCTTTTCGGAAGCATGATTTATCTCCTTGTATGGTTTGGGTTAAAAAACAGGGGCAGCGT
CTTCACTTGCTCCATCCCGCAGCTCTTCGTGCGGGAGCACCCGTTGGTAATGGTTTTCAATGACGTTGGG
GTTCTCACCGCTCCGGCACAGCGGGAAGTAGGGACAGGCGCGGCCATACTGAAAACAGAAGGCCGTATTG
CGGTAGAAGGTATTGCGGCGGCGGGCATCCAGCATGGCTTTGGATAGTTCCCAAAGCTCACTGCGGAGCT
CGTCGAATTGATCGCGGGAGATGTAGAGCACCTCCCGGTGAAACATGCCGGGTTCGAGGTATTTGTCTTT
GAGTCGCTGCTGAAAGGCATCATCCGGCTCGGGCATCTTGCGCTTGGCGCTGCTCTTGCCGGTTTTGGAT
TTGGCGATCAGTTCGGCACGGCGGGTTTCAAACTCGGCTTCCGTTTCGCCTTTGCTCTGACGCAGTTTGG
CTTTGACCAGCACGTTGTAGATGATGCCGGAGATACGGATGCCGAGGGTCTGCTCCAGATACCACGCATA
AATGATGATCTGAAAATCAGTCCAAAGCCGTTCCAGATAACCGGCATCGATTTGGGAGGCGGTCTTGTGC
TCAAGCAGGAAGTATTGCCCATCCTGTTTGACCAGACCGTCCACCTTGCCAGCCAGCACAAAACTTCTAG
ATGAAGCGTTGGTGTCGGGATTGATGATCGGGCCTTCGAAGGTCTTCTCCAGAGCGACCACGTCAAAGTC
TTCGACGGGATAATGCTCCGAGTATGAACTCATCATGGCGGTGGCCAGATGCCAGTCCGCTTTGCTGTGG
TCATCCTGTGCGCGGTTGGCATAGACCTGATCGATGTGTTCGAGAACCTTTTCGAGATCCCGCTGGCCAT
GCCAGATTTCCAGACAGTCGTGAATGACTGATCCGAAAGCCAGGTTGTGATCCCGCTCCAGAGGAACAAG
GTCCCTCAGGTAGCGGTATTCACAAGCCTTGCGGCAATTGCGGAAGAGTCGCCACATGGAATACGTGGTG
GTCATCAATTCGCTCATACCGCCACCTCCATTGCTGAAGGTGCTTTTGCGTTACAGGCGCATCCTCCACC
GGCGGGTTCACGGTCGATCATTACTGCTCGTTCGCCGTATTCCTTGGTGGCGAAGCCGGTAAAAATGCTC
GCCAAATCACAGCCGACCTTGGTCGCTGCATCGATAAAGCAAGTGCGATTCTGCTTATCCAGGTTGAAGC
GGGATTCCATCCTCACTCTGGAGTGTCCATACATGCTTTCCACAGCCAGCAACGCCAGCATGAAGGTATC
TTCCAAGTCCTGAGCCGGGACCGACTGATCAAAGCGATACTTGTATGTTTCCATTGTTAATCTCCTGTTG
TTTCTCAGGTTTTCTGTTTACCGAGGCCCCGGTCGTCCGCTTCATGCGGCACGATGCTTACTTACCGGAA
CTCCGGGCGATGCGTCGGTTTATCAGAGGTATTCTTCCAAACCCGCCTCCCTGAAGGCGTCCCGCAGTTT
GGTCAGTTTTCCGTAGAGAGTGCTGCGCGGAACACCCATCTCCCTTGCAATTTCAGCCATGTTGCTCGAC
TGCAATTTCTCGCAAAGCTCCTGAAGATCTTCCGGAAGAGCGGCAATCACCCGGTCGACATCAAAGCGGA
TGTCGTTCTGGTGCTGTTCGATGGTTTCCCTGCCTTGGTGTCCCATCTGTCCGTCACTTGAAACCTGCTC
AATACGTTCTGTGGAATCATCATTACCGCCCGGAATGGGGTCGTTGAGAGAAGCTGTGCATTTGCGCCAG
TCCCTGCATTGAGCGAAACGGGCCTCGAGAATGTTTGAAATCCGCCGCTCCACAATGCGGGTCATGAAGG
TGGTCTTTTTGCCTTTGGCGGGATTGAAGTGCTTCATTCTGCTGAGCAGATCGATCATCAGTTCCTGTTC
GAGATCCTGCCGATCGTCTTCTGTCAGTCCGGCTTTACCCACCAGTTGTCTTGCCTTGTGCCGAATAAGG
TCTGCGGCATAGCCATCAATGCCGTCATAGGAATTTCGATAAAACATTTGGTCCTCCTCGGAGCGAGGAG
GAGCACCGCGTGGGTGTCGGCACGGGCCGGAAACAGAGGAAGGAGCTGATCCAACAAGCGGAGCGTCGCA
GGTTCGCCTTTTCTGCCACCTGCCGTGCTATTAAACACACGGTCAGGTTTGGCTCGGCGACACCCACAAC
AGCCTCCGCCTTGCGTCCAGCTTGTTGTCGAAGTGTCTAAATTCTCAGTTTGTTATGCTGCCCGTTCCTC
GATGCGGATCAGGAATGGCAGCCCATGCTTGATTTCAAGATGACGGATGACTCCATCACCCATGCCGGTC
AGGTGTTCGATAAGAGCGAGCACCTCCTGCTTCAGGGTGAAGTCATCCTTTTCCAGCTCCGGACGATTGC
CGTTCTGGCCGCCCAGTTTGATTTCACGCTCGATAATGGTGTCTGCGGTGAGTTCGGGATTTCCGCCCAC
AACCGGTATGTTGGAAATGCGCCCGAAATTGATTTGCTGCATCAGCTCGATGAGCTTTTGCTGCGGTTCG
TTAAGTTCTGTCTTCTTGATCTGGTTCATGCCGAACCTCCAATGCTTAAGGACCTCCCGGAAGACAGGTC
CGGCATGATTTCTCCGGGTGAGGTCGTGAACGTTTTTCTGTTCACCAGACCTGTCACCCTTCTTTGGCGA
AATTTCGTTGGGGCACTGAAAACTCACCAGACAAGGAAGAGGTGAGATTCGGTAATTGGTTGAAATAGAG
GGGATTTGAGGCGATTTAGACTGGGAAATATTTTTTAACTTTTTTTTCTACCCTTCAGTGAAATTTCGTT
GAACTCACTCGTCAGGGCATAAAAAAAGCCGACACAAAGGTCGGCTGTTAGGGGGGGTGGAATCGCGATC
AGCTGAATCCAAAGAATGTTCGCTGCTCACTCCAGTCGAGCGGGAATGTTTTCACCAGCTTTGACAGGGA
CAATCCGCTGGGCTCTTCACCGTTAATAATGGCTTCGACAATGTCCGGCGCGAGCGTGGTCAGTTTCAGG
GTTCTGGCCACATAGGATGAGTCCACATCGAGATCCCTTGCCAGCTCACTGATGGACTTTATCTCACCGC
TCTCGAGGATGTCCGCCCATGAAAAGGCTCTGGCCAGCGACTGGACAATGGCCGTCTGAACGGTTTCCGG
CATGCCCTCATTTTCACCGTCCAGTGTGTCCGGCGTGAACACCATTTTTCGGCCGCGCATTCTTCGGATG
AACATGGGGATATGGATGTGCAGATTCCCGCTGTCTGAAAGTTTGATGGTCGGTTTGATCTTTTTCATCA
GCTGTTACTCCTTTCCCTGACTTCACAGGCCAGACCGGCCAGCTCGGTGACAAGGTTTGTGAGGCCGTTG
GTTTTCAGTTCCATGTCGATTCCTGTTTCCCGTATCTCGATGGTTTCCACCAGCAGCTGGATCAGCCGGT
TGCGCTCGAGGGGGAACAGATCCTCCCAGAAGGTTTCCACGCTTTGGAAGGCTTCGGATACATCACCCTC
CGAAATCTGCTCGGTATCGATGACCTTCAACCGGGCCGATACATTGGTGAGCTGTTTGGTCAAATCGACG
GCCTGTTGGTTGACCAAGGGCAGTCGGCTATTCCGGTCGGGATCGTCGTTATCGGGCGACATCAGCTTCA
AGGCTTCCTGCCTGACGCTTTTCAGGGATTGTTCGAGTTCCTTTTTCTGGCCCTGCAGGCGTTCGCGCTC
TTCGGCCTCGATTTCTCTGGCGGCAAAGTAGGTCTTGGCCACCAAGGTCGGCGTTCTGAATACCGCTCCC
AGCTGGTCAAGCACTACCGATTCAATGTCCCCGGCTGGAACCCTCTTGATAGGACATTGACTGACGGCAC
GTTTGGTATCCTTTTCACATATATAATAGGAGTAGCGCCGGTCGCCTTTGTTGGTATAGGTAATGCCCAT
GGCACTGTCGCAGTGTCCGCACCGGATCACCCCGCTCAAAGGAGAAATCATCTTTACCCGGGCCTTGCTC
ATCTTTGTTCGGTTATTTTCTGCAAGCAGACTCTGAACCTTGTCCCATGTATTCCGATCAATCAACGCTT
CATGCTCGCCTGGATAATTATTCCCTTTGTAGGCAATCTCCCCGATGTAGAGTCTGTTGTTGAGAAGCCG
GTAAACCTGAGCCGTATTCCATTCGGTGCCGACCCGTTCTTTTCCTTTTTTGGTGGTCCATGATTTGGTT
TTGTATCCTTGCTCGTTGAGTTCCTGTGCAACTTTCTTGGCAGACCCAACCTGTGTGTATCGCCTGAATA
TGAGCCTCACTCTGATTGATAAGCAGCTTTTTGTTTACGCGGTCAACGTCATAACCAAGAACCGCAGGAC
CTCCGCAATATTTGCCACGGCGTTTTGCGGCAGCAACCTTGTCCCGGATACGCTCACCGATAACTTCCCG
TTCATACTGGGCAAAGGTGATCAGGATTCCCAGAAACATTCGACCCGTTGGATCGGTGGTGCTGAAATGC
TGGGTGACGGAAACGAAGCTCACTTCCTTTTCGTTGAAGAGCTCTATCATCTTCATGAAATCCAGCAGTG
AGCGAGACAATCGGTCGATTTTGTAAACAACGATGACATCAATCTTACCGGCATCGATATCTGCCAGAAG
TCTTTGGAGAGCCGGACGTTCCATGTTGCCTCCGGAAAACCCGCCATCGTCATATCGATATGGAATGGCT
TTCCAGCCCTGAAGCTTCTGACTCTCGATGTAGGCCTCACCAGCTTCTCTTTGAGCATCGAGTGAATTGA
ATTCCTGCTCCAAGCCTTCTTCGTGACTCTTTCTGGTGTAGATTGCACACCGGAGTGTTTTACGCTGACC
ATTCTGGGTGTTGGTATTGTTAAGCATTTTGACCACCTCCCTTTTTTCTGTGACTGCTTTTCAGACCGAA
GAAAATTTTCCCGTTCCATCTGGTTCCGGTTATCTCACGGGCAACAGCACTCAAAGAGCGGAAGATGCGG
CCGTCATACTCATAGCCACTATCCCGGGCTATCACTTCATAGCGCTGGTCGTTCCAGATGCGGACAAAGC
GAGTGCCGGGAAGGATGGTTTCCTGTGATTTTCGCTCCTCAGGGATTTTACGGATCACGGTTGCGACTGG
ATCTGTTTCGGCAACCTGTTTGAGGTGGGCTTTAGCTTGCTCGGACAGACCACCGTAAAAGAGTTCCTGT
ATTCGGTGCGCCAGCCGTTTTATCAGAAACTGCTTTTTGTACTTGGGTGGTTCGGTTCCATAAAGATCCA
GCCATTTTTCTCTGAGCTGATCAAGGCTCAACATCTGGAGCGTGGCCAGTTGCCTCAACACCGAGGTCTT
GGCTTGTTCGTCTTTCTTTTTTTTCAAGTCATTCATTTACAACTCCTTAATTACGGTTACAGGACTTTAG
TTGTCATGAATGACGCTCTTTCTCGCAGAAGAATCAAGTCCTTCTCCGAAGGTTCTGGAAGAATCTGCAA
CATTCTTTAAACCGTTGGCATTATTGGCGTTACGGTATCGATTCCTGAGGGCTGCAATTGCCAGAATAGC
CGCAATTGCATCCAGCCGTTGTTCCGGTGTAATACATTCAGCATCCGGTAATTGTGCTTCACTCAGCGTC
TCTGAATAAGGGTTTTCGGGTGCTAATTCCATATCCAGCATAAGGGCCTCCATTGGGGCCGTTGCCATCA
AGGGGGATTGCAGGTGCCAAAAACAAAAGGCGGTTGGGATGCGCGTTTTTCAGCACCCACAACCGCCTCT
GCTTGGCATCCGGCCAATTGTCTGGTTTCTAACTCTTGTCCGAATTGAATCTTCGGATTTTCCGGAGGTT
ACATACCGGAAGAGTTTTCAACCTGTCGGAAATATTATTTATAAGATTTCTTGACCTGATAGATATAAGG
TCGTATATTTATGTGTTATTCGGCCCAATATGGGGCTCTCTGTCTTTTTATAAGGAAGGAGTACGCTATG
GGCAGAAACAAAGAAGACGACATTACGCCGTTGCAGCAGGAAACGCTTGATGAGATATGCCGGTATGTTT
CAGCCAAAGGGTATCCACCAACGGTTAAGGAATTGAGCGAAACATTTGGAATCAGTCACGCCAGTGTGCA
TGACCGGATCAACCAGCTGGTTCGCAAGGGTTATTTGAAAAGAGAGGATGGTAAGGCTCGCGGATTGACC
GTGATCAAACCTCCCCAGACAAACGCGGTCGCTCTTGTGGCGCTCCCGATTGTCGGTACAGTCGCAGCCG
GTCAGCCGATCTTCGCTCAGGAGAACATTATGGGTGAGGTATTGGTGGAAGCCTCTGTTGTCGGATCAGG
CAAGTGTTTTGCTCTGTATGCGCAGGGTGACAGCATGATAAACGCCGATATAAATGACGGCGACCTGATC
ATTGTAAGGCGGCAGCCAATTGCTGAAGATGGTGATATCGTTATTGCTCTGCTGGACGATGAAGCCACAG
TCAAGAGGCTGAAAATTAATAATGAGCTCATTGAGCTGGTCCCGGAGAATCCGAGACTGAAACCCATCAG
GGTGAAACCTGAAGATGAATTGAGGATTCTCGGCAAAGTGGTGGGCCGTAAACGAATTTGAGAGAACATA
ACATGCAAGAATAATAGAAAGGAAAACAGGAGACAATAATGGCAACTTTAAACCTTCGCCGCTTTTCAAA
GCCGGAAATGCTCCGGAAGATCGACCGGAGCCATCTGATCACATTTTTTGAGCCCTATACCGAATATCTA
TCCGGGCGAGGAATAGAGTTGCCATCGGCAGCCGCAGAAAACGGACTGGACTATGCAGTCATGAGTAGCG
TGCTGCTGAACCCGAACACCAGCACACCTCCTGAGATGTCGGAAGCTCTCTATTACATTAACGAGATGTC
GACTCCTGAAGGCTTCGACCTGATACAGGAGGCCATTGCCGACACCGAGATTGATGTCAATATCTCCGAA
GATGCCGCTTACGGTGACTTGGCTCTGCAGGTCTGGGTGCAGGACCGCAATATCATCATCGAGCGTCTCC
ATGCCGAGCAGTTCCTGTTTCGCCCTCGCTCATTTGAATATTTCAAATGCACCCGTGAAACCATTCCGGA
TTTTGAAGAGCCAAGCGAAGAAACCATCACTGCCCTTGAAGCGGATCTGGATGAATGGTTTGCCAAGAAA
CGCCGTGGCCGGGCTTCCAAAGTTTTCATCTATGTGAAAGAGGACTATGTCTGGTTCCTTGTCCGCCATG
GGGAGCCATTCACCCGGGAATCGATCATCAAGGATGGTGAATCCAAAAGCCTGTTCTATCGGCCAGAAAA
ATATGACGTGCTCGTTTACAGCCCGGAAAATGGAGAGATACGGATGAACGCCCGCTCCAAGGGTGAAAAG
GAGCTGTACCGCACCAAGTTTGGCCTACATCTTTTCGGTGACACCGAGTTTTTCGACGGTAAAAGCAAAT
TCACACTTGAGCCCTTGAGGGAGGCAGGTTCGGCGTCCGTCCTCTGTGATGATGTTGAAGGGATTGATTG
GGTGCGCCTGAAGGAGTTCCAGATCTTCCGTGGCGGAACACACAAAGAGATCGAGATCCGCAAAGCCGAG
GACATCTTTGCTTCATTGGAAGAGCGGGACCGCACGATTCCCAGCGGTGGGCGATTGAGCAAGGCCAGCT
TCCAGATCAAGTTTTCCGATTCCAAAACACCGCGAACTGTCACACTCAGCTCTGGTAATCGGGCTCAGTT
CAAACGGGATGATGACGCCGAAATTCTGGAAGAGTGGCTGATCAGCCGTGGCTTTATCATCGTTGATTCG
GAGGATGACGGTGAGTGAAACCCGGCTGTGGCAATTCTTAGAAGAGCACCCGAGGCAGAATGCCCCGTGG
TGTGAATGGCAGGATGCATTTGGCGGCTGGGATTCCTTTAGTGGATTTGAGAGGAAATTTCTGCAGCTGA
CCGATCAGCGGGCTTCTGCTGTCAATTGCCGGACGGACTGTGGATTGGGTTGCCTACGAAAAGTTGTCGA
GCATACCGCCGATGATATTGCTGCAGTGTGCCCTGAGCAGGAAGAGAAGCCATACAGCCTGAAAAAGAGG
GATGTGCTGGTCTATACATTGAACCGGTCATCGTTCCACAAAAGCATCTGTGCCGGGCTTGGAATCACAA
GGAATGAAAATTCGCTGGACGGCATTCCCGGTGTTTTCCGTGTGGGCGATTATACGCCAACCGCAGGTTA
TAGCTTCCCGGTTTACCTGACCTTTAAGGATAATCCGGAGGAGCTTCTCGAATCCGTCGGGAAAATTACC
CTGCTTGAACAGGGACCTTTTGTATTGTTCATTCCAACCCGGAATCAACTGACTCCCCGGATCGAAGATC
AGCTCCAAAGGAGCGGTTCAATATGCCTTGTACTGAGAGAGGAATTTTCCATCCAGAGCAATGGCAGTCT
GAAAGCTGTCAGATCAGTTACCGATGTCTTCGCTGTATTTCAGGCTGAAGTTCCGGAGCCGGATTCTGGT
GGCATGGTCCATTTCGACACTCCTGCCGGTATCAGCTGGAGCGGAATCACCATTAAATTTGTGGATGGGC
ATACGGTCTCGATCCACACCACAAAATCACATGGTCGATACAATTACACCCAAATGGGAATGGCCAATAC
CAGAAACGGGAACCCGACCATCCCTTGGGAGCTTCTCAGAGCCTTTGCAGAATCACGCGGCCAGATTGAT
TGGCAGAGCCAGCACGCATCTTTCAAGGTCAAAGACCAGAAGCCACGTCTCTCAAAAAAGCTGCGTGAAT
TTTTCAGGTTGAAAGATGACCCGATTGAATACCTCAAAGAGGAAGGTTGTTATCGTTGCCTTTTCACAAT
CAAACCAGAGGGAGAGGACGACTCGACCTACATCAATGAGGATGCGTTCTATGAATAAAGTCAGGCCATC
GGCTGAACAAGTATCCATGTATCTTGAGCGGTGGGATTCGCTGGAGAATTATGTGCTGCAGGAGAGTAGC
CTGAGAAAACTGTTTGCTGAGACATATCCCACAAATGTTGATATGGATGATGTCCTGATCAAAGTCTGTT
CTCTGAACGATTTCTACAGCACAAATATTTTTTCACCGTTCACCGTTGCCAAGCACATTGTTGATTTGGA
TATCGACCAGCGCCTCTCAAGCCGAGACCTTATTCTTGTGAACGATATTGCCCTCGTTAAGGTAAACGGC
CAGAAAACCATTAACTTTTACTCCTTTGCCACAAAGTACTGCAGCCATCATTTTCCGGAGGACTATCCTA
TCTATGACAGCTTTGTCGAAAAAATGCTTATGCATTTCAAGCGGGTAGACAAATTTTTCAAGTTCAAAAA
GGATGATCTCAAGCACTATCCGACATACCACGCAGTGCTGATGGAGTTCAGCCGGTTCTATGGATTGGAA
GATTTCACCCTGAAACAGATCGACAAATACCTCTGGCAGGCGGGCAAGGACTACTTTCCCAAGCAATACT
GACCTGCTGGAAATCCGAATAAATATCACTTCCCGAAACCTGCGAGAGACTTTTGGTTTGTGAAATCGGG
TGGTTTGGTCAAACCGTTTGATGTCTTAACACAACTCCGAAATACAGTTATTTGGCTAAATGCTTATTAT
AAAAGGATATCTGCAACCGGACTTGTTTCGGACTAAGTCTGAGAAAACAGAGAATACCGGCTTAAACAGA
GAATAATATCCGGATAAAAGAGAGAATCAGGCGGGTGGAGAACGGGTCTGGAAAGATGTGTAACGGGCGC
AAACCCTTTGAAAACAAGGGGAAATACAAAACCCATCTCCCCGGTGAATGACTCCGAAGAGACGGGTTGT
CTTTTTTCAAATGGTGGAGGCGGCGGGAATTGAACCCGCGTCCGC
>2_Phage_Bin2 length=20921 depth=1.02x
TAAGTCGTGTTTAATCAATGGGTTCGGGGCTTAAGTTGGCGCTTATGGGGGCTACGCTTACGCTAGCCCC
CCTCCATCACAGTAAGCGTAATGCTCATTAGCACGACCAATTTTCTAAACTCTAATAAAATCATAGTGTT
GCAACACATTAGTATTCGACACTTGCAACATTTTTAGCTATCCTGAAAGGCATAATCGGCAGACATGCAC
CCAACTCACCGCCGCTCTATTTCCCCCTCCCAAATTTCACGTATTCCAAGCCACGGGTCCTTACCAAGGC
TGGAACGTATGCGGGCGGGCTGGGCGCAGTATTTCGCTAGCGTCAGGGCGGCAAAAGAGGTTCGCAGTTC
GCACTCGGGTTCGCACGTCACTAACACATAAAAAGGTTTAACAATGGATTTGAATGTTCAGCAAATAGCG
CTGGAGCAGCTGGTTCCCTATGCCCGCAACGCCCGCACACACAGCGACTCACAGGTCGCACAGATTGCAG
GGTCAATTGCTGAATTTGGTTTTGTGAACCCTGTTCTGGTTGGCGGCGATAATATCATTATCGCGGGACA
TGGTCGTGTGATGGCAGCCAAGAAGCTAGGTTTGAAAACGGTTCCAACCATCAAGCTGGATCACCTGACA
GAAAACCAACGCCGCGCATTGGTGATTGCCGATAACAAAATCGCCGAGAATGCCGGATGGGATGAAGAAT
TATTGCGATTGGAATTACAAAATCTGGCGGATGAGGATTTTGATCTTGATCTGCTGGGCTTTGACGATGT
GGAGTTGGATGATTTATTGACATCGCTGGATGACGATGAAGCAGCCGCGCTTGATGAAAACATTCCAGAA
GTACAGGAAAATCCTGTCAGCCGTACAGGCGATATCTGGATTATGGGTGAGCACCGTTTGCTCTGCGGCG
ACTCCACAAGCGAAGCCGACATGAAAAAATTGATGGATGGTGAATTGGCCGACATGGTCTTTACCGATCC
ACCCTACAACGTGAATTACGGCAATACCGCCAAAGATAAGCTGCGCTCCAAAGGTGGAGCCAAAGCCGGG
CGCAAGATTATGAATGATAATCTGGGAGATGACTTTGAAGCGTTTTTAACCACAGCCTGTAAAAATATGC
TGGCTCATACCAAGGGTGCTCTTTACATCTGTATGAGTTCCAGTGAGCTGGATACGCTGCAAAGCGCCTT
CCGCAATGCGGGTGGCAAATGGTCGACCTTTATCATCTGGGCAAAGAACACCTTCACCCTAGGCCGCTCT
GATTATCAACGTCAATACGAGCCCATCCTTTATGGCTGGAAAGATGGCAATGACCGCTATTGGTGCGGTG
CGCGTGATCAGGGTGATGTCTGGTTTTATAACAAACCGCAGAAGAATGATCTGCACCCAACGATGAAGCC
TGTTGATCTGGTGGTACGCGGAATTAAAAATTCCAGCAAAACGCTGGATATTGTGCTCGATCCGTTTGGT
GGTTCTGGCTCAACACTGATTGCTGCAGAACATACCGGACGACAGGCGCGATTGATTGAGCTTGATCCTA
AATATGTGGATGTGATCGTGCGGCGCTGGCAAGAAATGACCGGATTACAGGCAACGCTATCTGGTGCCGA
TCAAGAATTTAAGGCTGTTGAAAAAGACCGTCTTGGCGATAAGGCCGAAGCCTCACTGCCTGTGGAGGGC
GATTGACGCTTCGTGTAAGGCTTTAGCATCGCCGAGCAGCCGATCAAGATCAATAATAGAGCCGATGGCA
GCGTTACGATTGCCGTCATCCATGTAACCGCAGCCCTCTTGTGCGAGGGTGGCAGCTTTTTCGAGCATGT
CACGCATGGCGTTCATGTTGGCTTGGATGGCGTTATTGATAATGGGATTTTGTTTGCTCATGCTTGGGTT
TCCTTTTTCTCGGTTGGTTTAAGGTAATAACGGCGGTCAGCGTCTTGTTTTTCTGAGCTCAGTTCAAAGC
CTTCGAGCTTTTTGATGACCCGGGATAAAACCCCGCGCACCGTATGTTTCTGCCAGCCCGTTAGTTTCAT
CATCTCATCGATGCTGGCTCCTTCCTTGGTGCTGAGCGTTTCGATGATCTGGGCTTGTTTGGTGGTCTTA
CTCATTACTTACCTCCTTTGGTGGCAGATTGTTGGCCCGCTTCATAAGCAGCCTCAAGCGCGGCTTTGAT
GCACCAGACCGCGCAGTCGTGAAAATCGAGGCTATCGCTCTTGCGGGTCTCCAAGGTTTCAAGGTGCAGC
TCATCTTTGGCGATCTGTGCCAGTATTTGGTTTTTTGGGTTTTGTTTCATGGTTTTTCCTTTCAGTTGTT
TTAAAGACCCGATGGCAGAGAGGTTATGCGAAGGTTTGCAAAACCCTATACGTTGGTTCAATTCCAGCTC
GGGTCTCCATATGTTCATGAACGCTTGGAAACCAAGGCTTATCAAGTCAATTCAAGGGATTAATCGAAGA
ATATGGGCGTATCGATCCGAGAATATGCAAGACAACGCGGTGTCAGTGACACCGCTGTCAGAAAGGCTTT
AAAACAAGGCCGCATTACCGCTGAGCCTAATGGCACGATTGACGTAGAACGCGCTGATCGGGAATGGTCA
TCCAACACGGCCAAGCCGCAAACAAAGCGGACGGCAAAGACCAAACCAGTGCCTGCGGCTGCGGTGGAAG
CCGTTGAAGAAACCTTGAAGGAAAGCGGCACTCCGTTTTCATCAGGTGGCACGACCTACATGCAGGCCAA
AACCGCCAATGAGGTTTTAAAGGCGCAAACCAACCGGGTGCGTCTCAAGCAATTAAAAGGTGAGCTTATC
GACCGCAACGAGGCCATTGCTCATGTATTTCGGCTTGCGCGTCAGGAACGCGATGCATGGCAAACATGGC
CTGCAAGGATTTCAAGTCAGATGGCAGCAGAACTCGAGACCGATGCCCACCAATTACATGTGACGTTGGA
GCGCTATGTCCGTGAACATTTGGAAGAACTTGGAGGGATCAAAGCAAACTTCAAACAATAATGGATATGA
CGGCACTTTGTACGATGGATCGCAAACACTTGAACAGGCTTGGTTTGAAGGATTAAAGCCCGATGCCTTT
ATGACCATTTCTGAATGGTCGGATGAATATCGTTTTCTCTCCCCCAAGGCTGCCGCCGAACCCGGTCGTT
GGCGCACAGAACGCACACCGTATTTACGCGAAATCATGGATCAGCTCTCGCCCCATAAACGGGCACAACG
GGTTGTGTTCATGAAAGGTGCCCAGATCGGTGGGACCGAGGCTGGCAATAACTGGATTGGCTACGTCATC
CATATGGCACCCGGCCCGATGATGGCTGTGGCACCAACCGTGGAGATGGCCAAACGAAATTCCAAACAGC
GGATTGATCCACTTTTGGAAGATTCCAAGGCATTAAAAGCGCGGGTGAAGCCTGCACGCTCAAGAGATTC
CGGCAACACCGTGTTGTCGAAAGAGTTTCCGGGCGGTGTTCTGGTCATGACAGGAGCGAACTCGGCTGTG
GGTTTACGCTCCATGCCTGCGCGGTATCTGTTTATGGATGAAGTGGACGGCTATCCCGGCGATGTCGAAG
GTGAAGGCGATCCAATTTTGCTGGCAGAACGCCGGAGCGCCACATTTCAGGGGCGACGTAAGGTTTTTCT
TGTGAGCACACCAACATTGAAAGGATTATCGCGCATTGCCCGAGAGTTTGACCATTCAGATCAACGTTAT
TTCCATGTTCCTTGCCCCCATTGCGGGCATGAGCAACCATTAAGGTTTTCACAGCTCCGCTGGGCTGAAG
GTAACCCGTCGGATGTGACGTATGAGTGTGAATCTTGCGAAGAACTGATCGCGGAGCATCATAAAACAGA
GATGCTTGCCAAAGGTCAGTGGATGGCAACCGCCAAAGGTGATGGACAGACAGTTGGTTATCACCTGTCT
TCCCTTTACAGCCCGGTGGGATGGTTCAGCTGGTCAGATGCAGCAGCCATGTTTGAGCAAGCCAAGAAAC
ATCCGGAGTTGATGAAAAGTTTCGTCAACACAGTGCTGGGTGAGCCGTTTGAAGAAGAACATGAAGCACC
GGACTGGGAACGGCTCTATGCGCGGCGGGAAACTTACGCGCAAGGCGTTGTGCCCAAGACAGGGTTGTTT
CTAACCGCTGGCGTGGATGTTCAAAAGGACCGCCTTGAATGTGAGGTGGTTGCTTGGGGCCGCGATAAAC
AAAGCTGGTCTGTCGATTACATCGTGCTGGATGGTGATACCGCTCGCCGTGATGTTTGGCAAAAACTGGA
AGATGTTTTGCGCCGGGATTGGCCCCATGAAACAGGACACACCATGCCCATTCGGGTGATGGCAGTGGAT
TCAGGCTATGCCACACAAGATGTCTATGCATGGGCCAAAGGACATCCCCAAGCTGTTTGGGGTGCTGGCG
GTGCCAGAGCAAGCCAGCCGCGCACCGTCGTGGCGATCAAAGGCCAAGATCGGGATACGGCACTTATTTT
GAGCGTGTCGAAAGCTGATGTTGGTGGTCGCAGGCGTGGTCTTCGGGTATGGAATGTCTCCGGCCCTGTT
GCCAAGGTTGAACTTTACCGCTGGTTGAAACTGGACTGGCCATCAGAGGCTGAATTGAAAGATGGCACAC
CGTATCCGGCAGGAAGCTGTCACTTTCCGCAATATGCGGAAGAATATTTCAAACAGCTGACGGCTGAGAA
ACGAATTATCCGGGTGCATCGCGGTTATCCCCGCGCTGTGTGGGAGAAAGACCCCACCCGTAATAATGAG
GCGCTGGATTGCCGGGTTTATGCCCGCGCCGCCGCCAGTATTTATGGATTGGATCGTTTTTCAGAGCGCC
ATTGGCTGCAGCTGGAGGAAGTCTTGGGCAAGCCAGTGCCAACAGCACAGGTTAAGCCTCAACCAACAGA
AAAAAAGGAAGCAACGTCTTTGAATGAGCGCTTGAAACAGCGTCCTGTTCAGATGGCGGATGATCCGTAT
TTGTAAGGAACCGCAATGACAGATTTGGCCATATTACAAAGCCGCTTATGCGAAGCCGAAAACGCATATC
ACCTGCTGATGACAGGCGGCAAAGAAGTCTCGGTCAATATCGGCGGGTACGGCGCTGTCACGTATCAGAC
GGCAGATGCGCCCAAGCTTGAAAAATACATTGCCCATTTGAAGCTGGAAATCAGACGCAAACAGGGAGGT
TCCGGTCGTAAGGCAATTTATGTGGAGTTTTAAATATGACAAAAAGCAATGGTCAGCCAGATACAGCACA
TCGGGCAGCATCCCTGTCTGCCAGAGAGCTGGCATCATGGCTGCCACCTGCCGGATCTGCCGATAGTGAC
TTAATCCCTGAGCTTGGCACCTTGGTATCACGCTCACGCGACCTTGTTCGCAATCATGGCGTTGCCTCCG
GTGCATTTCAGACCCTGACGGATAATGTTGTTGGTACTGGGCTGCGATTGGCAGCACAGCCTGATTATAA
GTCATTAGGAAAGGACAAAGCGTGGGCAGATGAATGGTCACGTCATGTGGAATCCTTATGGCGCAGCTGG
GCCGAAACCACGGATTGTGATGCGGCAAAGTCCCTGACTTTTGCCGGATTAACATCGCAGGTGTTCCGCT
CATCCATGCTCAATGGTGAAGCCTTGGCCTTACCGCTTTGGTTGAAAGAGCGTCGGTTCTCAACAGTCCT
GCAACTGGTAGAGCCGGACCGCCTTAGTAATCCTGATGGCAAGCCTGATTCCAAATTGTTGCGCGGTGGT
ATTGAGATTGATAACTACGGCGCTGCTAAAGCCTACTGGATCAGAAAAAATCATCCCGGTGATTATGTGT
TATCGACAGGTTCAGAAAAAGATTGGCAACGCATCCCGGTAGAAACACCATTCGGTCGTCGCCGTGTGCT
GCACATTGCTGATCTGGAACGCAGTGGACAAAGCCGAGGCAAACCGCTTCTGACCAGCATTATGCCATTG
TTCAAAATGCTTGATCATTATGAGCGCAGCGAACTACAAGCGGCTGTGGTTAACGCCATGATCGCCGCAT
TCATTGAAACCCCGCTTGATAGTGAGGCTATCGGTGAAATGTTTGGCGGCAGTGTGGATGACTACATCGC
CGCCCGCAATGAATGGAAAGTTCGCTTACAAGGCGGTGCCATTATTCCGGTCTTCCCGGGCGATAAGGTC
TCACCGTTCACGCCAAGCCGCCCCAATAGCGGCTACGGTCAGTTTGTGGAGAATATTTTGCGGCATATCG
GAACGGGCTTAAACATTCCGTTTGAATTGCTGATGAAGGACTTTTCCAAAACCAACTATTCCAGTGCGCG
AGCCGCGCTTATGGAAGCATGGCGCTTTTTCATGGGTCGCAGGCAATGGCTTGCAACCTACTGGGCTCGC
CCGGTTTATGAATTATGGTTGGAAGAAGCCATTGGTAAAGGTCTGATCGAAGCTCCCGGCTTTTATCAAA
ACCGCGCTGCGTGGACACGCTCTAAATGGATTGGCCCCGGTCGCGGCTGGATTGATCCGGTAAAAGAGGC
TGAAGCCTCACGCATCCGCATGGAAAACGGTCTCTCCACCTTGGAAGAAGAATGTGCCTCACAAGGCTTG
GACTGGGAAGAAGTGCTGGAACAGCGTGCGCGTGAACAAGCCAAGATGAAAGAGCTTGGTCTGAGTACCC
CGGCTATGGCCGCAACATTAAAACAGGATGATAAAGATGAGAGTATGGAACACACTCGTGTGGTGTAAAG
CCGCTGATGAGCCATGGGCGATTACATCATCGGCACTGACAACAATTTTGGATATCGCTGCAAGGCAGAA
CGCACCGCCTGAAGCGGTTGCAGCCAAGCTGGGTCGAGAGCTGCAAAACAGTTATCGCCTTGAGATGCGA
GATGGAATAGCGGTCCTGCCAGTGGTTGGGCCGCTTTTTCGTTACGCCAACATGTTTACGCAGGTAAGCG
GCGCATCCTCATATGAATTGTTGGCCAAGGATTTTACGCAAGCGGTCGAGAACCCTGATGTTAAAGCCAT
TATCTTGAACATCGATTCACCGGGCGGTGAAGTGAATGGCTGCGCCGAATTTGCTGACATGATCCATGAG
GCACGCGGAGTTAAGCCTATTATCGCTTACGCCTCTGGCGATGCGGCGTCTGGTGCCTACTGGATTGCAG
CCGCAGCTGACGAGATCGTGGTGTCAAAAACCAGTGCTCTTGGCTCTATAGGTGTGGTCGGTGTTTATCG
CGACAACAAGGGTGAGGATGCGGTGGAAGTCGTGTCGTCACAAAGTCCTTATAAGCGGCTTGATCCGGAT
ACGGATGATGGTCGTGCCCGATTGCAAAAGCGCATCGATGCGATGGCAGATGTGTTTGTGGAGGCGGTTG
CCAAGTATCGCGGCGTGGCCTCCAGCCATGTGCAAAACCATTACGGCAGTGGCGATGTGTTCATTGGGGA
CGCTGCTGTAAAGCAAGGTCTGGCCGACCGTATAGGCTCTTTTGAGAAGCTCTTATTTGAGTTCAGCGGC
AATCCGCTCTCAGAGTCTTCCCCGCATAACATTTCTCAATTCCCTGTCGTGGCGGGGCCACTCCTCGCCT
CTTGCAATCCAAACCAAAAGGAGAAAAGTATGGATGATGTCCAAAGCCTGCGGGAGGCTTATCCCGATTT
AACAGCCAGTCTTGAACAAGATGCGGTCAAGCAAGGTGTCACAACCGAGCGCAGCCGTGTGCAAGGCATT
CTGTCTCATGATGAGGCCAATGCACGCACATTGTTGGCACAGCATCTGGCCTTTGAAACCGATATGGAGG
TGGAAGCCGCTGTATCTGTTTTATCCAAATCGCCGCTTGAAACGCCCACCCGCGATGATGTGTCGGGTTT
TAGTGCAGCGATGGAAGCAATACCTAACCCTGAAATCATCCCATCACCCGAGGGCGAGGATGACAGCGAT
GAAGCTGTCGCCAAGCGTCTGGCAACTTACTAACGATAAGGAGAAATCGATATGAACGCATATTCTAATC
ATGCCGGAGGCTTTACCGATCAAGGTGGCTATACCCCGGATAATCTGGTTGCAGGTGAGTTTCCTGAAGT
CCAGCGCATTGAAACCATCACAGGTGCAGCAGCTTATCCACGCGGTGCCGTCTTGGGCCGTATCACGGCA
TCAGGTCTTTACGTCTTGAGTGACGCCAGCGCGACCGATGGATCACAAAAGCCTGCCGCCATTCTGGCTG
AGCCGATTGATACAACATCAGGTGATGCCGAAGCCGTTGTCTATCACTCAGGCGAATTTAATAGCAATGT
GCTGACCTACGGCGCTGGTCATGACGCGGCAAGCGTCTGGAACAGCTTCCGCAGCGATGGTCCAAGCACA
ATTTTCTTACGTAAAAATCAGGAGGTATAATCATGGTTGATATTTTTTCTACATTTGTGCTGAACCGCAC
CGTTGAGCATCTGGAGCGACCAGCCTCCTTCTTGCTGGACACCTTCTTTGGTTCGATCCAGACGGAAGAG
TCCGAAGAAATCCACTTTGACATTGATCAGTCCAAGCCGCGCCTTGCGCCTTTTGTCTCGCCATTGGTTG
CGGGCCGTGTTGTGGCCAATGAAGGCTTTACGACCCAGAGCTTTAAACCCGCTTACGTGAAAGACAAGCG
CCGCTTTGATGCCAATACACCGCTCAAACGCAGCATTGGTGAAAAGATTGGTGGCTCCCTTCCGGCAAGT
CGGCGTTTGGAAGCCGCTGTCAGTCGCTCGCTGCGTAATCAGCTGGAAAATCTCACACGCCGTGAGGAAG
TGATGGCAGCAGAAGCCTTGATTAAAGGCACTGTTACCGTTGCAGGTGAAGATTATCCGACCAAGATCGT
TGATTTTAAACGTGATCCGGCTTTGACGCTGGCACTTACAGGTGCTGCCAAATGGGATAGCGTGGATGCG
CCCGCTTTGGATCATCTGGAAGATTGGGCCAGCTTGGTGCAGGAAAAATCCGGTGCCGTGGCGCGTGTTG
TGATCATGGACCCGAAAGCATGGCGACATTTCCGCAAGAACAAGCAGGTTGTTGGTCAACTTGAAATCCG
TCGCGGTACCAATGCGACGATCTCCACTGATCCCATCGTGCGTGGTCAAGGCAATGAGAAAGCACGCTAT
GTCGGCTCCATTGGGGATTTTGATTTCCATGTCTATAACGATGTGTATGTCGCCGACGATAGCACAACGC
AGAACTTGCTGCCCGATTACACGGTCCTGCTTGTCAGCCAAGGTCAGCTTGAAGGCACGCGCTGCTACGG
CATGATCATGGATGAAAAAGCAGCCTTTAAGGCCCTGCGTTATTTCTCCAAATCTTGGCTGGAAGAAGAC
CCTGCGGTTCGCTGGTTATTGATGCAGTCTGCGCCGTTGGTGGTGCCGTATCGTCCTAACGCATCTTTGT
GTGCAACCGTGGCTTAAGGGAGGTTAGAAACATGAATATTATTGCAAAAATCTCCCTTCAAACGCCCGAT
GGCACTGTGCAGCCGGGTAAGACAATCAAGCTGGACGATGCGGAAGCCAAAGCGCTGATTGCGCGTGGCT
TTGCCGAACCTGCCGGAAAGTCAACGGCGGCCAAAACGCCTGAAACCAAAACCGATGAGGCTGATGATGA
TATTTTGGCAATCATTGATGCCATTGCAGTTCTGGATGAAAGCGGCTTTGGCAAGGATGGTAAGCCCTTG
GTCAAAGCGCTGGAAGATGTGCTGGATCGTGACATCAGCCAAGAGCAACGCGATCAGGCTTGGAAACGCT
ATGAACAGGACAATGCCTCATGATCCCAAGTTTCAAACAGGCGGTAGATCGGCTGTTTGATCGCTTGGGG
CTGGATGCGCTCTACCGGGTGAATGGTGAAGACACACCTGTCAAAGTCATTCTGAAATCGCCGGATCAGA
TCATTGATTTTCGAGAGGCGCAAATCCACACCCCCACCAACATGATAGAGGTTCGGGTAACGGACATCGT
CAAGCCGAAGGCCGGTGATGAAATCATCATTGATGCCACAAGCTACCGTGTTCAGGGCGAGCCTGTCAAA
GACACGCATCATCTGGTGTGGAAAATGGAGGTTCTGAAATGAGATTGCGTGCTGCCATAAGTGGTGATCT
GGATAAATACCTGAAAGCTGAATTGCTGGAAGCCGAACAAGCTGTAACCGGAGCCATCCGCACAGCCACA
ACGGGCCTTAAAAACAGCATGCGTGCTCAGGTGACAGCCGCAGGTCTTGGGCCTCGTTTGGCCAAATCAT
GGCGCGGCGATGTTTATCCCAAGCAGGGTAAAAGCCTTAAAGCCGCTGGCATGGTTTATACCAAAGCCGC
CAAGATCATGGAGGGCTTTGAAGAAGGCCAAGTGATAAAAGGCAAAGACGGATTTTGGCTGGCTATTCCA
ACCCCGAATGCGCCTAAGAAGGTTCTCGGCAAGCGTGTCACACCCGGCAATCTTGAAAAAGCGCGTGGGA
TCAGGCTGCGTTTTGTTTACCGCAAAAATGGCCCATCGCTGCTTGTTGCTGAAAATATGCGAGCCTCTTA
TAGCCGCAAAACAGGTGATTTACGTGGTTTTAGAAAGGCCAGTCAGTCGGCATTAAAATCAGGTCGTGGA
CTCACATCGGTGGTGATGTTCTGGATGGTGCCGCAAGTCAAAATGCCAAAGCTCATCCGCTTTGAGCCGG
AAGCCGCAAAATGGCACAGGCGTATTCCTGAGCTGATCGTCAAATATTGGAAAGATTAGAAATGACATCG
AAACGCGAACAGGCCCTGCAGGGGCTTTTTTTATGCCTGCAAACAGGATTGCCCGGCATCAGCGTGCTTC
GCAATGAAGTGCTGACCACGGCCATTCCTGAAACCGGTCTTGTGGTGCTGCGTGATGGTGACCCTGGAGA
GCCGGATATTCTGCTCTCACCGCCGCGCTACATTTACAAGCACCGCGCCGATATTGAGGTGTTTGTACAA
AACGCCAATGCCGCTCAGCGTGAGACTGATCTGGATCAACTGATCACACAAATTGGCACTGCGCTGGAAA
CGGCAGGCACGCTTGATGGTGTCATCGATATTTTAAACCCCGGAAGCCCTGAATTACTGACGGAACCGAT
TGAAGGTGCCGCTGCAATCAAGGCTGCCACACTGCCTGTCACGCTGGAATATGTGACGGCAAACCCACTC
ATTTAACCAAACAAACAGGAGAAAACATATGGCTCGCGCTTATGGTTGGAATGCCCGGCTTTTGCTTGGC
TTTGAAACAGCATACGGACAGCCGCCAGTAAGCGGCGATTATAACGTGGTTCCGTTCATCTCAAGCTCAT
TGGATTCTGAGCAAGGCTTGATTGAATCTAGCGTTCTGGGTTTGGGGCGTGATCCCACGGCTCCCTTTCA
GGACGTAATCAATGTGGACGGCGATATTGTTGTGCCTGTTGATCTTCGCAATATCGGCTATTGGCTGAAA
GCTCTGTTCGGCACGCCTGCGACCAACGGCTCCGGCCCTTACGCCCATGATTTTGTTTCGGGCGAAGTCA
ATTTGCCAAGCTTGAGCTTGGAAGTTGGTCTGCCTGATGTGCCCGACTATCCGCTTTTTACAGGCGTTCG
TGCCAATAGCTGCGCTTTTAACTTTCAGCGCTCCGGTGAAGCGCAAGTGACTATCGGCTTGATTGGTCAG
GGGGAAACACCAGCCAGCAGCACACGCGATGCCAGCCCGTTGGAAGCGGTTTATAGCCGTTTCTCTCAAT
TCCAAGGCTCGATCAAACGTGCAGGTTCAAACCTTGCCGATGTGACAGCCGCCTCGCTGACCTACAGCAA
TAATCTGGAGAAGATTGAGACCATCCGTAATGACGGCAAGGTCGAGGGCATTGATCCCGGTATGAGTTCG
CTTTCGGGCTCTATTTCTGTGCGCTATGGCGATAACACGCTGATGGATTTAGCCAGATCTGGAACGCCGA
TTGATATTGAACTGGCCTATACCATCGATGCAGATCGAAAGCTGCAGATCACCGCGCATGAAGTGTATCT
GCCAAAACCCAAACGCAGCATTAACGGCCCCGGCGGGATTGAAGCCTCCTACGACTTCCAAGGCGCAAAA
GATGCCAGCCTCGGCAAAATGCTGACCATAACGCTAACCAATGATGTGGAGGATTATCTCTAATGCTTAA
ATTATCCCTGCCCAAAGAGCCCTATTGGATTGATGTCGGACTTGATGTCCGTCTGAAAGTCCGTCCCTGC
ACAAGTGCTGTCTTTTATCAGGCGCGTGCCTTTATGAATCAAAAGCTGCAGAAACTCGGTGATGCCTACC
GCGCTGAAAAAGATGTTGGCGTGGAGCGTTCAGAGTTACCCGACCTTGAAGACAGCAACGTGCGTGAAGC
CTTGGCTGAACAATATCTCACGGTTGGTTTGGCGCGTGCCGGGATTATCGAGTGGGAAGGTATTTTCGAA
GCCGATGCGGATCAGCCCGCTCCGGTCACGGATGAAAAGATTGATGAACTTTTCGGAGCCTATTGGGTTA
TCGCCGAAACCTTCCGTCAACAATACACAGGTATGCGGGAGTTGTTAGAAGCGGAAAAAAACGCACGCGG
GCTCGTATCCGGTGGCACTTCGGAGACGGGCCAAGATATTGCGGCAACTGCGCCGAACAAGGTCGAGCCT
GCGCCCAAGGGCAAAAAGGTGAAACAGGCGAGCGATGCCCCTATCACGAGCACAGCCTAAAAACCTTGGA
AGGTTGGCAGGCTTGGGATGTGGCTTGCAAATTAATCACACAATCACATGAACGCTTTCCTCTAGAGACT
GCTCTGCAGCTCAGTGCCTCGCTTGGCTATGAGCCTCAAGCGATGGCTGAATTGTTGCCAGAAGTCGCGA
TGGGAACGCTTTTGGCAATAAAAGATATGGGCGACAATAATGGCAGCAACTAAAAAACTATCGATCCGCT
TGTCTGCGACGGGTGGAGAGCAGTTGCGCCGTGAGTTTGGCAAGCTGGGCAAGGAAGGCCAACAGGCCTT
TCATAAAATCAGCCATGCCACCTCTCCCGCAAGTGCTGGATTAAAAGCCGTTGATGCATCAGCCCGGGCA
TTAAATGGCGTCTTGCGTCAGGCTGCCGGATTAATTGGCGCATACGCAGGTATTCAAGGCATTAGCCGCT
CGCTTGGGTTTATTGTATCGACCAACCGCGAGTTTGAGCGTTTACATGCCAGCTTAAAAACCGTGACAGG
ATCGGCGCAAGGGGCAGATCGCGCCTTCAAAATGATTGAGGATTTTGCCTCCTCCACACCGTTTAATGTG
GAGCAGATCACCGAAGCCTTTATCAAACTGAAAGCCTTGGGCCTTGATCCTTCCCAAGAAGCGCTGATGT
CATACGGCAATACCGCTTCTGCGATGGGTAAAAACCTGATGCAGTTTGTGGAGGCCGTTGCCGATGCCGC
CACGGGTGAGTTTGAACGTCTGAAAGAATTCGGGATTAAAGCCCGAACCCAAGGTGAGCAAGTTTCATTC
ACCTTTCAGGGCGTGACCACCACGGTTGGCAAAAACGCCGCTGAAATTGAGAGTTATCTGCGCCAGATTG
GGAATGTCCAGTTTGCCGGGGCGATGTCCGAGCAAATGAATACGCTCGGCGGGATATTCAGCAATATTCA
GGATAACTTTTCTAAACTGGCCCGTGAGGTTGGTGCGGGCGGTCTGAATGATGCTATTCGTGATGTGGCC
ATCAGCCTAAAAGAAACAACCGATAGCGGCAAACAGGCAGCGCGGGCTTTGGGTGAAACACTGGGCGGCG
TTGTGCGCGTTGCTGCCGATGGGTTTGGATTTTTGGTTCGTAATGCCGATCTGGCGGTTGAAGGTTTGAC
AGCGTTGCTGATTGCCAGAACGGTCGGTGGTGCAATTACGACCATGAACGCAGCCATGCTGGGTAATGCC
GGAGCCATTGTCGGTTTTCGTTTAATGGCTCAAGTTTCTGTGGCAGCGGCAGCCAAAATGGTGATTGCTG
AAGGAGCCGCTAAATTGGCCACCTTGGCGATGGTCGGACTTCGTAATGTCATGCTGTTATTGGGTGGTCC
CGCTGGGATTGCCATCATTGCAGGACTGGCCCTCTACAAGCTGGCCCAAGGTCATGATGCAGCCGGAAAA
GCTGCAAAAGACCATGCCGCCGAAATGGAGGAATTGCGTGAGACCGTTCAAAAAACAACGGATAATATTG
AGGAGCTCAATGCCGCTTCACGCAATGAAGCCTTGGCGCGGTGGACTGAAAAACTGAATATCGCCCAAGA
GAATATCCGCGAAGTTACCAAGCAACTGAAATACGGTGCGATTGGTGGTTTTTGGGATCAGTTCTCTCGC
TTTGGCAGTGATTTACAAGCTGATCTCTTTCAAGTGCGCCGCGCCTTTCAAACAGGCCGGATCACGGTTA
AAGAATATCAGGATGCCTTATGGGCCTTGGCGGTCAAATATCCTGATTTCACTGAAAATGCCAAGGAAAT
CCAAGAGCAGGTTTTGGCTTTGCAAGCTGCCGAATTGGCTGCACAGCGTGCGGGCGATCAATTAGACCGA
TTGCGCTCGGGCGTTACGCAGACAGCAGCCGCGCAGGCCAATCCGCAAACACCGCAAGCACCGACCCAGC
CAGCAGCACCGCAGCAGTTGGGCGATAAGGAGAAAGAGAAAATCCGCTCCTATATTCAGGAGTTGGAAGC
CGAAGAAGCCGCTTTACGGCGCGTTATTGCCGCCCGTTCCAGCGAAGGCACCGCAGTTGAAAACGCGCTT
GTTTTGAATGAGCAAGAGCAAGCATTGCGCCGTTTGGGTATTGATCTCAGCAATAATCAAAGCGCTGGGG
CGCAGGAATATGAGCAGCGTATCCGCAACCTGATAAGCCGCAAATACGAGCTGGAGGAAGCTGATACGCG
TGCGCGGGAAGCTGCAGAACGCCATGAAGATACGGTGGAAGATATTACCCGGGCTTTTAATGCTCTTAAA
TCTGAAACTGAACAGGCCACCCTCAAAGCCACCCAATGGCGTGAAGAAGCCTTGGCAGGATTGGATAAGA
CCCGTGTTGGTTATGATGAATTCCGCGCTCAGGTCGAAGATGTTTATCAAAACATGCTGCGAGAAGCGCG
TGAAAAAGACCTGCAAAGCTCAAAGCATTGGGAAGATGGCCTTAAACGCGGGTTTCGTGATGTTTTGAAT
GAAGCTGAAGGCATGGCCTCACAAACCGAGCGGCTAGTTAAAAACGCCTTCAAAGGCATGGAAGATGCGC
TGGTTGAATTTGTGACCACGGGCAAGTTGGATTTTAAATCCTTAGCGGATTCCATCATTGCTGATCTGGT
GCGGATACAAATTCGCCAAAGCATCACGCAGCCATTGGTGGGTGCATTGGGATCGATTGATTTTGGTTCC
TTCTTTGGGGCAGCGCATACAGGTGGTGTGATTGGTGGTGATGTTCTTGCCAGCCGTAACGTTAATCCTG
CGGTCTTTGCCGGGGCGCACAAGTTTCATAGCGGTGGTGTGATTGGCAATGAAGTGCCGATTATCGCCAA
ACGCGGTGAGACGGTGTTCACACCCGGACAGATGCGCCTGCTTGGCGCTGGCATTTCTGGGCGAGAGCCC
GTGAAAGTCGAGGTCAATGTTCACAATAATGCTGCTGGCGTTCAAGCCAGAACTGAGACGTCACCTCTGC
CGGGCGGTGGTAGCAGGCTCGACATTATTGTTGAACAGATCGAAGGCCAAATGACCCGCAATGTCGCTCG
AGGGGAAGGATTGGCCCCAACCTTGGAGCGGCGTTATGGACTTAATCCAGCAGCGGGGAGTTACCGATGA
TCGCATGGCCAGAAACATTACCGTTACCAACTGTTGAGGGATATGGCATCCAACCCGGCGACGCCATCCT
CCGCACAGAAATGGAAGCAGGTCCGGCAAGGCAACGCAGGCGATTTACGCAAGTACCCAGCCGCGTATCA
GTTCGTTGGATTATGCGGCGCGATCAATTCGCCCTGTTTGAAGCTTGGTATCGCTGGCAAGCCAAGGAAG
GTGGCGCATGGTTTGAGATTGAATTGTTGGGCGGACTTGGTTTGCTTACGCAGGAAGCCCGTTTCACAAG
ACAGTTTCAGGCCCAGCTACTTGGCGGCACGCTTTGGGAAATTCGTTCCGAGCTTGAAATTCGTAAACGA
CCTGTTCTGGATGAAGGCTTGCTGAACTTGCTGCTTAGTGAAGATGCTCAAGAGATTATTGCAGTCTCAA
ACAGCCTCTATGTGCTCGTGCATCAAACTCTGCCGCAGCGCCTGAATTAACTCATAAACAAAGGAAACTC
TTATGACCTTGCAGACCGATCTGCAGGATGCTGTGGCGCGTGTCCAAACAGACAGCCAGCTCCTGCATAA
CATTGTCCACGGCGACGACCAAACAGAAGTGCCAACCGACGGCGGTAATGTCAAAAGCGCCGCCAAAGCC
ATCAAGGATATTGAGGATGGCATACAGACCGGACTCACTGATCTTGGTGCATCGGCTGATCAGTTGAACA
ACGCTGTATCACAAACTGAAACCTATAGGGATGAAGCGCAATCCTCTGCCCAGTCAGCCTTGCAAACAGC
CAATGCTCTCAACCTGCCGAGCAATATCAATGGTCAGGCGGGGAAACTTTTGGCGGTCAAACAAGCTGAA
GACGGGTTTGAGGTGATTGAATCCGTCGGGGTGTTTTACGGCCTGCGTGCCGATGGTTCAAAGCTCACAG
CCATCACAGGCCAAGGCACCTATAACGCCAATGATTTTGACACATGGTTCATCACGCTGCCGGGGGTGGA
TTTCAATATTAACGAGGACGGCCACATCATTATCAATATTTAGGGTCTAAACCCACACAGGAGATAAAAA
CATGACACAGATTGATTTGGGCAATATCCGCATTAACTGGCGCGGAGCCTATAATAGCGCTGCCAACTAT
GTGCGCCATGATGCCGTTTCCTATCAAGGTTCCAGCTTCATCGCCAAACGCAATGTTTCAGCCGTCACCC
CCGTTCAAGGCGATGATTGGGATTTGATGGCGGCGGGGACGGATCAGCTTTCCCAAGAAGGTGATTTGCT
GATCCATAATGGTGCTATTCCTGCGCGGCTGGCGCGTGGCGGTAATGCTCAAGTCTTACAGATGGTTGGC
AATCAACCTGCTTGGCGGGATCAATCACTTGATCCGTCCCGCCGTGTGTGGAAGTTGACTAAGGTCAACG
GTTTGGGCGGCTGGTACACGCGTGTTTATCTGATGGCCGATGGCACGATCAAAGCCTGCGGTTATGGGGG
CAATTACTCCAACGGTGATCCTAACGGCTCACACATTTACCTGCCAAATCGCGTGGCAACCGATAATCCG
GATGTGCGGTTTGTGGATGTATTCTCAGGTGGTATGCAGCATTATGCCTTAACCGCCGATGGCGAAGTCT
GGTCATGGGGATACAATAATTATGGGCAATTGGGACATGGCAACACTGTTAATTTGGCGGTGGCTAAGCG
GATTGCATATTTTGTTCAAAATAACATCCAAATCGCTAAGGTTATTCCCGGTCGCCCAAACTATTACGAC
CATGCCTGTGCTTATTTTTTAACGACCGATGGTCGCGTTTATGCGTGTGGCATTAACAGCAATGGTAATT
TGGGAAATGGTACATCAGCCCATCAATATACTCCCATTCGTTGCGGGGCATTGACCAATATTATTGATGT
TGCCGTTTCCGGTCTTCCTCACACAGTTTACGCCGTTCAGGATAACGGCTCACTCTGGGTTTGGGGATAC
AACGCACAAGGACAACTGGGTCTTGGTGATACAACTGTTCGCCAAACTCCCATACTAAACCCAGCCTTTA
ACAATGTGATTAAGGCTGTACCGTCATGTGGCTACCGAACAGATGGTGCTAGTCCTACGGGCCATGGATT
AGTCCTACTAGATGACGGATCGATCTGGACGGCTGGCTATAATGGTTATGGGCAGCTCGGTCATGGCGAT
ACGACCAACCGCACCAGTTTTACCCAAATCACGAGCACAGAGAGCTTCACCGATATTTTTGCAGGTGATG
GGCGCTATCCATCTTCTGGCGGCATTACAGATCAAGGCGAAGTTTATCTTTGGGGAAATAATGGTTACGG
CCAGCTAGGAACTGGCAACACGACCAACCAGCTTTCCCCATTCAAACCAAACGGCAGCTTTCAAGGCAAT
GTATCACGTGTCCGGATAGGCGGCGGTGCAAGCTACGAAGGCGTCATCGTTCAATCTGGTGGTGAGCTCT
GGGCCGCTGGTTATTCAGGTAATGCCAATATCGGCATTAATTCCACAGCAGGCACGAATAACACATTTCA
ACGCGTGCTTGGGCAATCCGGGATTATTGAAGATTGGAATTGCTTTGGACAAGGCACATCTGCTTGGGGG
CTTGGCGTTTTATATGACGATGGCCGCGTTGATGCCTGTGGGGAGAATAACTCCTACGGCGAAACCGGCA
CGCAAAGTAGCAATCTGCACGATGTCAAAACTCTCAAAAACGTAATTTTTTAGGAGGCTTTTATGAATCT
CAAATCTTATTTGCATGATCGTGCGCCACACTTTGATGAAAGTGAAATCGCACCCATCCATCTGGCTGAT
CTGAATGGACGGCATTATTACGCTTTTACCGAGGATGTGACCCCGCCACCGGGTGGCAAGGTTGTAAGCG
ACGATGAGCTGAAGAACGTTATTTCAAACAATCAGCTTATTCGCCAGATCAAGGAAGAAGCCGGACGGCG
CATTACCAAGATTGCGCCTGTATGGAAGCAGCAAAATGCGCTGGCTGATCTATACCTGCTCGGCGGGCGC
TCCGATCTGACGGACGATGAACAAGCAACGCTGACAAAAGCGCAAGCTCTATTGACGGAGATATCACGGC
TACGATCACGATCCGATGCCATCGAAGCTTCTTTCTTGGATGGCGTGGCCGTGGATTACATCACGGATAT
CGCGTGGGAGGATGAAGATGCCTGATCCCACCCTAAATGCGGCGATTGCAGAAGCCTATGCTTCTGCGCC
CAGTGACATTGTGATTTTACACACGCTGGAGCTTCGCCATCCTGATTTCAGGGATGATGAAGATCAGTCT
ATCGCTGTGCGTTTGGTGCGGGACCATCAGGATTTATCAGCCAAGCTTGAGGATACAGCGCCCTTAAACC
CGGACGAATATGTCACCTTTATTGCTATGGGTTTTGATCTGGAGCTGCCACCCGTTGACACATCACCAGT
GCCGGAAATCACGGTCACTATCGATAATGTCAGCCGCGAGCTGATCAAACATCTGGATGCCGCCGTTGAG
AGCGCAGAAAAAATTGAGATCACCTATCGCCCGTATTTGAGCAATGATCTGTCCGGGCCGCAGATGGACC
CGCCGATTACGTTGATCTTGAGTGAAGTCGAAGCCGATGTCAGCCGGGTTGTTGGCCGCGCCCGCATGCT
GGATATCGGCAATAAGAGTTTCCCGTCAGAAACCTACACCGCCACGCGCTTTCCCGGCCTGACCCGCTAA
ACAAACCAAAGGACATATCATGAATGAATTGACCCGGCAGCCAGATGGGCTGCACTGGGCGTGTCGCTAT
ATCGGCTTGCCATGGCAGGCTGGTGCGAAAGGCCCGGATGTTTTTGATTGCTGGAGTCTCGTGGTTTGGG
TGCAAAAGCATCATTTTGGCAGAAATCTGCCCGACATTCCTGTTGCAGAGGGGAATTTAAAACGACTTGC
ACTGACCTTTCGAGACCACCCGGAGCGCAAACGCTGGCAGCTCACCGATACACCAGAACAAGGCGATGCG
GTGCTGATGCGCCAGTCACGCCATCCCATCCATGTGGGCATTTGGATCACCATCAGCCCCAGCGAACAAG
GTGTTCTTCACTGCGTGAAGGGCAATGGTGTGGTGTTTCAGAATATGGCCAGTCTCAAACTCGCAGGCTG
GCAAATTGAAGGATTTTATCGGTTTCAGGGGGACGCCCCTAAACCTGTTTAATAAATTACGAGGTTCTCA
TGTTTGCTTGCGTCCACATGCTTCACAATCCATTTATGCCAGCACGCGGACGCGATATTTTTGCGGTCGA
TCATCCCATCACCATTCGTAAATGGCTGGATGAAGCGGGCATCACAGAATTTGAACGTCCTACCATCTGC
CTATTCAATGGCGAAGCCGTGTTACGGGACCAATGGCATAAAATCACCATTGGTCTGTCTGATATCATCA
CTTTTATCACACTGCCCCAAGGTGGCGGCGGTGGGGGTGGCAAGATTTTACGATCCGTCCTGACCATTGC
TGTCATGGTTGCGGCCCCTTATGCCGGAGCTGCGCTCGCTGGGGCGATTGGTGTCACCAGCACTGTAGGC
ATTGCACTGGTCACTGCTGGTGTGGCCTTTGCCGGGAGTGCGCTGTTGAATGTGTTGGTGCCGCCACCTG
TGCCATCCACCAGTTTGAATAGCGGCTTTGGTAATACACCTGCAGCAAGCCCGACATATTCATTGCAGGC
GCAAGGCAATCAGGCACGCTTAAGTCAACCCATCCCCGTGGTCTATGGTCGGCACATTGTATATCCCGAC
TTGGCCGCAACGCCATATTCGCTGTATCAGAATAACGAACAGTATTTGCATCAGCTCCACTGCATTGGTC
AGGGTGAATATGATCTGGAGCAAATCCGTATTGAGGATACGCCGATCAGCTCCTTTGAAGAAATTGACTA
TGAAATCGTGCAACCCGGCGATGCTGTAACGCTATTTGATACGGATGTGGTCACCGCACCCGAGGTCGCC
GGACAGGAATTACTCAGCACAGGTGATGGCGGTGATTGGGTCGGGCCTTTTGTGGCCAATCCTGCACAAA
CCAACTGCCACCAGATCAGTGTCGATATTGTCATGCCACGTGGGGTCTATTACGCCAATGACAGTGGCGG
CCTGAACAGCCGCACCATCACTTGGCAATTCGAAGCGCGTCAGATTGATGATGATGGCACA
>3_Phage_Bin2 length=15167 depth=0.98x
TTATTTTTCAACTCATAATCAATGATTTAAGGGCTTAAGTTGGCGCTTATGAGCGTAGCCCCCTCTCATT
ACGTAGTAATGAGGGAGTCTTTTTCCTAAACTTATCCCAAACTGCAAAACCAATACTGATAAGGGTTTGC
GTCCAGTTCGGGGCAGTTTAGGTCCAAACTGGATTCCAAAACTGGAATTTTGTTTAAAAACAGCCTAAAA
GCATTGATATAAAAGGGTCTTAACGCCCATTCCAGTTTTGAACGATTTCCAGTTTCAGCGCAGTTTGGGA
AGATTAGATGTTATTTATATCTTGCATTTTCGGAATAAGTGTCGCAAAATGCAAGGTATGTTAGAGCGAT
GGATCACAAAAAGACTAGAAAAAAACATAAGCCGCAATCCGGCTGTGGCGTTGCTTGGTGCGCGTCAGGT
TGGCAAAACCACGCTCGCAAAGACTGTATCAAAGGGTATGCCATCAATCTATCTTGATCTGGAGTCTCCT
AAAGATTTAGCAAAGCTAACAGATCCAACAGAATTTTTGGCGTCACACAGCGATAAAATCATCATTCTTG
ACGAAATCCAGAGAGCACCAGACTTATTCATGGTTTTGCGCGGATTAATTGATCAAAATAGACAGGCTGG
ACGCAAAGCTGCTCAATTTCTAATACTTGGCTCTGCTTCTATGGATTTACTGCGGCAGTCATCAGAGAGC
CTGGCTGGACGTATCAGCTACGTTGAAATGACAGGTCTTAATGTACTAGAGATTGGTGGTTCCCCAAAAG
ACATTAAGAATTTGTGGCTGCGAGGAGGATTTCCAGACAGCTACCTTGCCGAAGATGTTGATACGTCTCA
TGACTGGCTTGAAAATCTTATCAAAACATATCTTGAAAGAGATGTGCCGCAGATGGGGTTTCAGGTGCCC
GCTGCCCGCTTAAGGCGTCTTTGGACAATGTTAGCCCATCTGCAGGGTGAAACAGTTAATTATTCAAAAC
TGGCAACAAATCTTGAGATCGATGGCAAAACCGTTACACATTACATCGATATACTGACGGATCTTCTATT
GGTGCGCCGGGTTGAGCCTTGGCATGTGAATGTCAAAAAACGTCTTATTAGATCCCCACGCTATTATGTC
CGGGACAGCGGCATCCTGCACCGGTTACTGGGGATAGCTGATTATGATGCATTATTGTCAAACCCAATTC
TCGGGAAAAGCTGGGAAGGTTTTGTCGTTGAAAACATTCATTCTGTCATGCCGCGTTTTTCCGAAACCTA
TTTTTATCGTACTGCTGCGGGGGCAGAAATTGATCTGGTGATTAAAATGCCAAATAGCGAAATCTGGGCC
GTGGAAATCAAACATGGGCATGCACCTAAAATTGGCAAGCATTACAACAAAACCTGTGATGATGTCGGTG
CAACCCATAAATTTATTGTTTATGGCGGCGATGATGAATTCCCCATTGGCGATAACGTCAGAATGATTTC
CTTGCCCAAGATCATGGAAAAGCTGGCCGCAGCCCAATCATAATTTCTGTCCTGCATTCAAACGCGCAGC
AATTTTAGCCAGCGCGATACTCCATTTGCGCCATGCTGTGCTACGGTCACAGCCAAGCTCCCAGCAGATC
GTTTTCCACGGCTTACGCGCAGCGCGGTGCCAGATCAATTTGCGCTCGTTAACCTCCACCCAAATGGCCC
AGCGCAGGGTTTGTTCCATGCGTGTGATCTGATCAGGGGTAGCACGAAGGCGCAGTGGCATCGGCTCACT
CGCATCGATTTCCTCCTGCGTTCTGATAACATCAGGCCATGCACTGAAATAGCCTTGCACGCGAACGGCG
GGTAATTTATTCAGCGTTGTAATTGCTTCTTCAAATTGATTAGCCACGTCTTTTTCTGTCCAGTTTTGAT
CCATATGAACCTCCTTAGTTGTTATTGATTTCATTTAAAATTCCTGCATATCCTGCGACATCAACCATGC
TGTCATGATGTTCCAAAAGTCGATTGGCATGTCTCATGACTGGCCTCCCATCATCTGTTCACGGGCAAAA
TGCAGGAGAGCCAGCGCATCAGCTTCATTGTCATCTTCGGGCTGATGGCCAAGGGCTTTGAGAGCTGCGA
TAACAGCCTGCTTGCCAGCATTGCCTTTACCAGTGATGAACTTCTTGATCGTGCCGACAGGAACGCCTTC
GTAAGGGATGCTGTGCTCTTCACACCATGCGGTAAGTGATGCCAGAAAGCCGCCGTAAGCATGGGCAGCG
TCGACACCGAGATGCCTACGGACTTCTTCGAAATAGACCGCGTTGATCTCACCAGACACATCACGGGTTT
CATTCAGCCAGCGTTCAAAGCGCAGGTAACGCATACCGCCACCCTCAAAGCGACGGGGACGAAAATGCGC
TGTACCGCTCATGATGCGTCCATGTTTGTTTGAGAGTGCCCATCCGGTGGCTGTGCCCAGATCGAGACTG
AGCAAAATGGGTTGGTCCTTTTCAGTTTGTCGGGAATTCCGACGAACTGCAGTATTCCGGGATTTCCGGA
TAACTGAATAAACCTCCGAGGATTTCTCGGTAGTTGGATCAGTTTTGTTTTCATCATCGTTCATGAGTGA
CCTCCTGTTTGGTTATTGGGAAAGATGAAATAAGCACCCTTGGGAACCCTCGACTGGGGAGAGTTGCCAC
CATAGGGGCACTCTCTCCCGTAGGGAGAGGGAGTCTTTTTCCTAAACACTTCCAAACTGGCTAAGCCTTG
AAATAAAAGGCTTTCCGTCCAGTTTGGGCAGTTTGGAACGAAACTGGATGACCAAAACTGGAATCTGGCC
CGAAACTGCGCTGAAATCGTTGATATATCTGGCGTTTTCCAGTTTTGGCAGATTTGCTGCAGTTTCAGAT
TGGGACGAAACTGCTCCAGTTTGGGAGCGCTACGGACCATTTTTCCCGGGTGGGAAAATTGGTTTTTGTG
GGTGTTTTGGGGCTGGTTCATCATGCCTGATCCTCCTCGTCATAAATCCACACGCGAGGGTTCTCGACAG
GCAGGACGGCGGCTGTCTGACGGCATTTGTAATGAGTTGGATAGACCGCTTGCAGTTTGGCTGAGACTTC
GCCTGTGTGCGGGTCAACCATCTCTTCACCAGTGCCCAGATGCATGTCTTCAACACATAAAAATCCGTAT
TTAGTGCGAGAGGGACTGCTTAGGCCGTAATTGTCTGCATCCTTGAAAAACTTGACGTAGCCCTTTGTAG
AGAGCACATCCAAGCGCCCACGAATGGTGTCTTTGCCGCCAAGTCCGGCGCGGTTTTCAAACGCCTGACA
AAACTGGTTCATTGTGTAGACACGACCAGCGCGGGATTCTGCGTAAATGATTTCAAGGATGACATCGCGC
TTGCGACGGCGCTCCGCATCCAGCTTCTGGCCATAGTCGCGATTGACCAGACGATCCGAGCTGTATTCCA
TCTCTTGCCAAGCGCCATCGACCTTATCGATCACTTTGGAGCGCAGGCGCGGGCCGTTTCGCAGCTCAAA
AATCAACTGGCGATAAGACTGGTTTTCATCCGGTTGGAACATGATCATCCCGGTGGTGTAATAGCCTCGC
AAGCTGCTTGCACCGGAGAGCGCCTGAAACGGGTCTTCCTCCAACTGCTTCTTTTGGATTTTGCGTGTGT
GGTGAGCAAGGATGATTCCAGCATCGGGATTCACGGCATCACGCAAGGCATCTAGCCGTTGCTGCAGGAA
AAACAGCATGGCGGCATTATCATTTTCACCCGCATCACCTTCGCCGCCATCAAACACATTACGCAGCGGA
TCAACGACGATAATATCAACGCCAAGATCAGCAAAATGGCTGCGAATAGCCTCACAGGTGGCGCCCACGC
CATGCTCATTGAGCAGCATCTTAAATTGCGGCGTGACAACCAGATTCTTGCGAACCAGTGGCAGGAGGTT
TTTATCAAATGCCATGTTTTGCAGGCGCTCACGCAAATAGTGGTAGCCAATCTCTGCCTGCAGATAAAAT
ATCCGTAGTGGGCGTGGTGGCTTCATGCCAAGGAAGGGAACGCCTGCCGCCATATGGGCCAGCAGTGATA
GCAGAAAATCACTCTTGCCAACTTTGGGTGCACCGCCAAAGACCATAAGCCCACCCGGCGTTAACACACG
CGGCAGGATCAAATCTTCCGGCATAGGCGATGTGTCATCCAGAAAATGCCCAACCGTGAAGGCAGGCACA
GCGGTGACAGCAGCTTTTTCGGTTTTGGTGCATTCAGCAATAAAGGCGCGAATGTCCAAGCCCTCAGATA
CAGCATCGGCTGCATCCCATTTTTCAGGCTTATCGCTTGGCACATCTAAAATGGTAAGCGATGCAGCAAT
CCCTTGCGAGCCAAGATATGTGCTGACGGCCTCTGCATAATCACGTCCAGCTTTATCATGATCCGGCCAG
ATCAACAGGTGCTTGCCTTTAAGGGGTGACCAGTCTGTTTTTTTCGGTGGGGCTTTGGCGCCATTCATCG
CGGTTGTGGCAGTGATGCCATGTGCCATCAAAGCTTCGGCGGCTTTTTCACCTTCCACCAGCACCACATG
CTGGTTTTCCTTAAGACCGGGCTGATTAAAGAGTGGTCTTGGTGTGGGGGCGCGGTGTTTTTTTGCCAGC
ACATCCCATGGCCTGAATTCCTTACCCTCGGTTGTGTCATAGCGATAGACGCAGGCAATCAGCTTGCCAT
CACCGTCCAGATAGTCCCATTTGGCTGTATGTGGGCCAAGTTCATTCTCGGGGATATGTTTTGCAGGTTT
GGCTTGAGCATCAGGCATCGGCGGAGGTGAAGACAATCCCAACCATTCACTGGCTGAGCTGACCACCTGC
GGGAATTGTTGTTTGGTATCCAGATTGTGGCAAGCCGCCCACAGATCAAAGATGTCGCCACCTTCGCCCG
TGGCAAAATCATGCCACATGCCAGCCTTGCCGCTATTCAGCTCAATCTTGAGGCTGTCACCTTTATTGCC
TTGAATATCACCGATCTCATACACGCCGCGTTTGATGCGGCCTGCAGGCAGCAAATAAGACAAGACTTGA
TCCAGCCGCCCGATCAGTTGCTGACGGATATCGTCCGTGGGAACAGTAGTGTCTTTGAATTCCGGATATT
GACTTGGCGCATCGTTAAAATCGGACCAGCTTGTCGTCATGCAGGCACCTCACCAATGAGTTGGTCCCAG
CAACGATTGCGGTAGGCACAGAAACGACATTCAAAATGCTCAGGGTCAGCGGTATGGCGCGGCAATAATT
CACCAGAATCGGCTGCTTTTAAGATGGTAACCGCCCGATCACTGACCTTTTGAGCAAGGCTGGCATCAAA
AGGAACAAGCTCAAAATGCAGCTCTGCCGTATCCTTATTAATGGCCGTAAATAGCGCCGGGTTCTTACTG
ATTCCCGGCACACTGCCTTCCATATAGGCTTGGTAGGTTGCCATCTGCGCGGCATAGATAGGTTTTGATT
TGGCAACGCCGCGTTTGACGGTGTCTTTCCATGACTTGGCATTGAGCGACTTGCACTCCCAGAGCATTGG
GAATGTCAAACCCAGTGCTTCAGGTGCGCCATTAATAATGCCGTCGACATGACCACGGATGCGGCCATTG
GCGACAGAAAATCCAAACTGATAGCCATTCGGCTTTTCAGTGAGGAGCTCAAACCCGGCAAGGCGTAGCC
AGCGAATGGCCAGATCTTCAAACACATGGCCTGCGGCAAATATTCGTAAGGTCTGACCTGAAAAACCTTC
GTCTTTGGGCGTATTGGTATATTCGTATTGTAATTTGCGGCTGCAGTTTTCCCCGAGGCGGGAAGCCCCC
AGATAATCGCGTTCTGGCTGGGCTTTATGTTCCGCGCACAGTGCCTGATCAATCAATTCAGACATACGCT
CGGTAAAACTGGGCCTGTGATTAAAATCAAGCATCTAAAACGGAATCTCCTCCGAGCCTTTTGAAAGCTC
GTCCATGTAAGCGGTCACAACGACTTCGATCAGCGTCAGGACTTGCTCACGGGTTAAATCTTGGAAGGCT
TTGTCAGTGCCAATCTCAGCGACATATTCGCCAAGGGGGCGCAGAGCCTTATTCATGCAATCACGTTCAA
AATCGGTGGGATCAATCATGCAGCGATCCTCCCGTTTTCAATGGCCTGACGGATGGCCATGTTGTTAAAC
CGCATGGTCATCAGCGCGGATGCCTTGTAACGGGTCAGGCTGTAATCATTGCGATATTCAGGAGGGAGAT
GACGCAGCTGTTTTTCGGTGGCAGGTTGGTGCAACCAGTTTTTGGTTTTGTGAGCAGCGCTCTCGGTTTC
AAACAGGTTGATCCAGTCATCGGCAGCGGCGAAGCACACAATACGCTCACCCGCAGCCAAGAGCTTAACT
GCGTGGTTTTTACGGCCACCAACGGCGTACCATTCGCCATTACGGTAAAAGACACCGCCCCAAGCCTCAA
AGCCGGTTGCAATGAAATACTGTTCATCGCCGCGCAAATCGCACCAAAGGAAACTGGAACGCTTGAGGAT
GTCGATCTCCGTCATGTGGAAATCGGCGGTCTGCGTGGTGTCAGACTCGGGCTGTCCTTCCCAGATATAG
CCACATAACGGACATTCCTTACTGGCCAGCGGCACATCAGCACCGCATTCCGGGCAGTCTTTGTATGGCG
CATCGCCTTCAATAAACTGGTCGTCCAGCTGGACTTCCTGTTCCAACGAGCCATGCATCAGTGTCGATGT
GCCAAAATCCAGTACAACACAGTCTTTTTTGATGATGCCGGGAAACTCAGCCGGATCGACCGTCCGCAAA
CCGCGACCGATCATCTGGATCATGGTGGATTTGTAAGAACTTGGGCGCAGCAAAACGATGCAGGACGTTG
GCGGGTGGTCCCAGCCTTCGGTCAGTACCGCGACATTCACGATCACTTGCAGATCGCCTTTGCCGTAGGC
TGCCAAAGTGTCAGCGCGATCTGTCTCGCTCATATCACCCCAGATCATGCCTGTGGCGATGCCTGCGCTA
ATGAAGCTGGCCATGACATCCCGCGCATGCTCGACGGTTAAGCAAAATACGACGGTTTGGCGGTCTCCGG
CTTTTTCTTTCCAGTGCTGAACCACCGCATCATTGATGGGGCGCGTGTTCATGATGTCAGCGACCGCGCC
CATATCATAATCAAGGGCGGTTTTACGGACTTTACTCAGTTCTTCCTGAACACCGACATTCATGACAAAG
GTACGCGGCGGCACAAGGTGACCGGAAGCGATCAGCTCTTTGACCGTGATTTGGTCCGACACATTTGAGA
AGATCGGGCGCAGACCTTTTTTATCACCACGGTTGGGCGTGGCGGTCATGCCCAATAGCTTCAAATTGGG
ATTGATGTTTTGAGCGTGCTCAATCACCCGCATATAGCTGTCAGCCCGGGCGTGATGTGCTTCATCAATC
ACCAACGCATCAAGTGGTGGTAATGACTGTAGGTTGCTCTCCCGCGAGAGGGTTTGCACCATGGCAAAAG
CCACTTGGCCATCCCAGCTTTTCTCATTCGCATTGAAAATGCTGGTAGAGAGCGATGGGTTTACGCGCTT
GAACTTCCCTTCATTTTGAAAGGTCAGCTCATCACGATGAGCAAGCACGCAGGCACGCTCAATATCGCGG
TCAAACATGCGTCCCAGCACTACTGATAGCATGATTGTTTTGCCTGCACCTGTTGGCGCGACCGCAAGCG
TATTGCCGTGGGTATAAAGCGCATCAACGGTCTTGGAGACGAGCTCCTTTTGTCTTGGTCTGAGTAACAT
GCCGCCCCCTTATCATTGTGCCCATGACGGCAGGTTGCTGGCAGAACTCGCAGATGCGGGCTGATCACTA
TTGGACTGAGGCGCAGAAGCTGCACCGGATACAGCGCCCATGAGAGAGGCGTATTCCTTGTTGTCCGGTG
TGATAGCCAGTTTGATGACGTTCTTGTCGTCACCGTTCTGATCTTTCTCAATATCAATCCGGGCGGCAAA
CTCGACACCATCCAGATCACCGAGGCCGTTGATACGGCGAGCATTCTGGGCAGCTGGCGAATTATCCTTG
TTGGACACGCCGCGAGAGGAATTCAAAATCCCTTTGATAAAGGCGCGACCAATATTGGCCCAGTCCGGTC
CCTTTGCACTGTAAAGGCCAATTAGGCTCCAGATTTTACGGCGGGCATATTTGCCTTCCAACACCACAAA
CTCACAGTTCAAATAAACCGCACCTGTGGTGTTGCTGCGCGTGGCCCAGCCACCCGTCCAGCCTTGTGAT
GCATCATCATGGCCGCCGGGCTTAATGGTCATACGGACCTTAGCCAGCGTTCCTTTTGGGATGACATCAA
ATCCGCTTTGATCATCTGCACTATTAAAATCGTTCCAACTCATTCTTGGCCTCCTTGTGTTTCGTTGTTG
TGTTGGGAATCAGGGGTGCTGCTGGCAGGCGCGTCTTGTTCAATTGAGAACGTGAGGCGTTCGGCAGCAG
GCTTGGCTTTGCCTGCAATCTTCTGCATGAGGCGGCCAAGATGGGGTTCTTCCATCAGATCAAGACGACC
GGAGCGATCCTTGGCTGGATATCCGGCATCATTGATTGTGTGGCAGATAAAGGCGCGGAATGACTTGCCT
TCGGGGCTTGTCATCTCGGTCATAGTGATGACCTGATCGACAATGCCGGGAAGCTCTAATGCAGTTTTGC
TGCCTTCAATTTGCGGCTGAAAGAAACGGCGATTAAAGTCGTCGATCTTTTCGTCCAAGATGCCGACAAA
CCAGATATTCTTGCCGCGTGTATGTTGAAGATGCGTAAGCCACGCGATCATCTCCTGACCATGCAGGCCG
TAAGCACCACGCGTATCAGGTTTGCCTGTTTTGTCAGAAAATGCCTGTGGCTGTCCCTTGCACCAGTTGA
AACACAAGCGTCCGGCAACGGTGATGCTGTCGATGAAGATCGTGTCGTATTTATCGAGCGCACTATTATT
TGGATTATTGGCATCACCATACTTGGCGGTGACGGCATCATAATGGGCTTGGCTGTATGGCTGCTCATCA
CGCAAAGCAGGGTTTGGGCCGCCAATAAAGGCGGCAATATCACGGCAGTCCTGCCATGTGCGTGGACGGA
TGGTGTCGCCTTGCCAACCTTCGATGGCCAGATCACCAGCTTCCAGATCAAAGAACAGCGTCTTTTCTGC
AGGCAGCGTCCAGAGCAGTGATGTTTTGCCGATACCGCTTTTACCGAAGATGCATCCTTTAATGCCCTTG
GTTTCTTTCAAGCGCTCATCGGCTGAGATGATAGGAAGGCTCATTGGGCACCTCCTTTGCGGGAGAGTGC
ATCCACAATATTTTCAGCGCCTAATGCGCCTTTGGCACGCGCTTCTGTGTAAAGCTCGCGGATGGCAGCC
AAGCGCTTATAGATGGCGCTTTGTTCTTTATCCAAAGCCTGTGCGGCAAATGCTAGATCATCCAGCGTTG
CCTCATGTATTGGTTTGGTGGTGTCTTCTTCTATGGCACCAAGCGCCGGAATTTGAATAAATGCCGGAAC
ATATTTGGCGTAAAGACTGTCTTTAATCAGCTTTTGTAACGATGGTTTAAACATGAAACCTCCTTGATTT
CGTGGGTTAAAAATTGCTCTTTGGTCGTGTCGTTTCGGCTGCCGGGTTCTGACGCCGCCCAAAGAGCAAA
GCGGTCGCGGTATTTCCTTGTGGTGTCTTGTATTTCCGCGAGAACCCGGCATGTTTTCTTGCCTTCAAGG
AGTTACTTACCGAGAGGGCTCAGAAACTGTCGGTGGCTCAGTGCAGATATTCCGCAAAGCCACGCTCCTT
CAGCGATCCGCGTAGTTCGGACAGCGTCCCGTAGAGGGTTGAGCGTGGGGTTTTGGTTTTGCGGGAAATT
TCACTGATGCTGAGCGTTCGCAGATCAACCAGCAGCAACACCAGATGCGGTGGCATCTGCTGAACAGCCT
GTTCAAGGTCAATTTGAAGGTCGCGGCTGGTTAAATTTTCCGTTGTAGGATCAGGCAAGGCGTTGTCTTC
GCCGTCTTTATCCTCAAGCCATGCATCGAGTGAAAAATCACTGATGCCGGACCCACGCTTTTGGGCGCGG
GCTGCTTCAATCAGGCTGGCACATTTGTGGTTGAGGATGCGGTCAACAAAGGTCGACCATTTTGCTTTTT
CGGGATCATAAGCCTGCTTGCGGGATAGATAATCCAGCATCAGCTCTTGCTCGAGGTCCTCGACCTCTAC
GCCATGAATGGCGGAGTGCCGCATCAGGCTGCGTGCGTGATAACGGACTTGGTTTACGACATAAGGATGG
ATTCCTTCATAGTTGTTTTTGCTCATGGTTTTCGTCTCCAGTTGCGGTTAGCCGCCACGCGGGCGGGTCA
ACTGGGACTGGCGAAAACTCACTGGAGGCCCGGTGAGACGGGCTATTCAAAGCGCTGCAAAAACAAAAAA
AGCCCCGACATTCGGGGCTTTGGTGGGGGTAAATTTTTTTTGAAAAAAATTCAGGGTGGTCGGTGAAATT
TCGCTGACGCGGCACCTGCGGACCTGAAACAGGTCCTTGTTGTCACCGAAGCCGGATTAGACAAATCCAA
AATGCTTTAATTGCTCATCCCAAATATCGGGGAATGGAGTTTGCATATCCTGCAGGCTCAACTGGCGTGG
CTGTGTGCCGTCCAAGATAGCTTTTTTAATCTGTGGCGCGAGTTGATTGAGGCGCAATATTCGTGACATA
TAAGAGGGATTGATTTTGCGCTGGCGCGACATGTCATCGATGGATTTGTAGCGCCCGGTATCAATCAGGT
TCTGCCAGTAATAGGCTTTGGCCAAGGCTCTAACGAGCGTCTCGTCTGGTTTTGAAGCTTCTTGCGGTGC
AGTCATATGAGCACCTTCAGGAAGTAAAATCAGTTTTTTGCCACCGTAGCGTTTGATTTTTATCGGCACC
CGAACCGAGATCACATTGCCTTCCATCATTTTTATGCGTGCATCCATGCTTGCTCCTCCAATTGTTGGGT
TGAAATTCCTTGGAGGCGCTTTTCTTGTTCGTCCAATTCTCGTACAAGGCTGAGCATGCCATCTGCCCGG
ATACGGACATCAACATATTCATAATTGACGATGACTTTCTCAATCATCATCTCAAGAATACGTTGCTGCT
CTGCCGGAAAAAGCTCCTTCCAGATCGGTACAATATTGCCAAGCGCGTCCCGGACTTCCGTTTCAGTCAC
GCTTTCATCTTCTTTGTATGCCTCGCGCCATGTCTCAACGATCATTTCAGGTGAGGCAAAAACAGCTTGG
AGCTGCGTCAGGATCAAAGCTTCCATTTCATTGGCGCTGACATTGCGAACCTTGCAATCCAGGTTTATGC
CTTTGCGGTAATGCTCACAGGTGTAATAGCGATAAAGCCTGCCGCCTTTTTTACGGGTATGGCTTGGTAC
CAGAGAGCATTCACACTCACCGCATTTCAAAAGCCCCATCAAAATAGCCTTGGTTTTCTTGCGCGTGATG
GCACCTCGGTTGATGGTGTTTTCTTTCATGGTGGCGCGGACTTTATTCCACGTTTCCATATCGATGATGG
CCGGATGACGGCCTTCGTAGATTTTGTCTTTATGCTTGATCTTGCCGATATAGATGGGGTTTTGCAGAAT
TTTATAGAGGCCGCCTTTATCCAGTGCTTTGCCACCGATAACCCGCCCGTTCTTAGTTGTGCGCTTCTTG
CTTAACACCCCCATGCGCGGGAGCATCTTGGCCATTTCTGTGGGTGACTTGGTCATCAAAAATAGATCGA
ATATTTTGCGGATGCCCTCAGCCTCATCAGGCTCAATGACAAGCTCGCGGTTTTTCACCACATAGCCCAT
GGGCGTAACACCACCCATCCACATGCCTTTGCGTTTGGAGGCTGCCAATTTATCGCGGATACGTTCGCCG
ATCACTTCACGCTCAAACTGGGCGAAGCTGAGCAGGATGTTTAGCGTCAATCGGCCCATTGATGTGGTGG
TGTTAAATTGCTGGGTCACAGAGACAAAGGACACTTTGTGCTCATCAAACAGATCGATCAACTTGGCAAA
ATCAGCCAAGGAGCGCGACAAGCGGTCAACCTTGTACACAACGACCGTGTCAATCAGGCCGCTTTTGATG
TCGTCCATCAGGCGCTTCAAAGCTGGGCGATCCATGTTACCGCCTGTAAAGCCGCCATCATCATAGTAAT
CAGGAAGCTGAAACCAGCCTTCATGCTTTTGTGAGGCAATGTAGGATTCACAAGCCTCACGCTGTGCATC
AAGACTGTTGAATTCCATGTCCAAGCCTTCCTCGGTGGATTTGCGCGTATAAATCGCGCAGCGTTTTTTC
GGTATGGTTTTGCTCAATGCTTGCCTCCTTGTGCTTTGTTGTTTAATCCGAAGAAGGCAGGTCCTGACCA
ACTACTGCCTGTTATGGCCAGTGCGACTTTCGACAGGCTTTTGTATAGGCAGCCTGCATATTCGTAGCCT
TCTTCTAAAATGGTGACCTGATATTCGATGCCCTTATATTCCCGTACCAGTTTGGTGCCGGGGATGGGCC
GCTGATATTGTGTCTTGCGCTTTGGCTTGGCTCTCTTGCCCGAGCCGAATAAATCATTTGCCTGCTGTTC
GATCCGGTTTTCAATCTGCGGATCAACGCCATAAGCAAGCTCTTGCAGGCGATAAGCCAGTCTGCGGACA
ATGTGGCTTTTATGGCCACCGGGTGGTTCGTCCTGATACACATCCCGCCATAATGCTTTTAGGTCTGATA
GCGGCATGTTTGGGAGTGCCGCCACACGCGCCAGAAGTGTTTTATCCATCTGTTTCTCCTTGGTTTTTTG
GTTCTTCGTCGTGGCCATGAACGCTTGGAAAAACCCTGAAGTCCAATGAATTACAGGGATGTGTTGGCTC
GAACTGATGCTTCAGACGAATCTTGCGGCGCAGGATGCCAAGCGCCAGCAAACGCGCCACTTCGGTGCGG
CGATCTCGTTCATTTATAAGGTTTGGGGAAAGTGAAGACATGGGCGAACCTCCTTGAGAATTATTGCGTC
ATTCAAGGAGTTACTTACTGAAATGACTTGAAAACTGTCGGTTCAGTCAATGCTGTGCATTGAATCAAAT
TAGGCTTGTGAAAATCATAAGCCTAATTTATATTAGGCTGTTAGCCAAAATTGAAAGGATGCTATGGAGC
AACTGACAAACGCACAGAATACGCTATTACAGGCCATTGAACGCCTGAAACGTGCCATGGGTATGTCGCC
CACGGTACAGGAGCTTGCTGTGGAATTGGGTGTGAAAGCGCCCAGTGTGTTTGAAGGGCTCAAGCGGCTG
GAAGATAAAGGCTATATTCGCAGGCAAGAGCGAAAAGCGCGATCCATCGAAATCCTCCACGCACAAACAC
CGGATAAAACCAATCTGACGGCTGTTCCTGTTTTAGGAATGGTTGCGGCTGGCCAACCAATTCTTGCTCT
TGAGAATCAGATTGGTCAGGTCATGGTCCCGGATAATGTTCTGCGCGGAAAATGCTTTGCGCTCAAAGTG
CAAGGCGACAGCATGATTGATGCTGATATTTTCGAGGGAGATTACGTTGTTGTGCGTAGGCAACCAATTG
CTGAAAACAGCGATATTGTGGTGGCCATGGTCGGCGAAGAAGCCACTGTAAAGCGGCTGAGTATTGAGGG
GGAGCATATTGAACTGCGCCCTGAAAATCAGAAACTAAAACCCATCATCATAGGACAACAGGATGAACTT
AAAATAATTGGGAAGGTCTTACACGTCTGTTCGGGTGTTGACACCGAGGCCCTCCTAGACGAACCCCCAA
GGAGGACAACCACATGAGCACCTATAATTTACGACGTTTTGCCCAGTCAGATGTTTTGAAAAACATCCAA
CAAGATAATCTGATTACTTTTCTTAAGCGGTATGAATACTATCTGATCGGGCGAGAATTCAGCTTTAAAC
TGAATGAAGATAATGAGCTGGATTTTGAAACGCTCTGCCAAGTTCTGATGAATCCATCCGAGGATATGGA
TATCGAGTTTGTTGAAGCCTTGTTCTTCATTCAAGAAATGTCCGATGATGAGCATTTTGAAGAGCTAAGC
GAACATGCCGAAGCCAACAATATTGATACACATGAGGATTCAACTGCAGCCGATTTGGCCTTAGCTCTTT
GGTTGCATGATCCAGAGCTTTTAAAGCGCCCTCATGCGGAGGCAATGATCCTCAAACCAAAATCATTCAT
GTATTTTCAGTCGGATCAAAAATCCCCAGATACATTTGCACTTCCAAAACCGGAAACCATGCGAACGCTG
GAAGCTGATATGGATGCATGGTTTTTGAAAAATAAACGTGGGACTGGCTGTCGTATATTGCCTGTCAGTG
CAGAGGATGAAGACAAGACATATTTCCTAATCCGACATGGGATGCCGTTCAAACGTGAAGGCAAAATTGA
ATCCGGGCAATCCAAGACGATTTTCTATCGCCCGGAATTTCATGATGTGATCGTCTATGACCGCGCTAAT
AATGAACTGGCCGTCTTTAACAAGTCCGGTGCCAAGAAGGAGCGCACGATGTATTTGGATTTGTTCAGCC
AGCATCTCTTCGGTCAGGCTGAATATTTCCCCGGTGCAGAAAAATATACATTACAGCCACTCATCGATAA
CGGCGCTGATGCTTTGGCTTGTGCCGATATTGATGGACTGGAGGATGTGAAGCTGGTTGAAATCCAGCAC
CAGTTTCTTGGGCCTTATAATGACAAGCAAACGTTGCGCTCAAACGATATTTTTGCGTCCTTAGCCTCAA
GAAATCGTGAATTTCCAAACTTTGGCAGATTGGTCTCTGCCAGCTTTTCTGTGAAGTTTGAAAACGCCAA
GCGCCCCCGCATGGTTAAGGTACGGACACCCAACGTGGCCAACTTTGACCGCAAGGAAGATTCTCACCTG
ATTGAAACATGGTTGCGGAAGCGTGGCTTTGTGAATGAGCAGAAAGAGGAAGAAGACAGCACACAACCCG
TAACACATCAGGAGAGCCATGACGCCGTATCAATCGCCGCCATGGCGTAAACTCACAGAGCTTTCTGGTG
GCAAGGGTGTAAAAGCTGAATGGCAGGACTTTCCGGAAGATCTGCTTGCCATCACCAATGAGGAAGCATC
CGCCACATAAGCGCCAACTTAAGCCCTTAAATCATTGATTATGAGTT
>4_Phage_Bin2 length=7006 depth=1.20x
CAATGCAGAGAACTGAGTGTAAGTCGTGTTTAATCAATGGGTTCGGGGCTTAAGTTGGCGCTTATGAGTG
AAACCCTCACGGCAGCCACCAATACACCGCAACGCATGACGTTTGATTATGCAGTTGCAGTGGGGCGTTA
TGAAGTGCGGGCTTTGAGAACCGATGCCAGGGATACTTCTGCCAGAGCCGGACATGAATTACGCTGGGGC
GGCTTAAAAGCAGTCTTGGATCAAACACCGGATTTCGGGGATGTCACGCTCATCGCCATGAAAATGCGGG
CTACGGATAATTTATCGCAACGCTCCTCACGGATGGTGAACTGTCTTGTCACGCGCAAATTGCCTATATG
GGATGAAGCAACAGGCTGGTCAGATCCACAAGTCACACGCTCCATTGCATGGGCTCTCGCTGATATTGCC
CGCAGCCAATATGGCGGCAAGCTGGATGATAGCCGGATTGATCTGACGCAGCTCAAAGCGCTGGATGCCA
ATTGGCAAGCACGTGGCGATTATTTCGATGCTGTGTTTGATCAGACAGTAACCGTTTGGGAGGCATTAAG
CCGAACAGCACGCTGTGGCCGCGCCGTGAGTTTCATGCAAAGCGGTACTGTTCGCTTTGTCAGAGATGAG
CAACGTTCGATCCCGGTTGCTTTGTTCAGCCCCCGCAATATCGTGAAGAACAGCCTCAAAATCCAGTATC
TGCTGGCCAGTGATGATACAGCGGATAGCGTTACGGTGGAGTATTTCTCAAAGGAGACATGGCAAGCGGC
AGAAGAAACCGTCAGCCTGCCGGATAGCACCAGCGATCAACCCGCCCGGGTGAGATTGTTTGGCTGCACT
GAAAAAGCCCAAGCCATCCGCGAAGGCAAATATATGGCAGCCGCCAATCGCTATCGTAGGCGCTTGGTGA
CCTTTCAAACAGAGCTGGAAGGTTTGATCCCTACTTACGGTGATCTGATCGCTATTGCCCATGACATGCC
AAGCTGGGGCCAAGGTGCCGAGGTTATTGCGGTTGATGACAATGTTCTGAGCCTATCTGAACCATTGGAA
TGGTCCGAGGAGCTTGGGGATCATTTCATCAGTCTGCGTAAAGCTGACGGCAGCGTTTCTGGTCCATGGC
TTGTTCTACCCGGTGAAACACCCAATCAGGTGGTTTTACAGGATGAACTCGACTTCACGCCCTACACCGG
AGAGCTGCAAGAGCTCACGCACATTGCCTTTGGCGCTGGTGAGAAATGGAGCACGCTTGCCCGCGTCACA
GCTGTCCGACCTCGCGGTGAGCTGGTTGAAATCAGCGCCGTTGCTGAAAACCCGGTCGTACATACCGCCG
ACCAATAATCTTTAAAACAGGAAGAACAATCATGACCGCTGATAGCCATCAGCGGCAGGACGATATGGTG
TGCCTGCCGCGTACAGAATTTGAGTCTCTGCTGGAGCAAGCTGCATGCCGAGGGGCCAGAAAAGCCCTGA
AGGAAGTGGGATTGGCAGATGAAGAAGCTGCTCACGACATCCGTGATTTACGTGATCTGGCAGGCTCAAT
CAAAACCATGCAACGCACCTTCCTGCAAACCATCGTGCGCTGGATCACTATTGGTCTTCTGGCGCTCTTG
GTCGCAGGTGTGGCCGCAAAAATTGGACCCTTCACCCCCAAATAAACAGGAGAAAAACGATGCTGACATT
ACTTGGAAGCCTGCTGGGCTTTTTATCATCCGCGTTCCCGGATTTTTTGAAACTCTTGCGTGACCATGCC
GACCGTAAACATGAGCTCGCCATACTGGATCGGCAGATGGAAGCGCAACGCCAAGGCCACACACAACGCC
TTGAAGAAATACAGGTGCAGGCTGATGTGGCTGAAAGTAAGGCGCTCTATGCACATGCCAGCCAGCCCAG
CGGTGTGAAATGGGTGGAGGCTCTACGGGCATCGGTGCGCCCGATCATCACCTATGCGTTTTTCATTCTG
TTCGCTACCGTCAAAACCGCTGCGCTGTTCAAGCTATTGGATCAAGGTGTCGGAATTACCGACGGACTGA
TTGCGGTGTGGGACGCTGAAACACAGGCGTTATTTGCCGCTGTCATGTCCTTCTGGTTCGGTCAACGCGC
CTTGGCCAAGTTCCGCTCAAACCCTTAAAAAAACATGATCTTATTCACTTGATAAGCGCCCGGAATGAAG
CGTTACTGTAAGTGTAAAAAGTAATTTAAAACAAGGAGATAACGCTATGAGCAAACTATTTTACAAGGCC
ATGATTGAGGATGTTCAAAACGAAAAATGCACCGATGCCGAGCTGGAAGCACTGCTCAATGCTTTTGAAT
ATACGGTCAAGAAAATGGCCACCACGCTAGCCCGTAAAGCTTGGTACGCACTGGAAGATTACGCCACTGC
CAAACAATACGGCATTGACCGCTTTACGCTGATGATTGAGCGCAAGGAAGTCCTCGGGCAAGAGCAATGG
CATGGCATTTTTGAATATGGCAGCAAGAACCTGAAAGTTATAGGAACACTGGAAAAATGAGACATATCAC
ACAAAACGGACTGGACCTGATCAAACGGTTCGAGGGCTTCTCTCGGACCGTTTATTTTTGTCCGGCTGGT
TATCCCACTATCGGCTATGGTCACGTTGTTAAAGACTATGAGGACTTTTCAGCGGGTATTGATGAAGCGA
AGGGAGAAGAGCTTTTGCGCCAAGATGCCCAGATTGCAGAACGCGCTGTTTTGCGCCTGATCAATGTGCC
GCTGACAGATGGTCAGTTCGATGCGCTGGTATCATTCACCTACAATCTTGGCGGCGGGGCTCTTCAACGC
TCAACACTGCGCCGTAAAATCAACCGCGAGGAACACGCCGAAGTACCAGAACAATTTATGCGCTGGGTCT
GGGCGGGTGGCCGTAAGCTGAAAGGGCTGGTTCGGCGACGGGCTGCAGAGGCTGGTTTTTATCAAACCAG
CTCAGCCTGAACCATGTATTCACTCATCAGTCCATCGAAACTTCTATTGGAAGTAATGGCATTATGTGGA
ATGAGAGCATAATACCATGGTTTTCCACCATTCTCTTGTGCGTGTTGGGTGGCAAACTGACACCAACGCA
CAGCGGCCTTTTGTTTAGCTAGAACCGTGTCACTCTTCATCTCAGAAGCCATTTTAGGTTCACACAGATA
TTTCGTATCCGCTGTTTCAACTACAAAATCCGGCTCGTAAGAAACGCCATTTTTATACTCGATTTGGAAG
AAGCCCGGTGCTGGCTTCATCCAGCGAATGACTTTCTCATCATCTTCCAAAATTTGAGCAAACCTGAGCT
CACCATCTACCGAGTCAAATTTTTGCAGCGGGTAACAGCATTTTGCAAAGCCGCCGAAAACGATCTTTTT
AACATCGCTTTTAATTTCAGGAATTGATCTGAAATCTCGGGGTGCTGCGCCTTCCTGAATAGTGCAGTTG
AATGGCTTCAGTATTGTGAAACCTCGGCTAACACTTACCTGATAGTCCGTAGGTGTTTCCCAATAATGCT
GCATAAGCTGTGCGACGATAAAATCGGTTATTTTGCCTTGATTATGGATCAGAACATTTTCGACATCGTT
CTCATCAGATAGATAAGATTTAAAGCGAGCAACAATCTGTCCAGCAAGTTTGTAAAGCAATTCAGCATGT
TCATCATAGTCTACAAGGTCATGATCAATCAGGCCACGAATGACATAGTTCTCAAGGCTCTGTTCTTTAT
CATAACCGCCGTCCCAAGATAGCAAACTGCTTTTGCTGGTACGAAGCTGACGGATCAAGATTTCTTGACT
AACAGGCTGAAAGTTTAATCGTTCTAAACCATCAAGGTCAAAATCATGAAATCCGTATGTCACATCGCGT
GATGGAATCAGAACAATTTTTGGAATATCAATTGATAACTCAGCGAGATTTTTTGTGACAGTTTCAACAA
CCTCTTTGACCACAGCACTTGCTGTATCCGGCTCTAACGCCAACGAGCCTTGGTCTGGTTTTATAATTTC
TGAAACTTCTTTGATGATCTTTGTTTGAATTTCAGGCGTTGATAATTCGCTAGAACTTTTTAGCCGCTCA
TAGCGTTTAGCAACTTCCATGGTTACCTCAGCAACTCTATGATGCTGTGGTGTTTTGAGAATTGTTTGCG
TTGCTGTTGCTGGCTGGTGATTATAATCATTTCCAGACACAGAAGAACCAGTCAAAGCCATTGAAGCCAT
AGACGGAACAGCGATGGCTTGGGGTTTTTCAAACGGCACATCACCGCCGTTACCAATCTCAATTTTCTTC
TTGATGATCGAATTTGGATCATTGGCTCGGTCCACAATATCTTGGAACCTGTCATGGGCGATGATCGTCA
AGCGATCAACCGCTTCAACACCTGTTCTACGTCCATATGGCAAACGCAGACCACGGCCAATAGTTTGCTC
GGTCAAAATCTCAGAAGCCGAAGCGCGAAGCGGAACAATTGTATAAAGGTTAGTTACATCCCAACCTTCT
TTCAGCTTGTTAACGTGGATAACGATTTCTGTTGGTTCGTTCGGGTCTTCAACAGAAATCAGGCGCTGAA
TATTTTCATCTTCTTCCGCGCCGGACTGTTTTGAATGAACCTCTGCAACTTTTCCTTTGTAGCAACCTTC
AAAAAAGGCATCAGATTCTAATAATTCGCGCAGCTTGCGGGCATGCTCAGTATCTTGTGCAACAATCAGC
ATAAATGGTTTGACAAGCTTTTTATCATATTGACGTGCATAAACATCAAGTTCAGCTTTTACGTGTTCGT
GATGATGAATGCCATCTTCTAGCTTAATCCGCTCAAGCTGTTCTGGTGTGTAGTTTTCAGGTTTAAAATC
TTTCCGCGTGGCAACCGCAGGGTCTTTTACATAGCCGTCTTCCATGGCTTCTGATAAAGAATAAGCATAA
ATTGTATTCTTGAAATCAACAGGTTTTGCTCCAACTGTTTTAGGTGTTGCGGTCAATTCAATACCAAATA
CAGGTTTAAGCTCATCAATAGCCTTAGCACTAGCACTAGCACTAGCCCGATAACGATGGGCCTCATCCAT
CAACATCACTAAATCAGGCAAATTGGATAAATAATCAAAATAACTCTCACCGATTGTTTCTTGCAGGCGC
TTTATGCGGGGTGTTTTTGATTTTGCAGCACCTTTTTTATTTTCAGTTGCATTAATCTTTGAAATATTAA
AGATATTAATAAATGGTGTGTCGCAATCTTCAAATAAACGCCCTTGAGTATGAAGCCTATTTTCTTCAAA
ACGCACCCCTTTACCTGTATCATAATCATCACCTGTAATAAGTAATGGCGGGTTAGACACAAATTCAGTA
ATGCCACGAAAAACATATTTAGGGCTTTGTGGGCTAAAATCCTCTTTCAGTTTTTCATAGATTGTAAGAT
TAGGTGCCAAAACCAGAAAATGACGACTTCGTCCGGTTAAATAAAGATAACTGATAAACGCTCCCATTAG
GCGGGTTTTACCAACACCGGTTGCCAGTGCAAAACAGATGGATGGGAAATCACGTTCAAAATCCTGAACT
GATGGATACATGCTCTTAATAACCTCAAGATCACGCTCAAGGTTCGGGTCTTTTGAAAGCTCGATGCTTT
CAAGTACGCGGGCCAAAATATTAAGTGATTCATCCTGTGGTCGGCGCAGCGAGAGGCGAGCTGAAATTGT
TCTTGTTATATTATTCATTATTAGCCTCCTCTTTTTCGTCGAATAATGTTGGTTGTTCTGGTTTTGTAAC
CTTTTGTGGGGATAAGTTTTCTATATTGAGGCTATAATCATCTTTACCCCATTCGCATTTTTCTAAAACA
ACGCGCGGTATTTTCTTTAAGGTCAAATTATCAAAGGCATCTGCTTTGGCATTGAAGGCCTTGCAACATA
TAAGAAGCGTCCTGTTTGGCCCAACTTCCTCACTAATTGCCCGTAGCTGCTCATGTGTAAGTGAGCTGGT
CGTCACATAGATGAAATCAGTTTCGGTGGAGTGGCCATGCATCCAGTAATATTTTTCATCCGGTGCGTAT
GTGAAGCCCATATGTTTGCACATGGCCTCGGCCAACATTCCAGCATTGTAATCCTTGCTGATAACCCAAT
TGCCCCATTTATCTTTTTCAAGCATGGACGGGGCCAATCTGTAATAGCGGAACCCACCGCCACCTTTCCA
TTCTGAAATTTTTGTAATACCTGCGGGATCTTTTTGATTTATTACATTAATCAACCTTGGAATAATGTGC
GTGTGGCACTGTTCTCCAAGCTCAACCATGACCCATCGACGTTTCATCTTATGTGCTACAGCAGCTGTTG
TTCCTGATCCGCCAAATGAATCTAGAACTAAGTCGCCTTCCTTAGTTCCCATCTTGACAATTCTGGCTAC
CAGTTGTTCCGGTTTTTTCCCATTCTTGAATTCTACACCGCCTTCAGCTTCAAGACCCGTAGTTCTGATG
TCAGTCCAAAGATCACCGGGATGGGTTGTGAGGTTATCCTCAGCAAATATTAGCTGAACCCTTGGTTTTT
TTGATTCTGTTGAATATGTTGCCCGCACCATATACAGGATGTCTTTTTTAGCATTCGAGACAAAAAACAC
CTCTTGATCACAATTTTTTTTCTTTTCCTCAGCTAACTTGAGTACAGATGCAGATGTTGCGCATTGGCAT
ATTCTAAATGCATTCTCAAATAGCCATTGTTCTTTAGTTTTTCCAGTCAGCCCAAGTTCTTTAACTTTTT
GAGCAACAGATGAAAGTTGCACTTTTTGAGCAATAATATCCAGCTCCTGTAAATCAGAATCAGATATACT
TTCTGAAGATGAAACATCATCTATTTTTTGTTTATCCTCACGCGAGAAGTTTTCTAAAAATATATTATAC
TCTGTATCCCATTTATCTTTGGGTACTGGGTCAAGCTTGATATTTTTAACTCCATCTTTTTTTGCGATAA
TTATGTATTCTTTCAACTTTGGGATAACGCCATACTTATTAACCGATCCCATTTTCAAGCCACTTGGTTC
ACTCAT
>5_Phage_Bin2 length=5470 depth=1.19x
AGCACACATCCGCTTTTTCGTGTTGAAACGCTTCTTTCAGCACCGCCTGCATCAGGGCTTCGGAATGGGT
TTGGTTTTGCGTGATTTGGGCTTCGAGTTGATCGCAGATGGCAAGCAGCTTTTCGACCTTGGCGACAATG
GCTTGTTGTTCGGGGAGTGGGGGTATAGGAAGCTTAGTCTTTTTTACAAGTTCAGCTCTGATGTTTTTCA
CCACAGCCCCATTTGCCAATTCTAGAAACTGCTCTTGGACTACATTAGAAAGCAAAAGGTAATAAAAATA
ATCAATATTCATGTCGGCTAAAGGTTTAATTAAAAACCAACCATCGTGAATATAACCATTTGTACCCATA
ATATAGGGTTTTCCGAAAGACATTGAGTTAGACAAAATAAAGTCACCAACTTCTACTCGTTGAGACTTCT
TAGCTCCTTCGGGTGTTATTTTTTGACGTGTTGTTTTTATTACCTTTTTTACATTCTTCGTATCGCCAAT
TTTAACCCAGTTAACTCCATTCTCATCATTGGTAATATATTCAATGATCGGTCTAGGCGATGAGCCTCTT
GTCATATAAGTAATTTCGTCCAATAGGAAGCATCCCCACCCATCGGGCAAATCAAACGGCTTTTCCTTAT
CGGTGATGGGGGGCAGGGGGTTCTGTTTTTTGATTTTTTTAGCTTTGATCAGCGCTTCTTTTTCCGCTTT
GATACGCGCCAGCAGTTCGCTGGCAGGCTCCACATTCGGATTTTCCGCCCGCCAGTCGGCGGTCAGCTTG
CCTTCAATCGCTTCTTGCAAAATCTGCTGGCGAAGCTTTTTCAGCAGGGTTTGTTGGCAAGTTATCTCCT
CTCCTAAACTAGAACATTTTCCCTTAGCAGAGAAATAAAAGCTGATGATTTTTCTTTGCACATCCAATGA
TGGACATGGTATTTCATACTCCAAAACTTCTTTCGCACTAACTCTTGAATAGTTCGTGCTTCCAACGGCC
TTAATTTGCTCATCAAAAATACCGGAATCAATAATAACTGCCAAGAAATCCGCTAATAGCTTACTTCTAT
CCAGTTCATATAAATAGTAGTGACTGCTTACGATTGCATCATGAAGTTCTTCTGGGATTATCCCATACCC
TCCAAACTTCGCATCCATCTCTGCAACTATGAAATCATCTTTTTTGCACAAGCGCTGTTTCTTCGTCTTA
ATCTCAGAACCAAAAACTACATCCCGAAGCTTAACCCCTCGCCTGTGTAACTGAACTCGACAGCGTTTGT
ATTTCTTGCAGTCATTGATTTCAATGAACTGCCTACGGTAGGTAACAACCGATTTTAATTTTACGACACC
CATCACCCCAATTCCTTGCGAAGCTGCGTCAGCAGCGCATCGCTTTTTTCAAAGGACTGGTGCAGCAAGT
CCAGCAGTTCGGCGCTGGTGTATTGCTTTTCCTCCTCGGGCTGGTGCGGATTCTTGATGTCGAGGTTATA
GTCATTGGCGGCGATGGTGTCGATGTCCACTTTCCACGCCTGTTTGTTTTCTTTTCGGTTATTCCACCAC
TGTTTCAGGCCATCAAACTCGGCAAGCTGAATCGGTTTGGTCTTGGAATACGCCTTGTAGCCTTCGGGCA
GCTTGTGCTCCCAGTACCAGACTTCTTTGGTCGGCTCGCCCTTGGTGAAAAAGAGCAGGTTGGTCGCCAC
CGAGGCATAGGGCTGAAACACCGAATTCGGCAGGCGGATGATGGTGTACAGATTGCAATCCTTGAGCAGC
TTTTCTCGGATGCGCTGCTTCACGCCGTCGCCCGTGAGTGAGCCATCGGGCAACACAATGGCCGCCCTGC
CGCCATTCTTGAGCAAGTGAATCATCAGAATCAGGAATAAATCCGCCGATTCCTTGGTGCGATAGGTTTG
TGGGAAATTGTTTTCGTTGTTGTTGGAGACCACGCCGCCAAACGGGGGATTGGCGAGAATCACATCCACG
CGATCCTTTTGCCGGTATTCGGTGAGCGGCCTCGCCAGCGAATCATCGAACCTGATATTGGGCACATTGA
TGTCGTGCAGAATCAGGTTGGTATTGGCGAGCAGGTAGGGCAGCGGTTTGTATTCCCAGCCGCGCACATT
GATCTGAATCGCTTCGCGCTCTTCCACGCTGCTTGCCTTCTCCTTCAGATGCTCAATCGCTGCTGTTAAA
AATCCCCCTGTGCCGCAGGCCGGATCAAGCAGGGTTTCGTGCGGTTTGGGGTCGGTCAGTTCGGTCAAAA
GCTCGGTGATGGCGCGCGGAGTGTAGAATTCGCCCAGCGTACCCGCGCTCTGCAATTCACTCAGGAAGGT
TTCATAAATCTGACCAAATACATGCTTGTCCTTGCTGTTATTGAAATCAATCTCGTTGAGCTTGTTGATC
ACTTGCCGCAGGTGAATGCCCGACTTCATGTAATTGTAGTTGTTGGCAAACACTTCATGCACCAGCACGG
CGCGCTTGTTGCCCGTGGAGAGATCAATATTCGCCAGCGTGGGGAACAGCTTCTGATCCACAAAATGAAT
CAGTTCATCGCCGGTCATGCCCTCGTCATCCGCGGCCCAGGCATCCCAGTGCAGTTCTGCCGGGATGGGC
GAGGCATAGTTGTCATCCAGCAATTCCAGTTCTTTGTCCTTGTCGCTGAAGATTTTCAGAAACAGCATCC
AGCCCAGTTGCAGAATACGCAGCTCATCGCTGCCCGTGCCGGTATCCTGGCGCATGATTTTGCGCGCCGA
TTTTACGATTCCGCTGATATTTGTCATTACTTGTCTAATTTTCCTTTAATCCATGCCGGTTTTTTCGGCA
GTCCAATACGGCATATACACTCATTGAGTCTTCTTTAAAGTCTCTTGTTTGGCTTCTTCCCAGTTTATCG
GTTCTTCATTGCCTTGCTGATGACGGGTTTCCCGCTGTTGCAACACATCACCGTGCCAGGGTGGTGACTC
AATAGGGTGATGCTGATATAAATCATCCCAAAGACTTTCCATCGTTGCTGTTTTTTCTTCAACACTCATA
TCTTTTAATGCCAAATTGCCCATATCTACCTCATGCTGCCTGGTAAATTTCCTGCTCAAGTTCTGTTAGT
GCTTCAAGATATTTTTTCTTGCCGCCAAATAATTGGATGATTTCAACGGGAGAGCCCAGTTGATCCAGTG
GCGTCACTTGCAGGATTTTCATATCTTCAATATTTTCAATACCTTCCTCGGCATATTTGTCGAGCAGCGC
TTCCAATACCTTGCGCGCCTGCTCACCGTATTTGGTAAAATAGTCTCGCTTCTTCACCTGCTTGGCTCGC
TCAATACGGGTGAGTGGCGGCTGATCGAATGCCGTATGACAAATCAGGTCAAAGACATCCATTTCCTTGT
TAATCGCTTCCTTGAGATTTTCAAAAATCACACCCTGTTCAGTGAGTTCTTCAATAATCGCTTTCTTTTT
TTTCGCCTGATTCCAGCTTTTCAGGAATTCATCCAGCGAATGATAACGCTCTCGTACTTTGCTGCGGGTG
TAATCCTTCAGACTTCCCGTAATCAGCTTGCCATTATCGTCCAGGTACTGGATACGCTCATTGAGTACTG
TCACATTCACGCCATTGACATAATATTTGGCCGGAGGCTCTGAAATAATTTCACCCCCCTTTGTGATTTC
TGGAGATTCTACGGGAAAATCAATCAATTCGCCCGTTTCCTCATCAGTAACGGATATATCATCGGCCATT
TCATCTACCGGTGATTCGATACTGTCATCTTCATGGAGTTCTTTCACATGCACCGGATCGCCATCAAAAG
CTGGATCGGCAAATAGATCCGTTACATTGCGAAAATCCATAATGGTGAAAAAATATTTACCGTATTCCTC
ATTGATGCGTGTGCCGCGCCCGATAATCTGCTTGAACTCGGTCATTGAGCCGATATTGCTGTCTAGTACG
ATTAACTTGCAGGTCTGCGCATCCACACCTGTAGTCATCAGTTTGGATGTCGTTGCCACCACCGGATACC
GCTCTTCCGGGTTGATGAAGTTGTCCAGTTCTCTCTTGCCTACGTCATTATCTCCCGTAATTTGCATAAC
ATATCGGGAATCCTCGGCCATCAAATCAGCATTTTCATTGGCCATCGCCGCCCGCATACGTTCAGCATGG
TCAATATCGGTGCAAAAGATGATGGTCTTGTTAAAACGACCGTGCTTTTTCAGGAACTCCGTCACCTTTT
TTGCCACAGCTTGTGTGCGCTCATCAATCACTAGGTTTTTGTCGAAATCCTTGCGATTGTAGATACGATC
TTCAATAACTGCGCCATGTTTGTCCCGTTTGCCTTTTTCGGGCCGCCAGCCTTCCAGATCAACATTCAAC
CCGATACGCAGCACCTTGTAGGGAGCCAGAAAACCATCGTCGATACCCTGTTTGAGGGAATAGGTGTACA
CCGGTTCGCCAAAATATCCGATATTGGAGACATCTTCCGTTTCCCGCGGCGTAGCGGTAAGACCGATATG
TGTTGCCGAATTAAAATAGCGCAGGATTTCACGCCACGCACTATCCTCAGCGGCACTGCCGCGATGGCAT
TCGTCATCACCACCAGATCGAAGAACTCCGGGCTGAATTCCCGGTAGGCGTCTTTGTCCTCGTCGTAGTT
GGTCAGTCCCTGATACAGGGCCAGGTAAATCTCATAAGACTTGTCAATGTGTTTGTGTTTGATTACCGTC
ATCTTATCCTTGAAATGACGAAAATCGCCACGGCGGGTTTGGTCAATCAGTGCATTTCGGTCGGCAAGAA
ACAGGATGCGTTTTTTCGCGCCGCTTTTCCAGAGCCGGTGAATAATCTGAAAAGCGGTATAGGTCTTGCC
TGTCCCCGTCGCCATCGTCAACAGAATACGTTGCTGGCCTTTGGCAATGGCTTCAACAGTTCGATTGATG
GCAATTTGCTGGTAATAACGAGGTGATCGATCCGTGCCGTCAAAGAAGTAATCTTGCGCGGCAATCTGCT
CTTGTTCAATGGTTTCAATGCCTTTATAGGCTTTATAGCGTTGCCACAGTATTTCAGGGGGTGGGAATTC
ATCCAGTGTCAGCTCTTTTTCAATGGAACCATCATGACATGTTCTGTCATGCTCACAAAAGCCGTCCCCA
TTGCTGCTATAAACTGTAGGAATATCAAGAATGCGGGCATATTCGATACCCTGTTGAAGGCCCGCTCTTA
CGGAGTGTTTATTATCCTTGGCTTCGATAATGGCAATGGGGATATTGGGTTTGTAGTAAAGAATATAATC
GGCGCGTTTTCTTTTCCCTCGCGTACTTAGGTCACCTTTCACATAAATACGACCATCAGTAAAAGAGACC
TCTTCACGAACCTGTGTCTGAATATTCCAACCCGCTTTTTTCAACGCAGGGGTGATATATTTAGTACAAA
TATCTCGTTCCGATAAAGTTTTTTTATTGTTCATCCTTGAATTTTATTGATTATCCGGTTGAGATGCATA
ACATCAATTA
>6_Phage_Bin2 length=3368 depth=0.99x
CAGTTATCGACCAGAGTCTTGTCAGGATACTCCAACAAGACAGATAACAGTTTGTAAATAGTAATCATAC
CTTTTCCCCGTCTGAACGTTTGGCCGCCGGATGATAACGAACGAACTGTAAAATATCTTCGGTCTTCTTG
CGCCGGTCCGGGAACAACGAAGCATTCGGGCTGATACTGCAACCATCGTTGCCAAAGGTAAAGCCATTTT
GTCCCTGAAAGCTGTGGAAGTCTTCCTGACGCAGTTCTTCATGGCTGGTGGGGATAACAAAACGGTCTTC
ATAATTAGCGATCGCCATATAGCGATACATTTCCCGCACTTGCTGTTCACTCAAGCCCACTTCTTCCAGC
ACGTCCAAATCGGTTTTATTTTCGACATTCAAGGAACGATAGAAACTACGCATGGCAATCATCCGTTTCA
AGGCCAGCACCACTGGTTCTTCCTTGCCCGCGGTAAACATATTGGCCAGATATTTGATTGGCATGCGCAA
GTCTTCAACCTTTGGAATCGCACCATCCGGTGAAGTTTCCAGGTTACCTTGATCAATTTTCGATTGTACC
GGAGACAATGGCGGGACATACCAGACCATCGGTAAGGTGCGAAATTCAGGATGCAGTGGAAAGGCTACCT
TCCAGTCTTTGATCAATTTATAAATCGGTGATTGTTGCGCCGCTTCCAACCAGGAGTCGGGGATACCATC
GGCCTTGGCCTGTGCAATCACTTCCGGATCATTTGGATCAAGAAACAGATCCAGTTGCGCCTGGTATAAA
TCCTGTTCGTTTTCTACCGAAGCCAGTTCAGAAATGCGGTCGGCATCATACAGCATCACGCCATTATAGC
GAATCCGGCCAACACAGGATTCCGAACAAACTGTTGGCAAGCCAGACTCCACCCGCGGATAACAACCGGT
ACATTTTTCCGCCTTGCCCGATTCCCAGTTATAAAACATTTTTTTGTACGGACAAGCGCTAATGCACATC
CGCCAACTGCGGCACTTATCCTGATCGACCAGCACAATGCCATCTTCTTCCCGTTTGTAAAGGGAACCGG
ATGGACAAGCAGCCACACAGGAAGGGTTGGCGCAATGATTGCACATGCGTGGCAGATACATCAAAAACGA
CTGTTCAAATTCGGCAAAGACTTGTTTTTCCATATTACGGAAATTCTGGTCTTCGCCCCGATGCTTAAAT
GGCCCACCCAGGTCATCTTCCCAGTTAGGTCCCCATTCGATTTTTTCCATACGCCGACCATCAATCAGCG
ACCGGGGCTGAGCTGTGGGTGTCGCTTCCGACAATGGCGCATTTTGCAAATGCGCATAATCGTAGGTGAA
TGGTTCGTAATAATCATCAATAGTCGGCATATTAGGATTCTGAAAAATATTCTTCAGAATGGTGCGACGA
TTGCCCGATTTTAACTGCAACTGACCATCAACCAATTCCCAGCCACCGTTCCACTGCTCCTGGTCTTCCC
AGTTTTTGGGATAACCAATACCCGGTTTACTCTCAACATTATTAAACCAAGCATATTCGACGCCTTTACG
ATTGGTCCAGACATTCTTACAAGTGACTGAACAGGTGTGGCATCCAATACACTTGTCAAGATTGAAAACC
AGCGAAAAATTAGCTCTTACTTTCATGGTGTTTTCCTTTAATCCTGTTCAATACTGTAAGCTGCCTGATG
AACACCTTCAGGGTTTAATGCGTGTTCACGCTCAGCCGTCAACGGTTTCTCCAACCAGCCAGGATTGTTG
ATTTTATGTACCAACACATACTCATCCCGCTGCGAACCGACTGTCCCATAATAATTGAAGCCATAGCTAA
GCTGCGCATACCCGCCAATCATATGGGTTGGTTTAACCGTTACCCGGGTGACACTGTTATGAATGCCGCC
GCGTTTACCGGTCGTTTCTGATCCCGGCGCATTGACGTTTTTCTCCTGAGCGTGATACATCAAGGCCATG
CCATCGGGTACCCGTTGACTGACGATGACACGCACCATGGCCGCACCATTGATATTCAATACCTCCACCC
AATCATTATCTTCCAGACCGATACTGTTCGCATCGTTTTCAGACACCCAGATATGCGGGCCTCCACGCGA
CAAGGTCAGCATTCTAAGGTTATCGTGATAGGTACTGTGAATGCCCCATTTACCGTGTGGTGTAATCCAG
TTCAGACGCAAATGTGGTTTGCCATTCAGTTTCCGTTTCATCTCTTCGGTGCTTTTCATATCCACCGCCG
GACGATAAGTACAGAAACCTTCACCAAAATCACGCATCCATTGATGATCCTGATAGAACTGCGCCCTGCC
CGTCAAGGTACGGAATGGAATACGTTCGTGGATATTGGTATAGCCGGCATTGTAGCTGACTTTTTCCGAT
TCGATGCCACTCCAGGTCGGCGCAGTGATAATCTTGCGCGGTTGCGCCTTGATGTCCCGGAAAGTGATTT
TGTCATCCTCGCGAGGCAAGGCCAAGTGAGTGTGATCGATGCCGGTTTTTTGGCTCAATGCTTTCCAGGA
TTTAACCGCGACCTCACCATTGGTTTCAGGTGCCAGTGCCAGAATGGTCTCACAAACATTGATGTCATCT
TCCAACGATGGCATACCCTGGCTGACTCCTTCTTCCTGTATGGTGTAACAAATCTCTTTCAGATGTTCAT
ATTCCTTTTCGGTATTCCAGTCGATACCCTTAATGTTATTGCCCTGTTCTTTCAACAAAGGACCAAGCGC
GGTAAATTTTTTGTAGGTATCGGCAAAATCACGCTTGACGACTTTAAGCACCGGCAAGGTTTTACCCGGA
ACCGGCTCACATTCGCCTTTTTTCCAGTCCTGAACGCCTAAAGGCTGTGCTAGTTCAACCGGCGTATCAT
GCAAAATAGGTAACGCCACAATATCCTTTTGACTACCCAGATGTTTCTCGGCCAGTTCGGAAAAACGCTT
GGCAATGGTTTTAAAAATCTGCCAGTCGGATTTAGACTCCCAGCCTGGATCTACCGCTTGTGTCAATGGA
TGAATAAAAGGGTGCATATCAGTGGTATTGAGATCATTTTTCTCATACCAAGTCGCTGTCGGCAGCACAA
TATCGGAAAATGCGCCGGTAGAGTTCAACCGGAAGTTAATATCGACCAATAAATCCAGCTTGGCGATGGG
CGCCTCTTTATGCCATTTAATCTCTTTTCCTTGTGCATCCGGCAAGACATCTTGCATCACGCCGTTTTGC
GCGCCAAGCAAATGCTTGAGGAAATATTCATGACCTTTGGCACTGGCACCAATCAAATTAGCCCGCCAGA
CGAACAAATTGCGTGGATGATTTTCCGGCGCGTCGATATCTTCGGCCGCAAAAGCGATATCACCTGATTT
CAGCTTGG

>1_Phage_Bin3 length=46730 depth=1.00x
TCTTGCTCTTGAAGAATGAAGTTTGATCCAAAATCTATGATGTTCATCCCTAAGTCTTCTGCTTTCTTTT
TAACTGTATGGTTTTTGTCGGTTGCTGCTATGATAACTTGTCCACCCTTTTGGCAAACCTCTGAAATTAG
AGGGTATAATTCTAAATGATCCGATATATCCATGTTTTGTTGTGCGGGCTCGTCAAACACCGAAATATTA
GGATGATTGCTTTTTAAAGAGTTTTCTTTTGATGCATGCAACGCTAGTGTATAGGCGGTAATAATCCTTA
TCCAATCACTAGCAGAACTCCCAAAGTCGGCTCTTATATTCTTTTTTCTGGTCAAAGACTCAACGCTTAC
CCGAGGCATAAAAGTTGCTTCATCTATAAATATGGAGTCGATTTCAAATGAGTTATAGCCAAGTTTTCCA
AGGTATGACTTGAATGTGCTTCCAAACTTCCGAAGTAGGCCTTTGTCTTCTTTTGACAAATCAGATTTAA
TTCCCTGTAGCCTCTTATTTTTTAAATGATAGCGATCAAAAATCTCTTTTATTTTTTCAAACATACCCAA
ACTATATGAACTCAGCTCTTCTAATCCATCAACTTCTTGCTCTAATTTTGCCACCTCTCTAGCTTGCACC
ATCATTTCGGCCGGAATTGAACCAGAGAGACTTCTTTGAATGTCCGAGACCTGTAACATTAAAGAGTTTA
TTGTTTCCTGTGAACGTTGGCTTTCAATAAGCGCGTTAGTTTTTCTCTCCTCTTCAACTGATAGGACATC
TTCCAGCAGTTTTCTTTGTTCATTAATATACTTTATGTTGTCATCAATCGACATTGTGGGAAAAGATCGA
ACTTGAGAAAGTAAAGACTCATCAATCCCTTGCTCGCACACAGGACAATGCTCTTTTACTGACCAACTAT
CATGAGCAAACAATTTTTTAATTTTTTGTTCTTCTTTGTTTTTCTGGAGATCTGATTCAAGAACAATCAT
TCTTTGCTGATAACCTTTAATAGCCCCTTCTAAAGAAGAAACAACACTATCTAATTCATTTTTTTGATGG
ATGTTTTTTCTAATAAGGCCAGAAATTTCAAATAACTTTTTTTCTAACTCTGGGTTAGCATCCGGAGAAA
TAGAGATTGTCTCAGCTGAAGAGAGTTTTGTTTCTTTTTCTAATAAAATAGTTTTCAAAAGCACATTATC
TCGTCCCTCAAAGCTATGGTAAACCGCTGGGTTCCAAGCTTCTGAATTAACGTCCTGAGGTATGCCTCGA
AGAGAAAAATGGCGACTATTAACGTACTGTTTTAGAGTTTCATAGTAACTTTCATAAGTCGCCTTTAGCC
TATAAACTTCTAATTTTAATGTATTCCGTTGAAGGTTGTTTTTGATGTAATCCATCCCGAGGACTTCTGC
TACAGTAGATTTTTTGGGGTCACGAACTCTGTAATATGGTGAATTAGACATGATGTCAGCCCAACCACGC
TTCTGCTCAATAAATATAGCTGAAAAAATATACTCCAAATAAAGCCTCATTTCTGCATCTTCTTGAGAAA
CAACTTTTATTTCTGGAAATCCTATAAAATCGCTAAGCGCTCTATGAAATCCTTTAGTATCATTGTAAGA
GCCGCTGCCGAGATAATATTCCTCACATAAGTCATCATTCCATTCAGATAAAGCGGATCTTACAACTGCG
ACCCCCTTAGAAAAGTCTGGTCTTATTTCACGCTTAATAGAGAAAAAATCACCTTCTTTGTTTTCAATCT
GCAAATATACATACGCTGATGCTATCGGTTGATCAGCTCCTTGAATTTTAATTGTATCATTAATTAGCGC
AGATATATTGCCCTTTACCAATTCATCAAACCCCAGCGCAATTGCTAATGAATTTATAACTGAGCTTTTT
CCCTGCGTATTAGAGTTTGTTAATATGATGTTACAGCCATCCTGAAAAACTATATTCGCTACAGCATGCT
TTCCGTTTAGCAAGTGTGCATCTAACCTCACAATATTAAATTTCATATGCATATTTTTAGTCTTCCGTTT
TTAATAGTGTGTTGACTTCTTTATCTGATATTTTTCCGATGGACTTGCATAAATCGAATATGTCTGCAGC
CAGTTCCTTATCCTTTAATGAATCAACAAAACCTCTTCCTTTATCAGAGAGCTCGACCTTGAAAGAGTTT
TGTACCTTTTTTTGCCTAATTAGGTCAGATCCTAAAGCGTAGTTAACACAACGATTGAGATATGGATCAG
CTGATGGACATAAAATTTTTAAGGTGAATTTATGCTTTTTAAATCCTGCGTAAAGGTTATAAAATTTTGG
ATCGATCATAAGAGCGTTTATGAAATGTAATTGCTTAAATGAAGCAGAGCCTCCACGACAACATTCTGAT
AATGAAATGCACAACATTGATAAACGGCGATATAATCTCAAATCAGACGGAACATCAACCGGACGCTGCT
TAAACTCTAACTCAATCATTTTTTTGCCCTTTTTGTTTGAAATTTAAAGGGCATCTCACAAACCAATCTG
CAATAATATACTTTCTAACATTTTTAAGGGTTTTTGTTCCTAGACGTGCTCCAATTTTATTGATTAGGCG
TGTTTCAAGGGTATTCTTGGTATTTGAGAATGAGTTAAAAGAGCCCTCCATGATACTGCCTTGCTTTGCA
TCGTCTTCTACGTCGGACCGCACTTCTTCTATAGAGCTATAAAATTCAGGTTGCTGTTTTTGTGTTTCAT
CTAACCAAATAGCATTCTCAAAATAGTTTTTGATTTCATCTAAGGCTAAATTTTCTGCATCTTCGTCATT
ATCTGTAATTTTTCGAAATTTATTGAACACTTTTATAAACTGTTCGTTCTCTCGCATGTTACTCATAGAT
ACCGCTTGCGGATTGGAAATCTCGACCTCTATTCGGTCATCCTTTTTCTTGTGATACTCGAGGCTTTCTG
TTTCAAAATATGAGGGCGTTTGAATGATGACCTGAAAGTCATCGCCAATAAATTCTAATTGCCATGATTT
AACTTCACTCTCTTTGTTTTTTGCATACTGATGAATGCTATTATGCGGGATATCTTTGTTAATGAGCAAA
AGCCAACGCTTAATTTTATTGTCCCCTAAAAGCTTTGAAATCTCACTTTGGTTTTTCTTCAGCTTTCCTA
AATCGTTATGGATTTTGTTTTTAACCCCTTGGGCAGGGTCTTTATTTTCTGGTTCTTGTCCATAGGCTTG
ATAAGCTATCCCTTCAGACAGACTTAAACCGTCAAGCCCAAGATCGCCGCCTTTGTCTCCAATAGGCTGG
TAATTTGATCCATGCTTAAGAGATAGAAGCGCATGGCATCTACCCTCCCAATCATCCCCATAAAGTTCTC
TATACCAAAACGAATCCAAACAGTACCTCTACGCCATAATAGCCTTGTCTATTTCTTAAAATTCCTCTAT
TTTCTTAAAGTAGCCCAAAATTGACAAAGGTGCAATCAAGAATGGATAATGACAACATATTAACAATCAA
AGAACTGTCGCTATACCTTAAACTCGCTGAAAAGACGGCATATCGCCTTGCCTCTGACGGTAAGATTCCG
GGCTTTAAAGTTGGTGGGGCGTGGCGGTTTCGTAGAAGTGAAATTGATCGTTGGATTGTAGAGCAGGAAA
AACAAAGGGGAATAACAAAATGACAAGCAACGAACAACGTAAAGCTTTACAAAGCCAAATTTGGAAAATC
GCTAACGATGTCCGTGGTGCAGTCGATGGTTGGGACTTTAAGCAATATGTCCTTGGCACATTGTTCTACC
GCTTCATCAGTGAAAACTTCGCCAGCTATATCGAGGCCGATGACGACAGCATCAACTATGCGCAGCTATC
CGATGATGTGATCACGCCAGAAATCAAAGACGATGCTATCAAAACAAAGGGCTATTTTATTTACCCCAGT
CAGCTGTTCGGAAATATCGTCAAAAATGCCAATACTAATGAGAGTCTAAACACTGATCTAGCTCAAATCT
TTACCGCAATCGAGGCTTCTGCCAGCGGTTATCCTTCTGAAGAAGATATAAAAGGCTTGTTCGCCGATTT
TGATACGACCAGCAACCGCCTAGGTAACACAGTAACAGCCAAAAACACACGCTTGGCAGCAGTGCTTAAA
GGTGTAGAAGAACTTAATTTTGGTGATTTCCACGGCAGTCAGATTGACCTATTCGGCGATGCCTATGAAT
TCCTGATTGGTAACTACGCCGCCAATGCTGGTAAATCGGGCGGTGAGTTCTTCACTCCGCAACATGTATC
AAAACTGATTGCCCAAATCGCCATGCACAAGCAAACCAGTGTGAATAAAATTTATGACCCTGCTTGTGGT
TCTGGCTCGTTACTGCTCCAAGCTAAAAAGCATTTTGATGCCCATATTGTACAAGATGGCTTTTTCGGGC
AGGAGCTTAACCACACCACTTACAACCTCGCGCGCATGAACATGTTCTTGCACAATATAAATTATGATAA
ATTTAATATTCAGCTTGGCGATACGCTCATCAAGCCGCATTTTGGCGATGATAAACCTTTTGATGCTATT
GTTTCTAACCCTCCATATTCGGTGAAGTGGATTGGTTCAGACGATCCGACCTTAATTAACGATGACCGCT
TTGCCCCTGCGGGTGTTCTTGCGCCAAAATCTAAGGCGGACTTTGCCTTTGTACTACATGCGCTAAGCTA
TCTATCCAGCAAAGGTCGTGCGGCGATTGTTTGTTTCCCTGGTATTTTTTATCGTGGCGGGGCGGAGCAG
AAAATCCGTCAATATCTGGTTGATAACAACTATATTGAAACCGTTATTTCACTCGCACCCAATTTGTTTT
ATGGCACGACCATCGCCGTGACGATTTTGGTTTTGGCTAAAAATAAGCAAAATACAAATATCCAGTTTAT
TGATGCCAGCGGTGAGGAATTCTTCAAAAAGACAACAAATAACAACGTGATGTATGATGAGCATATTCAA
AAAATCATGGATATGTTTGATAGCAAAGAAAATAAGGATCACGTAGCCGAGACCGTGACCTTAGAAAAGA
TCATTGCCAATGATTATAACCTATCGGTTAGCTCTTATGTGGAGGCCAAAGATACCCGCGAGGTGATTAA
TATCACTGAGCTGAATGCACAGATTGAAAACACGGTTAGAAAGATAGATCAGTTGCGCACGGATATTGAT
ACCATCGTGGCGGAGATAGAAGTATGAGCGATATAAACTACTTGGAAAAACTGCTAGATGGCGTTGAGGT
GGAGTGGAAGCCTTTAGGAGAGATGACTTCACCAACAAGTAATATTCGTTGGAGTGAAACAGAGAGGCCA
TATCAATACATCGATTTAACTTCTGTTAGCCGTAAAAACAACACCATTATCGAAACATCGGAAATTACAG
TGCAAAATGCACCAAGTAGAGCAAAGAAATTAGTAGAAAAAGATGATGTTATTTTTGCGACAACTCGCCC
TGCCCAACAGCGGTATTGTTTAATCAATGACAAATATTCAGACGAGGTAGCCAGTACCGGCTATTGTGTT
TTACGTGCTAAAAAAGACAAAATTTTACCAAAATGGATTTTACATTGGATTTCTTCAGCTAAATTTAAAA
TATACGTTGAAGAAAACCAAAGTGGTTCGGCATATCCTGCAATTTCTGATAAAAAGGTAAAAGAGTTTCA
AATCCCAATCCCATCCCCAGAAAACCCGAAAAAGTCGCTTGAAATACAGGCGGAGATTGTGCGGATTTTG
GACGCATTTACCGAGCTTACAGCCGAGCTTACAGCCGAGCTTACAGCCGAGCTTACAGCCCGCAAAAAAC
AATACAACCATTATCGTGATGAATTGCTTAGCTTTTCAGATGACGAAGTAGAATGGAAACCATTGGGGGA
GCTTGGTGCTTTAGTTCGTGGAAATGGTTTGCCTAAAAGAGATTTCACAGAAACTGGGATTCCTGCTATC
CATTACGGTCAAATTTATACTTATTATGGTCTATCAACAATATCGACAATTTCTTTTGTTTCTTCTGAAA
CAGCTAATAAATTACAGAAGGTTGAAACAGGTGATGTTGTAATAACCAATACAAGTGAGAACCTTGAAGA
TGTTGGAAAAGCTTTGGTTTATTTAGGTAGCCAACAAGCGGTTACTGGAGGGCACGCAACCATTTTCAAG
CTAAGCAAAAAGATTTTAGGAAAATATTTTGCTTATTTTACTCAAACAGCAGCATTCGGAAAATCAAAAA
GAAAGTATGCCAAGGGAGCAAAGGTAATTGATGTTTCTGCTAAGGATATGGCAAAAATAAAAATCCCTAT
CCCATATCCAAACGACCCAAAAAAATCGCTCGCCGAACAAGCACGCATCGTAGCTATTCTCGATAAATTT
GATGCATTGACCAATTCCATTAGCGAAGGTTTACCCCGTGAAATTGAATTGCGGAACAAACAATATGAGT
ATTACCGCGACTTACTCCTAAACTTCCCCAAGCCTATGGAGGAAGCAGCATAAATGAGTAATAACTTTTA
TAACCTGATTATGGCTAGTGTGCCTGAGTTTTACTCGGGTAATGAAGGTGAATTTAATATTCCTAAAGAC
AGGTTTCTTCAGTACACGGAAGATCCTATCAAAGAGGAATTTCAATCATTAGATCAGGGTGTAATAGAAA
GACTTAAGAGTTTGCCTGCAATTTTTGCTACAGAGAATGAGGTTACTGATGCGAGAATAGGAAAAATTAT
CGATATAAAAATTTATCCTAACGCTTTGAAAGTTAAGTACAAGTTTGATGAAGATCGCTACCCATTAACC
AGAGGAGTGTTAAAAGAAAATTGGCAGAAGTTAGGCATAAGTGAATCTGGTTATGAGTTTCACAGAGGGC
ATTGGGGGGTTAAGGAATGTGATCTTTCTGATTTTTATGAAGAATATTTAAGGTCTCTTACAGGAATTGC
TCATCAATTAAAGAATGCTGATAAAAAAGTACAGCTTATCTACGCCTTTAACGGCACGGGTAAAACGCGT
TTATCACGCGAGCTGAAAGACCTTATTGCGCCGAAAACAGAAGAGGATGATGGGGCGGAAGATCGCCTGA
TAAAAGTTCTTTATTACAACGCCTTTACCGAAGATTTGTTTTATTGGGATAACGACCTTGATGGTGATAC
TGAAAGAAAATTAAAAATCCAGCCTAATTCATTTACTGATTGGATTTTTAAAGATCAGGGGCAAGATAGA
AATATTATTACCAACTTTCAACGCTATGCAAATGATAAGCTCACACCGAGTTTTAATGAGGATTTTACGG
AAGTGAAGTTCTCTCTTGAGCGTGGTACGGATGAGAATTTAGACAATCTAAAAATCTCAAAAGGTGAAGA
AAGCAATTTTATCTGGAGTATTTTTTATGCTCTGCTAGAGCAGGTGGTTGCTATTTTGAATATTCCTGAG
GCGGGTGAGCGAGAAACCGCTCAGTTTAACCTGCTGGAATATGTATTTATTGATGACCCTGTTAGCTCGC
TGGATGAAAATCATTTGATTGAACTGGCGGTCAATTTAGCGGGGCTAATAAAATCTAGTAAGTCTGGGCT
AAAGTTTGTCATCGCAACCCACAGCCCGCTTTTTTATAATGTCTTGCATAATGAGCTGAGCAGCAAAACT
TGCTATCTATTAGAGCGTTCTGAGGATGGTACTTTTGCCTTAACTCAAAAGGACGGTGACTCTAACCAGA
GCTTTTCCTATCATCTGCATTTGAAGAAAACTTTAGAAAAAGCAATTGCCGATAATCAGATTGAAAAATA
CCACTTTACGCTATTGCGTAACCTGTATGAAAAAACCGCCAGTTTTTTAGGGTATGAAAAATGGGGAGAT
TTATTGGAGACTGCACCAGGTGACAAAGATAGTTATTTAAAACGTATAATGACCTTCAGCAGTCACCGCA
CCCTATCCAATGAAGAGGTTGCACAGCCAACAGAACCAGAGAAGCAAACAGTTAAGCTTTTGCTTGATAA
TCTGATCGATAATTACGGCTATTTGCCGAAGAAGGAAGAAACAAATGGTTGAACAGACAAAAACGATTGC
GGAATCAAAGAATTTTATCGTACTCGATAAATACAACAAGGAATGGGAAATTGCCGAAAACTACCAAAGC
GAGGCTGACTTAGAGCGTGAGCTTATTGCTGATTTGGTCAATCAGGGCTATGAGTACCTGCCAGAGTTAA
ATAATCCAAAGGCCATGCTTGCCAATGTTCGCGTGCAGTTGCAAATTTTGAATAATGTGCAATTTGATGA
TGATGAGTGGTTGCGCTTTGTTGAAACCTACCTAGATAAACCTAGTGATGGTATCGTTGATAAAACCCGC
AAGATTCATGATGATTATATTCATGATTTTGTATTTGATGATGGCCGTATTCAAAACATTTACTTGCTTG
ATAAAACAAAAATTGCGCGCAATAAATTGCAGGTGATCAAGCAGTTTGAGCAAACAGGCAGCCACGCCAA
TCGCTATGATGTGACTATTCTAGTCAACGGGTTACCGTTGGTACAGATTGAGCTGAAAAAACGTGGTGTT
GCCATTCGTGAGGCCTTTAATCAAGTACACCGCTACAGCAAAGAAAGCTTTAATAGTGAGCATTCTCTAT
ATAAGTTTTTACAGCTATTTGTAATTTCCAACGGCACGGATAGCCGTTATTTTGCCAATACGACCAAGCG
CAATAAAAATAGCTTTGATTTCACCATAAATTGGGCGAAGTCCGATAATAATCTGATTAAAGACTTAAAA
GATTTCACCGCGACATTCTTCCAAAAAAACACTTTGCTTAATGTATTGCTGCATTATTCTGTGTTTGATG
TCAGCGATACCTTGCTGGTAATGCGCCCTTACCAAATTGCAGCCACTGAACGCATTTTATGGAAGATCAA
CAGCTCATATGAAGCCAAAAATTGGAGTAAGCCGGAAAGCGGTGGCTTTATCTGGCATACTACAGGTTCA
GGCAAGACATTGACCAGCTTCAAGGCGGCACGCCTGATTACAGATTTAGACTTTATCGACAAGGTATTTT
TTGTGGTGGATAGAAAAGACCTCGACTACCAAACCATGAAGGAATACCAACGTTTTTCACCCGATAGCGT
TAATGGTTCTAACAGTACTGCGGGGCTTAAAAGTAACCTAGATAAAGATGATAACAAAATCATCGTTACC
ACTATACAAAAGCTTAACAACCTGATGAAAAGCGAAGGCGACTTGAACATCTACAATAAGCAAGTCGTGT
TTATTTTTGATGAATGCCACCGTAGCCAGTTTGGTGAAGCTCAGAAAAACCTGCAGAAAAAATTCAAACA
TTATTATCAATTTGGTTTTACTGGCACGCCGATATTCCCAGATAATGCTTTGGGTTCAGATACCACCGCT
AGTGTGTTTGGTTCTGCACTACATTCCTATGTCATTACCGATGCCATTCGTGATGAGAAGGTGCTTAAGT
TCAAAGTGGATTATAACGATGTAAGCCCGAAGTTTAAGAAGTTTGAAAAAGAACAAGATGAGAAAAAACT
TAATGCGGCAGAAAATAAAAAAGCCCTGTTGCATCCAGAGCGCATTACCGAAATATCCCAATACATTCTG
AATAACTACCGCCACAAAACTCATCGCCTACAAGGAGGTAATAAGGGCTTTAACGCCATGTTTGCCGTTA
GTAGTGTTGATGCTGCCAAATTATATTATGAAACCCTGAATAAATTGCAAAAAGATAGCGGTAAACCGCT
AAAAATAGCTACTATCTTCTCGTTTTCTGCCAATGAAGAACAAAGCGCAAAAGGAGAAATTATAGACGAA
AGCTTTGATGTGTCGGCGATGGACAAAAGTGCCAAAGAGTTTTTAGGCTCTGCCATCAGTGATTATAACG
CGTTCTTTAAAACCAATTTCAGTGTTGATAGTAAAGGATTCCAAAACTACTACCGTGATTTAGCAAAGCG
AGTTAAGTCCAAAGAAATTGATTTGCTAATTGTGGTGGGTATGTTTCTTACTGGCTTTGATGCTCCCACG
CTTAACACTTTGTTTGTAGATAAAAACCTGCGTTATCATGGTTTGATGCAGGCCTATTCACGCACAAATC
GTATTTATGATGCCACTAAAACCTTTGGTAATATAGTCACCTTCCGAGATTTGGAACAGGCTACCATTAA
AGCCATTACTATGTTTGGCGATGAAAACACCAAAAACGTAGTAATGGAAAAAAGCTATAAGGAATATATG
GAAGGCTTCACTGATATAGCTACTGGTGAGGCACGGCGCGGTTTTATGGATGTCTCAACAGAGCTGGAGC
AACGCTTCCCTAACCCTGATAAGATTGTCAAAGAAACAGATAAGAAGGACTTTGTGAAATTATTCGGCGA
ATATTTACGTGTAGAAAATATGCTACAAAATTACGATGAATTTACCAGCCTTAAAGCCTTCCAAAGCCTT
AATGTAAACGATGCAGATGCAGTTGAAACTTTTAAAGCAGTACATCATTTAAAAGATGATGACTTGGCTA
CATTGGAAGCTATCACAATGCCAGCAGAACGCAAAGTTCAGGATTATCGATCCACCTACAATGATATAAG
AGATTGGTTGAGAGGAGAAAAAGCGGCTAACAATGAAGAAGAATCCCTCATAGATTGGGATGACGTCGTG
TTTGAAGTTGACCTACTTAAATCTCAAGAGATCAACCTAGATTATATTCTAGAACAGATTTTTGAGAACA
ATAAAAAGGTAAAAGATAAGTCGGAACTGGTTAAAGATGTGCGACGTGTGATTCGTGCTAGTATCGGTAA
TCGTGCCAAAGAAAGCTTGCTGGTTGATTTCATTAATCAAACCGACCTTGATAAGATTATAGATAAGGCC
AGCGTAATTGATGCTTTTTTCACCTTTGCCCAAGCGGAACAACGGCGCGAGGCTGATGAGCTGATTAAAG
CTGAAAACCTGAATGAAAAGGCTGCAAAGCGCTATATAACCACTTCGATCAAGCGTGAGTTTGCCAGTGA
TAATGGCACTGAGTTGAATGCTATTCTGCCAAAAATGAGCCCATTAAACCCACAATATTTAACCAATAAG
CAGAACGTTTTTCAAAAAATTGCGGCGTTTGTTGAGAAATTCAAAGGTGTTGGTGGGGAGATTTAAAAAA
GTGAATAAATCCCATCAAACTCATGGATAAAATAGGATAATAGCATGGCACTAAATTTAAGTAATACAGT
TACGGGTTTTCTAAAAAGAAATGCTGAACAAAAATATACGGCACGACAGATTGCAGATTGGATATCTGAA
ACATATCCTAATGAATGTGCGCAGAAAATGAAGAGTTCAAAAAATAAGCTAAAAGATCAAGTGTCTTCTA
AAGAAGAAATGAAGCGACTTTTAATTGGAATTCTTATTGCAGAAATTGGTTCGCACAGAGCTTCTATTCA
GAAAAAAACACCAAATATAAAAACAACGGAAGGTCGCCCTCGTAAATATTATTACAGCGAACAAAGTGAT
GCTGATGAGGTCGAAGAGGTCGAAGAAAAAGCTACAGGGGTTCAATCTATTCCTCTTGAGCATGATTTAT
ATCCAATGTTGATTGAATATCTCAATGCAGAGCATAACTTACATGCCAAGCGAATTGATGAAAAACGCTC
AACGAATAATCGTGGCCCGAAAGGAAATGAATGGCTCTACCCTGACTTGGTGGCACTAGAAGACTTAGCC
TCTGAATGGTCAAACAAGGTCACAGAATGTGCCAAGCAATATGGTGACAAAAAAGCCAAACTGTGGAGCT
TTGAGGTTAAACGCTTGATCAATATATCGAATGTTCGCAGCACATTCTTTCAAGCCGTCAGTAATTCTAG
CTGGGCTAATTTTGGATATTTAGTCGCTGCAGAGCTTGAAGAAAAGGCCAAGAAAGAATTGCGAATGCTT
TCAAGCTTGCATGGCATTGGCTTTATCCTGCTGGACACAGAAAACCCATCAGAGAGCCAAGTCATGATCC
CTGCCAGAGAACGCCATGACCTTGATTGGGAATCCATTAATCGCCTAACAGAAGCAAACAAAGACTTCTC
CGATTATATCGATGAAATCAGTGATTTTTGTTTAACGGGCAAAACTAAAAAGCAAGATTGGGATTAACAC
TAAACATATAACCTGCCCTCAGCTTCCCTACGTCTAACAAGCCCCCTTAACTTACGGCCACCAGCCCAGA
CCCAGCGCATAAGTTGGTTTGGAACGTTGCCATGGTTCTGGCGGTTAATGACGCGGCGCAGGGTTGAGCG
TTGGAGTGCGCCAGCCCCTAAATTGTAGGTAAATGATACCAACGCGTCGAACTGCCCATCTGTTAATGGT
ACTGTTATTAGGCGCAAGACAGCTCTTTCTGCTATTTGTGCATCTATGCGCAATAATTTTTCAGCTTCGT
CTTGGGAGATACCAGCGGAGAAATCTTCGCCTTTTTTTACAACATGGCCGTAGCCGATGGTTGGATATCC
TGCAGGGCAAAAATAAACGGTTGAAGAGAAACCCTCGAACCGTTTGATTAAGTCTATACCGTCTTGTGTG
ATGTGTCTCATTTTTCTAATGTTCCTATGACTGTTAAGTTTTTGCTTCCGTATTCAAAAGTGCCGTGCCA
TTGCTCTTGTCCGTTTACGTTTTTGCGCTCCAGCATCAAGGTAAACCCATCAATGCCGTTTCGTTTGGCG
GTGGCGTAATCCTTGAGTTCAAACCATGATTTTCTAGCCAGCGTGGTTACTGTTTTTTTCACTGTGTAGG
CAAAGGCATCGAGTAAGGCCGACATCTCGGCCTCACTGCATTTTTCGTTTCTTATATCTTCAATCATGGC
CTTGTAAAATAGCTTGCTCATTTGTTTATCTCCTTGTTTTTGTATGAACAGTAACGCTTCGTTCAGCGAC
TTAATCAACTGAATAAGATGATATTATTCAGCTATTTGCGCGGAACTTTGAAAGTGCTCTTTGACCAAAC
CAGAAGGACATGACAGCAGCAAAAAGAGCTTGCGTTTCAATATCCCAAACAGCAATCAGTCCGTCGGTAA
TTCCGACACCTTGATCCAGCAGTTTGAATAAAGCCGCGACTTTTACCGTTGCAAATAGTAAAAAGAATGC
GTAGGTCAAAATGGGACGCACGGATGCTCTTAAGGCTTCAACCCAGCGCACGCCGCTTGGCTGGCTGGCA
TGTTTGTACAAAGCTTGGCTCTCAGAGATGTCAGCCTGAACATGGATCTCTTCCAAACGTTGATTATGCC
CTTGTTTTTGAGATTCCATTTGCCGATCAAGAATGGCCAGCTCGTGTTTTTTATCGCTACGGTCTCGCCA
GATATTTAGAAAGTCGGGGAACGCAGATGAAATAAAACCAAGTAAGCTTCCAAGTAATGTAAACATAGTT
TTTCTCCTTTTTGAGGTTGGTTGGGGTTAATTAAGTGGGGTTCGTAAAAACTTCAGGTCTTCCCGAATAT
CAATGATCTGCGACTTAATCGCCGCGAGATCCTCACGCATTTCGCCAACCACTTTGCGACCTGTAATGTC
ATTATTGACTTGGTTCTCAATGGTATTTAGGCGTTCGGTGAGTATTGCGATGCGGGAGCTGATCCATGAG
GTCAACTTCACCAGCGCAATAAGTATGGCCAAGCTGTGGGCAACAATGCCTACAGCCAAGCCCCATTCTG
CAGGGGTCATGCTTTGTCTCCTTATTTGATTAAGTGTTGTTAAAGGTCTGCGGTATGAACAATAGGGTTT
TCTATGACGGAGGAGATTTCAATCAAATCGCCACGTGGTTTAATGGCCGTTACGCGTGCCAATACGCCCC
AGTCTTCGCCAACGCCGAAAGAAAAATGTGTGCGCTCTTCTTTGCTACCTGTGTAAGGCGTAAAGTCTAT
TTCATCGATAAGCTGGAGCTGGGTTTCATTGTTGGTTGCAATAACCTCCCACGGCCCACTTACAGAGCCA
TCACGTTTGCGCAAGACAACGTAATGGGTATTCTCATCCATAAATATTACTGGCTCGGATAAGGTCAATA
TGGGATGAGCATAAGCAACAACATCACCAGATTCACCCCAGCGTGGCATATCATGCGCAATGGCAATTAA
ATCCCCATAGGTTGGAATCAGCCCTTCAAGCTCTGTGCGAAAATTGACCATGCGTCGCCGGTAGCGATTG
GCGGCCGCCATATACAAACCTTCACGCATTGCTTGATCTTTATTTGTACAGCCAAACAAAGAAACCGTGG
CTGGTTTCTCAGCACTGCTATCAGGCAAGCTTGCGATAATCTCATCTGGTTTCCACGTTTTTTGGTTAAA
GAATTCTACCTTTACGCTATCGGCGGTGTCTTCCCCTGGCATCACATAGTCGATCTTAAAACTGCTCTTG
ACGATATTGCGAGGAGAGAACAATGCAACAGGCAAAGATTTTGGCTCATCACGTACAAAGCGCACCAGCC
CACCTTGCAAGAAGGGGATTGATCGACCACAGCGAGCCACCTGTGTTAAGGCATCCCATACTGTGCGCTT
ACTATCAAATACGCCATTAAACGTATCACCACGTGCCTGCCAAACGCTATCAAGTGCCACCAGCGCCTGC
AGATCAATACGATTATCATCTAGCTTTGCGCCATAGCTTGCCTTTAAAATATCTGCCATTGCCCATGCGA
TGGATTGTGTCGGCTGGAGATTACTCCAACCGTTTTGTGCGTCCCAAATCGGCAATTTACGCGTAACAAT
ACAATTCACCATACGAGAAGAGCGCCCAGAGAGATTATCCGTTGCCCGCATTTTCATTGCCAGCAAAGTG
ACATCACCAAAATCTGGCGTGCTAATGATGTGTGTTTTTAGGGCATTCCAATGTAAATCATTCCCCGCTC
TGGCGGAATTATCCTTGGCATTGGTACGAATAGCCCGCACCTCATAACGACCAGCCGTTACAGGGTATTT
GTAAGTATTACGAATGGCTGTGTTGGTATTCGCCGTATGGGTTTCTGCGCCCAATGTTATCCATGCACCC
AACGATACGCCATCGTCATCAATGAGACGTGCTTGCACATCCCAAGTGATTGTTCTGTTATTTAAAGAAC
CGTTGTCATTGGCGTAATACAAACCCTTGGGCATGATCAAATCAAGACTGATAAGATCCGTCGTGGTTTC
AGCAGGGTTGGCAACAAATGGCCCAATCCAATTACCATCATCGACTGTTCCCAATAATTCTTGCCCGGCA
ACTTCCGGTGCGGTCACAACATCTATATCAAATAAACTCACAGTGCTATTTGGCGGAACAATCTCATATA
CAATTTCTTCAAAAGAACTGATCGGCGTATCCTCAATACGGATTTGTTCAATATCATATTCACCTTGACC
AACCACATGGAGTTGGAAAAGAAACTGATCATTATTTTCAAATTCAGCATAAGGCGTAGCGCCAAAATCA
GGATAGACAACATGACGACCATAAACGCATGGAATAGGCTCGCCAAGGCGTGCTTGATTGCCTTGTGCCT
GCAGAGAATATGTAGGGCTTGGCTGAGTTGCATTATAATTGCTAATCGCTGAGCTTGGCATGGGTGGCGG
AATAAGGGCATTAAGCAAGGCTGACCCCGCCAATGCAATCCCAGCGGTAATAAGTGATGTGCCAATCGCA
CTGGTGACACCCAGCGTTCCTGCCAGCGCGGCCCCTGCATAAGGTGCGGCAACCATGATTGCAATCGTCA
GCACCGTGCGTAGGATTTTACCCCCGCCGCCGCCACCTTGAGGAAGCGCTATAAAACTGATCACTGTATC
TTTGGAAATTATCACCAGCATCCAGTCTTTACGAAGAACCGGCTCGCCATCAACAAGGCACAATGTTGGC
TTTGTGAACTCAACGATTCCTCTTCCACTTAACCAGCCACGTATGCTTTGCCCCACCCGAGGGGTGAACA
AATCAACATTTAGGTGCAGATGAAATGGGTTATGATGAATGGCAATTTGAGCCATTGCTCATTTCTCCTT
TGTAACGATAATAATTTTCAATTTTCCAGCCTGTTAGACTGAGGCTTTGTAAGTTTTGAAACACCACCCC
AGCGCCTTGCATGCAGTGAAGCATTCCACCGCCATCAATATCGAGCCACACACCAACATGAATGGGGTGA
CGGCTCTGGCGCATAAGGGCAATGTCACCCTCCATCGGGTTTTTGACGGTATCCCAGTTTTGTTTTTCGG
GGTGCGCATCAAAGGTTTTGATCAATTGACGGAGATTACTTTCCTCCACAGGAATAATCTCAAGTTCACG
GCCATAAAAACGGCGATGAATATCCACCACTAGCCCCCAGCAATCGAATTCCTCGGGGCCGTCTGCTGCC
ACTTTCCATGGCTTGCCGATATAATTTGTTGCCCAATGTGTCACTCTTGTATCTCCTTATCTTGTTAAGC
CCGCAAAGCGCACAGCGTTGTAAGTTTCCGAAGGGAAGGCTTTATTCCCGACATCCAACATCCGTGCTTT
GCCAGTTATCCGTGAGGCATCGGCACTCACTTCCGTTAAAACCAACGTAAATGGAGGGTCCATTTGTGGT
CCTTCAAAATCGTCCGATAAATATGGTCTATAGGTGATCTCAATTTTATCTTGGCTTTCTGAGGCGGTAT
CCAGATGCTTGACGATTTCACGACTGACATTATCCAGCGTAATAGTGATTTCTGGCACAGGCGCGGTATC
AACAGGCGGAAGCTCAAGGTCAAAGCCCATAGCAACAAACTCAACCATCACCCCGCCATCTAAGGAGGCT
GATGGTTCAAGGCGTGCCGTTAGGTTTTGATTATCCCGAACCACCCGAATGGCGATGGACTGGTTATCAT
CATCAACAAAAGACGGATGTCGAAGCTCCAGCGTATGGAGAATAACCACGTCACTGGGCGCAGATGCATA
AGCTTCTCGCAGGGCTTCAGATAAAGCGGTATTGGGCATAAATTATACCTCCCACGCTTTATCGTTTAGA
TAATCCACCGCCACACCATCCAAGAATGAAGCTTCAATCTCATCAGAACGCTTACGGATCTCTTTCACCC
GAGCAAGCAGATCCTGCGCCTTGCTTAGATCTTCCTGTTCCTCTTCATTTAAGTCATCACGCCCACCGAT
AAGATATAAATCAGCCAGTGCATTTTGCTGTTTCCATGCAGGAGCAATGGCATTGATACGACGGCCAGCC
TCTTCTTTAATCTGCCGAATGAGTAAACTGGATTTTAGAATTTCCCCCAGCGCGTCATCGTTAATACCTT
TCCCGCCTTTCGGTGGCTTAAGACCTTTGGCAAAAGCGTAATAATGCCGATCACCCACACTTGCCAAATG
AATAGGCGCAACTTCGCTTTCAGCAAAACTTGGTGCTTTGCTGTTCAAATATGATTTTATTGTCATGATT
TTCTCCTAAAAAATTACGTTTTTGAGTGTAGTTACATCGTGTAAATTACTGGTTTGCGTGCCTGTTTCTC
CGTAGCTGTTATTCTCGCCACAGGCATCAACACGCCCATCGTCATAAAGCACGCCAATGCCTAGTTTGAT
GTGCCTTGACCGTAAAAATTCCAGTCTTGAATAACCCCAGATTGACCCAGAACAGGCTTGAATGTGTTAT
TTGCTCCAGCTGTGCTGCCAATGCCAATATTTCCGTTACCAGAATATCCTGCGGCCCACAAACTATCTCC
AGCCTGTAAAACAATCCCTTCATAACTAGCCCCGCCACCAATACCAATTCTGGTTATTTGACCTTGAAAA
CTACCTGTTGGTTTAAAGGGAGATGTTTGATTTGTGGTATTACCCGTACCAAGCTGGCCATATCCATTAT
TTCCCCAAATATAAGCTTCACCCTGATCGGATATAGCTCCAACGCTTGGATAACGCCCATCGCCAACAAA
TATATCTGTAAAGAATGATCCATGCGTTATTTGAGCAAAGCTGGTTCTTTGAGTTGTATCACCATGCCCT
AGCTGGCCGTATCCATTGTAGCCAGCAGTTAGTATTGTGCCATCAGTTAACAAAACAACACCATGCCCCG
TTGAGCCACCGCCACTAGTATTATAACCACCAGAGGGGAGAGCTTTTACGACATTGGTAACGCTGTTATG
CAAGATAGGCGTTTGACGATCCGACGTATCACCAAGCCCCAATTGACCATTAGAGTTTTCTCCCCATACC
CAAAGCGATCCATTATTCTGAACCGCAAATACGCTATGAGGAAGTCCAGAAACATTCACGTCTACAATAT
TGCTTAAAGACCCACAGCGTATGGGTGTGTATTGATTGGCAGATGTACCATTACCCAAATTACCACTAGA
ATTAATGCCACACGCATAGACTTTGCCATCCGTTGTAATGAAGTAAGCACAAGCATGATCGTAATAATTA
GGTCGCCCTGTAACAATGCGAGCAATCTGAATATTATTGGTAACAAAGAATTCAATACGGTTCGCAATCG
CATTATTCGCCGTATTACCATGCCCCAGTTGACCGTAGTTATTATATCCCCAAGACCAAACTTCGCCATT
TGCCGTTAATCCGTAATGTTGCATGCCTCCAGAGAATACATCAACAAAACGTACATCAGGGTCAGCCGTT
GCCACACGATTGGGTAGGTAAATATGATTCCCCATGGGATCACCATTGGAATAGTTTCCGCCCATACCCG
CAGGCTTTGATTGTGCCATCTGCCATAAGATAAACACGCGTTTTTCCAACCACCCATGCCACTAACTTTG
CAATCTTCCAAACACGGCGTGATGGATCAAGAGAGCTGATTAAGCCATGCAGGTCTATTGCCAACCATCT
GCAACACTTGCGCATTATCACCGCGTGCAAGACGTAATGGCGTGTTGCCATCGTGAATGAGTAAGTCACC
CTCGCTCGTCAGCTGGTCAGTACCTGCCGCGAGTAAGCCCCAATCATTACCCTCAACGGGTATCACATTC
AAAATCTCTTGCTGAGCAATGAAGCTAGAGCCTTGATATGATACGGCATCATCCCTGACATAGGTTGTGC
CTGCGTCATAAATTCCGCGCCAATTAATACGAATATTACCAAGATCAATAACAGCCATGATATTCTCCTT
TTTTAAATGTTAATAAGTAAATGACCGTCCCCATTGACGGTAAAATTTAGACCAGGCAATGTGACCATCC
AGACAGGGAAGTGACTGGCATCAAATGTGCCTTCACCTGTTTCAGCAATAAGCTTTGAACCCTCTCTACG
AAGACCATAAAATACGGCCTTGGATGCAATCGGCTCGTACCCATCTTCCGTTTCATTGATAGCCAACAAC
TTGCCTGCTTGCCCTGTAAGGTCACTAGGTAAACTCAGGCTTGAGGCAATATTTTGTGCAGTTTGAGCAT
GCCCTTGAGCATCCTGCGCGTATGTTTCAGCTTGATCGATTGCTTGATTTAATTGTTGTCCTACCGCACC
AATATCAGTCAGCCCTGCCTGAATAGTGTCCTCAATATCTTTAATTGTTTTGGCAGCAGATTTAACGCCA
CCATTTTCGGTGTTAACCGTCGTCTGGTCATTGCCATGAATAATGTTATGCAGAATTTGACTGTCACTTT
CCACGCGCGTAACAGCATCCTGCAGATCAGTCTGCAAGGTCATAATAATCTCCTTTTATTTGGTTTAATT
CATTTGAATAGGTAGTGTTTGATGCACCAGAGTATGAAGCCCATCCACCGCAATAATGATGCCTTGAGGA
TCTTCACTCAGTAGTAGATTAAGCAAGCCTTCATCAAGAACAGGACGTTCACGAATTTCTAATTCGGAAG
AAACCTCCCATAATGTGCCGCCCGCCAACAAACGTGATGCAAACTGCCGTGTAAAACGAGCGTCTTGCGC
CAAAAGACCAAGCCCGCCCAGTAAAGTGATAGAGAACCAATTTGCACCTTCCTTTGCATGCCAGCGATAC
CAACCTTCAAAAATTGCATATTGATCTCTGCGCATAATCCAGCGCACAGATACTTTGGTCGGCGCACTTG
TAAAACGTCTACGCTGCCGTGCAAGTCCAGCGTCCATTTCAGTTCGTAAAATAGTGTCACCGGGTTGAAT
GTTGTATCCCTGCACCGTTGGCAAAGGAAGCGTATCTGGCCATAGTATTTCCATTATCGATAACTCCCCG
CCGCAGGATTAAGTCCATAGCGGCGCTCTAGTGTTGGCGCTAAACCTTCTCCTCTTGAAACATTACGCGC
CATTTTACTTTCAATCTCTTCAATCACAATATTTAGATCCATATTGCCTGCACCGTCACGGCTTACATCT
GCGCTGGCTTGAGCGTTTGAAACATTATTTGTGACATTCACAGATACGCTCACGCCTGATTTAGACTGCA
AAACACCGCCCAGCATTTTCATTTGCCCGGGCGTAAAAATAGTCTCTCCACGTTGAGCGATAATCGGCAC
TTCATTGCCAACCACGCCACCCGTATGAAAACGAGGGGCATCAGCGAAAACAGCAGGATGAATACTGCGC
ATCGAAAGGCTATCAACACCAATCACACCGCCTGTATGGGCTGTTGCCGTTGGCGTAACCGCCGTGCCAC
CACCGCCAAACAAACCACCAACAAAACTGCTTAATGCGCCAGCCAGCGGCTTTGTGATCGCTGTTTGAAT
TTGCATGCGGATCAAATCGGAAATAATAGAATTTGCAAATGATTTAAAATCTAGCTTTCCTGTTTGAACA
AAACTAACCAACGCATCTTCCATGCTCTTAAACATTGAAGTAACACCGCGCTCTGCCTTGCTGGCCATAT
CATTGGCTTCATCGATAACACTTTTCAGGCCGCGCTTAATGCCATCTTCCCAGCGTTTGGAGTTTTGTAA
ATCTTCATCACGCGCCCCAGCAATCATATCGCTATAAACAGCCTCGACCTGCGCACTGAAATCTGCGTAA
CCTGTGGCCGTTTCATTTAAACCCTGCATAGCTTCCACGCACCATTCTTGCGCACGTTTTATTGCACCAG
CAAGCGTGGTATCGAGAGCCTCATATTTCTGGCGAACATCTTCAACCTTGCGCTCACGTATTTGCTCTAA
CTTATTGCTTTCACGAACACCATTTTGATAACTTTTTTCAGTTTCTTGCAAAGTAAAGACTTCTGAAACC
AGTGATTTAATCTGCGTAGCATATTTAGATTGTTCTGTGCTTTGCCCCGCCGTTAGCTCTAAACCAAGGC
GACGAAGAGCTTGATCTTGTTCGTTTACAATCATGGCTTGGCGCACGGCTGTTTCACCTTGAGCATGAGC
ATCATTCAAACGATGCAAAGCTTGTTCTTGTGCCTGCAACTCCTTGATCCGATCAGAGATGCGCTTTTTT
TCAGTATCGGATAAATCAGGAATAATCGATTTAGGTGCAGATGTTTTTTTAGGAGAAGTTAAAACAGCCT
GTGACTGAGGCTTTGGATTGCGAAGTTCATCTAGCGCCAATCCTGCTTTTTTAGCGGCTCGTTCGGCAGC
AAGTAGAGCAAAAACTTGCTCTTGTATTTCCTCTGCCTGTTCACCGAAATCGGGGTATTTAGTTGCCAAT
TTGAACAAGGCTTCCGAATATTCTTGTGCTGAAAGTTTAGCTGAAAGAAACTGGTTTCTAATGCCATATA
ATTCATGCTGTAAGGGCTTACCAAAACGTGCGAATTGATCCCAAAAACCACCAATGCCACCGAACTTTAA
TTCTTTCTGCAGATCAATAATATTTTCACGCGCTGTTTCTAATTGCTTGGTAAAGCGATAAATGCCCTCG
CTTTCACTGAGGGCTTCGGTCATATCTTCTGCTGCTTCTGCAGTTTTGCTGAATTCCTCCTTAATTTCTT
TTAGCTCGACCGCATGATCACGCGCGGCTTTTGCCGCAACATCATGCCCGGACGCAAGTTTTAAGATTGC
AATACCAGCAAGAACAGCCAAACCAATGGGGCCACCCACTAGCATAAGAGCTGTGCGAAAACCGATCATA
GCAAGACTAGCCAGTTTTGTTGCCGCTTCCACCACCACTAAACGTAACGCAAAAGCCGTGGAAAGACTTG
CTGCCATACGAAGCCCAAATATCATGCCGGCATTGCCAATAATAGCAGCATTAAGCATTGTTACTGCGCC
CGCCGCCGTGCGAGCAATTACCAATGCGCCAATAGCCGTGACAGCCAAATCTGCATTTTCAATTAAGAAC
GCAAGACCGTCTGCGGCATTTGCAATGGAATTTCCTAATGTTTCCCCAAGCTCTCTAGCGGAGTCTTGTA
TTGCAGGATTAGATAAGGTTTCTGTTAATGTGCGGTATCCATCAGTAACGCCTGATAAAAACCCACCCAT
TGCAACAGAGCGTTCAATCTCTAAAATCGCATTATTAAAACGGTTCATTTCAGCGCGAGCATTTTTAGAA
GCCTGCGGTACACCTTCAGAAAACGTACGTCGAATTTCAGTGGCAAAACGTGGCAAGAATTCATCTGCAA
TCAACTTGCCTTGCTCTAGCATCTTATCCAGTTCTGCCGTGGTTAGCCCCATACCACGTGCCGCAAGTTG
GAATGCGCCATATAGGCGATCACCTAACTGACCACGAAGTTCTTCTGCCTGCACTTTACCCTTGGACATG
ATCTGCCCAATGGCTTTCAAAGAACCACTGGTTTGGTCGACGGATAATTGCAAGACGGTGGAGGCTTCCG
CAATCGCTGTAAAAATATCCCGTGTTGGCTGTCCTTCTAAACTGGTATCTTTAGATGCCGCGGCAATCTG
CATGTAAGATTTAGCTGTTTCCAGCAAATTTAATCCAAGCCGTTCAGATTCAGCCTCTAAAAATGCCATC
TCTGACGCTGCGCCTTGGCTTGATCCAGTAATTGCTTCCAGCGCAGTCTGTAAACCCTGAAAAGCAATCC
CTGTTTCATTCACTGAGCGAGCGGATCGTATGATCCCACCAAGATCTGCATAGACAGCAATTAGACCTGC
GGCTTGGCGAAACACAGAGTTAAGCGCACGCGCCGTTGTATCAACAGTTTTCAATCCTGCAGTTGCAGGC
TTTGTGGAACGCTCAATACGCTCAAAAGCTTTGCCACCTGCATTACCAATGCGCGTAAAGGTTTTCTCAA
CCTTCTTTCCATCAATAACCGCTAAGCGGATGCTCATGTTTTTTTGCGATGAACGCATCAATTATTCCTT
GTTATTTATGATTGCTTTAGTAAGCCCAGCACTAATGGCTGGTAAAAGTTCTGCCATAGCGCAAGTTTCA
TAACCCAGCGCCTCTGCAAGAATGAAAGCTTCGTGCAGAGGAAATGCCCCTCTGATTTGAGGACTAATCT
GACAGGCAATATCCCATGCCTGCCAACCATCTATTGTTTGCGGGGAGTTTTCTTCGAACGGACAGTTTTC
GCAGGCGCTTTTGAATTCTTCTGCTTCGCTGTTGGTACAGTTTTGGCAATATTCTGCGCCGTCTCCGAAG
TGCCATTCAGTGCGACGCTCAAGTCTTTTTTTTCAGCGTCAATTAACTCCCGCACACCTGTGTATTGTTG
CGAAAATGTGGCCGCAATAGACCAAAATCCAGTCATAAGCTCATCAATCTTTTCAGGCGTTACAGGCGCA
GGATCATTACCATCCGCTTCTAAAACACCCTCCCAATCCACAATGGAAGAACGCGCTAAACCACGTGCCA
AATACTCCTCGGCCAGTGCTTCACGAATTTCAGGATTGCTCACATCTGGTAGGTCATCCAGCGATGCGCC
AATTTCTTTTCGTTTGCGGTATTCCTCACCAATATCAGTGAGACGCTTGTTCATAAAGGCTCGCGCCGCA
TAAAAAATAGGGCTGGTACAAGGGCGCACTTTGACCCTGACACCAAGTCCTAAATCTAACCAATAGCTTT
CTGTTTTAATATTGAGTTTTAACATTAGTAGCTCTCCACATCGTTGATTAAAGTGATCGTGACCATGTTG
CCCAGCAGGGCATCTTTTGCGCCTTGATAATCGTAAGAAGCTTCGATGCCACCGGGGCCAGAGATGGATC
GTTTTGGTTTTGGCAAATACACTTCATGACATTCAATAACCAGCTGATGATCACCATCAATCGTATAAGC
CAGCTCCAAATCAATCGGTGTGCCAGAACGCGCCGCATCCATCAGTGTTGTATCGGCATAGCGAACTGAG
ATATTTCCGCTTAAAGCAGCAACGCCCGGGTCAACACCATCAATCTTTCCGTCATTACGAATTGTTTCGA
TACGCTCCAGATTGTTACTATAGGTAAACGCAGCAGAACTCACATTGCCCAGCGATTGCCCACCTTGTTT
AACTGAACCTTGGAATTGTGAAAACCGCGTATAATCGACTTGCTCAGGCGCACCATCTATTGTTGCTACT
TGTGCTGTTTCACCCTGACCAATAAGAGCAATGGTTGCTTGTGCTTCACCTGATCGCGCAAAATTGAGCG
CAATAGAATTTGCTCGCACACCACTAAACAAAGGGAAGTCTGGTATTTCAGGAAGACCAACCTCAACAGC
CAAACTTGGCAAGCTAAGCCCGCCAGATTTAAACTCATGGGTATATGGTCCCGTTCCCGTTGTTGTCGGC
GCACAAAAAACCCATTTGAGCCAATGGCCGATATTACGCAGATCAACAGGCACGACGATATCGCCATCAA
CATTAATGACATCTTGATATGGCTGGCTTGGATCACGTCCCAGACCCAAGATATTTGATTCAATAAGACC
TTGTGCAGAATCCAGATCACTGGACACAAAAGGTACTAAATGAAAAGCCCCCGAGGCTGGGGGCGTTCCG
TAAGTGGTTTCAAAACCGATAAGCATGCGGGCATTCCACCCATAAGCGCGTGACATAGCATTTCTCCTTT
ATATTAGTGGGTTGGTTGTTGTGTATTCTAGATAAACAGGCACGACCGCCGCCTTAATCGTTGGTGCGCC
TTCAATTGTTTCACTTAAGAATTCAGGCGATCCGATATGCAGATAATTAACAGCACCATTCAGGCTAAGG
TTAAGCGCCAGCGTTTCTCCAATTGCCTGTAGTAAGCTATCCAGCGCTTGATCTCTCATCTGTTGTTCTC
CTTCTTGCACCAGCGCTTCAATTTCCGCACGGTGGTGATAATGGTAACGTGTCGGGGAAAGCGTAATCTC
TGGCTCGCCAACATCCCCATCACGCACAATGATCAAACCATCATCTGGCACTTTGGTCGGCAATGGTGCA
TTCCGCAGAATTTCTGCATCTGGCACATTGCCTTTCAGGCATAAAAAAAGACCCGCTAAGGCCTGTTCTC
TTGTTGTTGTCATGTTGTCCTTCCTAATCTGGCCAATTCTTTAAAATCAAGCGCGGGAGTTTATCGAACC
AGCGCTTGGCTTCTGCATCAAACTTAATTAATTTCGGCAATTTAACCTGTGGTACGAGCCAAAACATCAC
GACGGTTGAGAGCTTATTTCCTGTTTTTAGGTTACGTTTACTGGCCTTTCTAAATCCGCGAAGTTCACCT
GTTTTGCGAGCGTAAGAAGCCTGCACATTTTCAACCACCAATAATGAGGGACCACCGCGCCGGTAAATAA
AACGTAATTTACCAAAACGATGTTCAGGAAAATTACTCGGGTTAATCCGCTTACCGCCAACACCTCGTTT
AGGAGCATTAGGCGTTGGAATAGCCAGCCACCACCCAGCTTTTGAACGAATAACCGTGCCTTCATCAAAG
CCAGCCATAATCTTGCTGGCTTTGGTGTAGACAAGCCCTGCCGCACGAATGGAATTTTGAGAACGTGGAT
AAACATCCCCGCGCCACGTATTTGCCATTCTTTGACCTAAACCAGAAGAGTGAACCTGCCTGCGCATCGA
AATTTTCAATCCATTGGTGCTTTCCCTTATGCCCAATGTGACTGCTTTTTCTGCAATGGCAAATTCAGCC
TTCATATATTTTTTGAGGTTGCCCTCAAAAGCTGCTTTAAGACGCATAAGCTTCCATCCTTAAAACAATG
CCGTGTTGATCAAGCATAGGTTCTCCTTGCACGGTGTAGATTTTTTCATCAATCGTAATCTGGTAGATAG
CTTTACCAACTTCAATATCCAGCGCTCTAATCTCAAATAAGTCCGTTTCTGTATGAACACGTGTGTCCAT
GACATCTATGACTTTGTCGGGGAAGCGATGAATAACTAAGCCTTCGCCAGTTGAGTTATCCTTAAAAGTG
AAATGCGCCGTTTGCCCGAATTTAGCAAACAGCGCATCCACTGCTTTTTTAGCGTTAGTTTTGAACGTCA
TTGGTATTCTTTCCCTCGCCATCACCAGCATTCTGGTCAGCTTCTTTTTCTTTTAAGAAAACCGCCCATG
CAGCATCCCGTTGAGCGGCAGAGATATTTGTATCGAGCAATACTTCCAGCGCATCAACATTGGGTTTTCC
GCTTTTGCCGTAGTCCTGTGATGGGTCAAGATCATGGATTACATCCACAATATCTTCCAATGTAGGCGCA
GGCTTACTGGGGGAAGGCGGAGGTGGCGGCGATTGTGTTGTTTTAGCTGTTGCTGATACTTTATCACTAG
AGGCAAAGCCACGATTAATGAGGCTTTTTGCTTCTTCTGTTTCAACATCAACAAAACCACCAGGTAAGAT
TGCTTTGCCATTCACATGCAAAGTAATGAGAGCTTTAATATTGACTGTCGGCTTAACGCCTCCATCCCTA
CGGGCAGATGCTTGCGCATCTGTCGAAACTTCCTTCGTCGTTTTCATGAGTTAATCTCCCTATCTTACTG
TTGCACAAAATGAAGCATTCGGGCGGTAAGGCACGATGAGCGGCGCAGATTGCAACAACAACCAGCGCAC
AGCAGGATCTTCCTCTAACCAAGATTTAGAGAAGTATCGTTGCGCACGATAGCCCGCTTTTTCATCTTGA
ATAACACCGTAACAACGTGTGCCTTCCAACTGATGCGGAGACCCGATAAGAACCGTGTAATCAGGCAATA
GTTTTTGCATTTGGTCGTTATCATCGATGTAGCGATCATTATAGACCCAAAAATCAAGATCACCGATTGT
ACCAACATAGCGTGCCAGCTCATTGCCTTGACCAAAAGCAATGGGGCCAAGGCTGATATTGGCACTGTCA
CGTAACCTGCGAATATCCAATAGCTTTTCAACTTTTGGATCAGTTTTGAAAACACGCCAAGCCAGCGCAT
CCATAATAACAGTGCGACCTGCTGCCCCAGATTTCTCCTGAATTGTGGCAACCCAGTCTTCAAGGTTATC
AAGCGGACTAACACTTGCTTCGCCCCAGCGAGATCCCCCCACCAGCGCAACGGTAAGTTCTGGGTCACGC
CCAAAATCAACCACTACCGTTGGATATTCTTCGCCAGTCACTGTGATTTTACCAGTGCGCAAAGCTTCTG
CGGCCATGACTTCTTCACGGCGAGTGAGGTTTTCAAGTTGCTTATTCAGCGTACGGTTTAAATTGGCTTC
CAAACGTTGTCCTGTGGTCAATGTCCCACCAATCTTTTCACCAATCGCACGTTTTAGCGGACGTGAAGGA
TCAAAGCGACGTTTGTCTTTTGCATAAGCTGGTTTAAAGCTTTTTGTACTAAAGCCTTCATCATCCACGA
CTTTACCAGCAACCAACGGCGACACGAATGGTGTGAGACGCGGTTTAGATTTATCGATATCGAAGTGGAT
TTCTTCGGACTCTTCGGTTTGTACTTGGCCAAAAAATGAATCGAGCAAAAATGATGCTGGGCGATCCAAA
TGTTCGACCACTCTGGTGAGAATGTGTGTATTGAAAATGTCGATAGACATGGTAGTTACCTCCTTTTAGG
CTGATTGGTTTTTACTCAAGAAAATGCTTTTTGCTCGCAGGGGTGTGCGGATGCTCTCGGGCGTATGTCC
CGTGCCTAAGACAAGAGCGTTTTCATTAAACTCTCCCGAAAAATAGACAACGGCCTGTACATCAGCACTG
GTTGCATCGGCGGCCTCAGCCAAAATGGCATCAGGTACTTCTGAGCCATTCGAACTTGCTGTCGCACTTA
AAACGAATTTCCCATCTGCAGAAATCCGTCCAAGGACTGATCCTTTGCTTAAGTTTGCTCCCGCGGCGAT
GGTGACAATTCGTTCAATGCGGGGATACTCTCCCGCGACTAAGTTGCAAGGCTTATAACTGCCTTGATCT
TTCAATCCTTCTGTATGTGTCATAGTTGTTTTCTCCTTTGTTTATGGATTAGTTGGAAGCAGCGATACGG
CTAGCGACGGTTTCAATGTCGCTTTCCTGCTCGTCTGCATCAGGGGTGATTTCAGGGTTAGGAACGCCAG
CCATTACGCTTTCAAAAGGTGTCGAATTCGACCCCTTTGGCGCGTTGGATAAAAGATGGTTTGCATCTAC
TGCGCTAATTTCCGTTGAAAGTGCAATTTCTTGAGCAAGCTGCTCACGCCCAGCGGCATGCTCACAGCTC
AAAATGTCCTTAAAGCGCTCGCGTTCTTTCTTCGTACTATCACGCTGAATTGTTGCGAGCAGATCAGGAT
GATCTTTACTCAAAGTTTCAAGATTTAATGTTTCTTTAGTCATGGGCGTTTTCTCCTTTTGGGGTTGAAG
TGGTTCGGATACTAAAAAGCCCTCGATATGAGGGCTTGTGTCATCATCTTGGGAAAGCTCTGTTATGAGC
CTTTCCAAACTTCCTATTCGATCAGCAAGACCAACATTGACTGCCAGCCCTCCAATCATGACATCACCGC
CACCAAAGTTGACCTGAACATCTTCGGCGGTAATATTTCTATTTCGTGCAACTGAGCTGATAAAAACATC
TGCCATGCTATCGATGCGATGTTGTAACTTGGCTTTACCTTCATCTGTAGTTGGATCGAGGCGTTTATGT
GGGCTTTGTGAGGATACTATTTCAACAGAGCCGGCAGATTCTTTATCCGATTTACCTCGGTAAATACCAA
CAACGCCGATAGACCCCAGCGCGGATGTCTCTGAAACAACAATTTCATCGGCAGCGGAGGCCACCCAATA
TGCGCCCGATGCGGCATCACCTGATGCATAAGCGATAATTGGTTTTGTGCCACGCGCCTCAAATATCATG
CTGGCAAGCTCGGCAACGCCATTCACCTCACCACCAGGGGAATCAATATCAAGAATAATGCCTTTGATCT
GCGGGTTTTCAAGAGAGGATATAAAATCCTTGGCAATAAGCTCATAACTTGATGCGCCGCTAATAGACGT
GAAGATATTGGCATAGCGAAACAGCGGTCCTGTTACAGGAATGATTGCAACGCCATCGCGCATCGTTACG
TGATAGGTGTTTTGCAAATCACGGCCTAATTTGGCGGCGACCGCTTCAGGGCTTTCATTTTCTCGCGCGG
CGACTTCCAAAATTGTGTGCAAGGCCGTTTCTGTGATTGCCCACGGATCACCCGTTATTTTGTTCCAAAT
TCTCATCATTATCCTCCTTTGGGTTGTCTTCTAAAGTGTTTAAAATACTGTTTGCATCGTTAATGCTTAA
TCCAAGCTCCGTGATTTTTGCTTTCTCACGGGCAAGTTGTTCAAGGACTTCTTCCCAGTCCAATCCTTGA
GAAGCACATTCATCTTCCAGTGTTGAAAGACCAATTTGCATGCGTAGATGTGCGGCTTTGGCTTCTTTGA
CAGGATCAACCCAACCTCTGCCGGGGCCAATCCATTTGCATCTTGTCCATGCTGCCTTGCGTTCGTAAAA
ATCGGGCGCGATGATGCGTCCTTTGTTGATCGCTTCTTCAAGCCACAACTCGTAAACAGGTCTTGCCCAG
TAGGTAGATAACCATTGTCGTTGCGCGTTAAAATATCGCCACGCTTCTAAAAGAGCGGCCCTTGCGCTCG
AATAATTGGTTTTAGAAAAATCCTTCATTAGTAATTCAAAAGGAATGTTTAGCCCTGCACCAATGTGACG
CAGGATATTCTCAACAAACTGGCCATACCCATTATTGGGACGGCTGGGTGTAAATGGCGCAACTTTATCG
CCCGGGAAGATCGGAATAATTGACCCACCTTGTAATTTGACATCCCACTCGTTACGGGCCGCAAGATAAT
CATCTGTTGAACCACCGAACATTTCACCGATGGATTCACCGTCCAGCGGTGTTTCAATAAAGGCTGCTAT
CATGGCATTGACCACCGCTGCTTGAAGCTCTGAGCGCTCATAGTGATCAAGCATTTTAAACATCGGCATA
ATGCTGGTTAAAATAGGCTTTCCGCGATGCTGTCCTGTGCGCTCTTTGTCATGAATGTGCAAAACACGTT
TGCGACCAAACGCCGTTGTTACTGGGACGCGTTGCCAATCTTGTTCACTTCCACCGCCAGCCCCGAGATA
AGTATCACCGGGATGGGTTTTGCGAATGTGGTAGGCGCGTGGTGCGCCGTAAGCATCAATCTCAATACCA
GCCCTAAGTTTTTTGTTATCTTGCTTTCCAATTGGATTACTTAAGCGATCTGCCTCCACCAACTGAATGG
TTGTCGCAAAATCATTGCCACGTTTATCCAACCATAAGGGCAATGCCAACGCTTCACCATTAATAAGGCT
TGAGCGAAATACGAGGCTTGTTAGCCCCGCAAAATTCAAACTATTTGCCGCATCACAGTCTGTACTTTCT
GCCCATGCCCGCCATTGTGATTCAACACCTCTTGCCCATTCATCTGCCCAAGCCTTATCTTTACCAAGCG
CTTTATAATCAGGTGTTGCAGAAAGGCGTAGACCTGTTCCAACAACATTATCCGTAAGCGTTTGCATTGC
CCCCGCTGCCACGCCGTGGTTACGCGTTAAATCACGCGACCGCGAAACCAGCGTCGGCAATTCACCCAAC
AAATCGCTATCCGCAGACCCGAGTGGCGGTAGCCAACTGGAAAGTTCCCGAGAGCGATGTGATGCGGCGC
GGTGTGCTGTATCACTTGCTTTCAAGGGATTTCCTGAACTGTCTAATAATTGAACCATATTTTAAAACCC
CTAAAAACGTACTCGAATAATGCCACGGCGCGACTTACCGCTTTTCTTGGCAATATCCTGTTCTAACTCG
TTGATATACCGCTCAAGCCCCGTAATATTGGCTTGGCTATAAGTTGTTGTGCCGTAACCGTGCAAACTAA
CCGTTATTTCTTGCGTGCCGGTAAGCAGTTTATGGCGAGCTTCTTTGGCTTGAAGCAGTCGCGCTTCAAG
CTCTAGTAATGTTTCAGACATATTCTTTCTCCTTATAAATACGGATCATCCGATTTAACGGTTTTGCGTT
GAACAAACCGCGATTTTGTTTTCACAGGCTGATTAGCCTGCTGTCTTGTTTCTTCAGTAACGGGTATTTC
AACACCGCGCACAGGGATGTTTGCTTTCATACCCAGTGCTTCTTCCAACCGCCTCCAGCGATAATCCGAC
ATACGATCCAATCCATAAATGCTTGCCGCTGCACGTGCGTACACACGGCAATCCAGCGCCTCATTGTTAC
GACTTGGGTCTTTCTCCCATGTGGCTCTTGGAAAGCCTTTGTGGATACGAATGACGCGCCGTTCAGCCGT
CAGTTGCTTGAAATATTCCTCACCATATTGTGGGAAGTGACAACTTCCCGGTGGAAATGTAACACCATCA
GCTTGCGCTTCTTGCGTTGGCCATTCCAATTTCAACCAGCGATAAAGCTCCATTTTGGCAACTGGCCCTG
ATACGTTCCAAACGCGCAATCCTCGACGTTTACCGCCAGTATCCGCTTTTGAAACACTCAAAATCAGAGC
CGTGTCTCGCGCTTGACCTTTAACAGCCACCGCCGTGCGTGGTTGGCTGGCACGTGCGCCAGAACCGCCC
CAAACTGCCTGCGGATGGTCGCGCACAAAGGCATAAACATCTTGCGTGGCATAACCAGAATCCACCGCCA
TTACGCGGATAGGCATGCTATGACCACTGGCATGTGGCCAATCTTTTTGTAAGATTTCACTATCAAGACG
TTTCCATGTCTCAACGCGAGCCGTATCACCATCAATGATAATATAATCAACCGACCAGCTTTCTTTGCCA
CGCCCCCATGCAACCACCTCACATTCGAGGCGATCTTTTTGGACATCAACACCAGCGGTTAAAAACAAAC
CTTCTTTTGGTACAATGCTTTGAGAAAAGTTCTCGCGGCGTTCATATAATCGTTGCCATTCTGGTGCTTC
GGAAGATTCCTCAAAAGGCTCTCCTAAAACAGTATTTACAAATCCTTTCATTAACTCTGGGTTACGTTTT
GCTTCTTCAAATAAAACAGCAGCATCTTCCCAAGAAAACCAGCCGACAGGGCTATAAAGCGAGGACAAAT
GGAATCCCACCGTCCCATCAATGCTTGTCGATGTTGCCAGCCATTCTCCCTTAGCAAGCATGTATGTTTT
GTCTGAATTATGCATGAGATACCCACATTCTTCGCACGCATATTGAGCTTCATAAGGCGCACCTTCAGGC
CACCGCAATTGCGTAAAACGTAAAGGTTGATAATGATCACATTTGGTACAAGGCACATAAAAGTACCGTT
GATCACTTTTTTCAAACTCACGTTGCACCCGCGATATTCCTTTAATCGTTGGCGTACTCACCATAAAAAT
CTTTCGACGATGTCTAAATGTTGCCGAGCGTCGCTCTGCCAATAAAATAGGATCTCCTTCATTTCCAACA
TCACCGGGATACGCATCAATTTCATCCATAAACAAATATCGTGCAGGCATAGACCGTAGCCCTGCCGCCG
AATTTGCGCCCGTCATAATCAAAACACCGCCTTCAAAATCCTTGCTCAAAATAGTGTTTCCACTATCTCG
CTCGCGTGCAGGTCTCACGCGTTCACGCAGCGCAGGCACATCTAGCAATAATGGATCAATTCGCTGTTTC
GAATTTCGTTTTGCCAAATCCACCGTAGGTGAGACCGCCATCATCGGCCCCGGGGCAATATGAATGATAT
AGCCAATCCAATTATTACCTGCTTCTGTACCGCCGATCTGCGCCCCCTTCATAAATACAATGCGTTGCAC
AGGGCTACTGGTTGAAAGTTGATCCATGATCTCTTTCAAATACGGTGTGCGCGATGTTTTCCACATACCA
GGCTCAGCAGATGATTTACCCGAGAGTAAACGGTATTTATCGGCCCATTCAGACACCAGATAGTATTCTT
CAGGAATGAAACTTTTAAGATAGGTATTTTGTACAAATGCCCCATCATATTTTATGAAACCAGATTTAAT
CGAGTTTAAGTTTTCCCTCCCCAATGTCATTTAGATGCTCCCGCACATATCGTTCCAAAATTGTATGGAG
AGCATGCTCATTAACCTCCAACTCCTTTGCCATTAATGGTGCGACACGTGCTGGCCAGTTCACCCAGCTA
TCACGTACTTGTCGTCCCAATTTAAAGATTTGCGCTTTCACCATCTCCTTGTTAATCAGTTGTCCTTTTC
TTTCTTGCAGGGCAAGTTGTGTGAGCTGTGCTTTATAAAGTTCATGCGCTGTTTTGATTTTAATAAAAGA
TGGATGCCCTTGCGAGCTACCGTCATTTGTATCTTTGCCTGACTCTTTTAGTACATGCTGCACATTCTTG
ACGGCAACGTCAGAATCGTAATTTGGATCTTTGACAATTGAACGTTGTTTGGATGTATCTGTATTGTCTT
TCCATTGTTTATCTGCCTTTTTGGCATTAATTGTGCCGTCCTTATTCGGCGTAATGCGACCAGCCGTAAT
TGCCTTTCTGACTGCTTTATCTGTTACACCGCGATGGCGTGCATAGCCCCTAATTGAAAGCCCCATGTTT
CCTCACTTTTTTGATCTATTCAACTTTACTTCGTCGTTTTTTGAAGCGTTCATGTACCTGTTGATTAAGA
ACAATCTTTAACAAAAAGGAGCAAAAAACCATGAGTAACAACGAAAAAACAAAACAGGATGCCTTAAGCG
CATTCATCGGCCATAAGGCACGAATTGACGAGATTCTAACGCGCTTGCAAAAAGCCAGTGAGGATCATTT
TGATACCAACCCAGATACAATTAACTGGGGAGATACAGGATTTTTATCCGATATTGCAAATAATCTACAA
CTCATCAATGACCGTGTTTTTAATGAGGGAGAATACTCTCCCGAAAACAAAGCCTAATCTCAAAAAAGGA
GCAAATCATGACAACCCAAGAAACTCAAAAACAACCCTCTAAAACTGAAACAAAAGCATCCACGCCTAAA
AGCACTAAGAAAGCCTTGGTGCAAAGCCTGTTAGAAGCAGAAAAAGGCGTAACCATCGAAGAAATTGCCA
AACAAACAAATTGGCAAAATCATACCGTACGCGGGCATTTATCAACGATGAAGAAAAACAACATCGTTAT
TACCAGCGAACGTATTGATGGGGAACGACGCTATTCCATTAAAAAACAAACTGATTAAGCACGCTCTTTT
TCTAAATCTTCAAAGCTCTGGCCGTTACTGGCCAGAGTTGCTTTTTTCCCCGTAAATCCCTCCCATCTTT
TTACAATCACATCGACATATTTCGGATCAAGTTCAATAAGGCGAGAGCGTCTGCCTGTTTTTTCGCAAGC
AATCATTGTTGAGCCAGAACCTCCGAAAACATCCAGCACAATATCCTTAGTTTTACTGGAATTTTGAATA
GCGCGTTCAACCAGTTCAACGGGCTTCATTGTCGGGTGTAAATCATTTTTGATGGGCTTATTCACAAACC
ACACATCGCTTTGAGAACGATCTCCACACCAGAAATGTTTGTTGCTATCTTTCCAGCCATATAAAATTGG
CTCGTACTGGCGTTGATAATCGGCACGTCCCATTGTGAAATGGTTCTTTGCCCAAATAATGAATGTTGAC
CATTTTCCACCAGCATTTGAAAAGGCTTCATAAAGCGTATGTAGCTCTGAGGAACTCATACAAATATACA
TCGCGCCTTTGCAGGTCATCATTAAATTGGTGCAAACGTCATACAGGAATGCGCCGAAATCATCGCCAAG
ATTGTCATTCTTAATGGGACGATTTGTACCGCGCATTTTGTCCTTAGCAGAATTGGCGTAATTGACGTTA
TAAGGTGGATCAGTAAAAACCATATCTGCCAATTCTTCGCCAAGCAGATTATTGTAGCTATCAATCTGAG
TAGAATCCCCGCACAGCACTTTATGGTCGCCACAAATCCAAATATCGCCCAAAACACTAATCGCTATTTC
AGATGCTTCTGGCGCGGAATCTTCATCCGTTAATCCAATATCATCAGCATCAAGCAAAAAATCTTCCAAT
TCAGACGTATCAAAGCCTAAAATATCAAGATCAAAATCAAGCTCATCAAGTGCTGTTAATTCTTGGCGAA
GAAGTGTTTCATCCCATCCTGCATTTTCAGCAATCTTATTATCAGCAATCACCAAGGCACGTCGTTGCGT
TTCGCTTAAATGCTTGAGATGAATAACAGGCACAGTTTTTACGCCCAGCATTTTTGCCGCCAATAAACGG
CCATGCCCCGCAATAATAATATTGTCTTTGCCCAGTAAAATAGGATTTACAAAGCCAAATTCCGTCATGG
AATTGGCAATTTGTGCCACTTGTTGTTCCGAGTGCGTACGAGCATTTCCAACGTAAGGCGTAAGCTCATT
CACAGGAATATGCTCAATTTTAAGCTCTGGTTTTTGATTATCTGTCATAGAAATTATTCTCCATTTCTTG
TAGTTGTAAGAGTGATCCACGCATAAGCGGCAGCCAATGGGACGACACCGTTCCCACAGGCTCGAATTCT
GTCCACCCGATTGGCCAGCCCATCAGCCATTCGACAAATTGCGGGTTTAAGACTGGCTGGGATTTCGTCC
CAAGCGCCATTTGACCCGGGCGGGAATGGTGCGATTGGATGACTGTCGACGTCAAACCCTTGCTCTGTTG
CGAATTGCCCTTCAAGCGGTACTTTTGTTCCGATGCAATCGGTGTCGGCCAGTTGATTTGTTCTCGTAGA
TTGCTCGGACGAGATCGTCCCGCCCGCTGTCCGTTCGGCCCCATTAATCTTTTCATTGCCTCGGGACTGC
GCGGCGGTAGATGATCCAACGTGTTTGGTGTTGCCCAGTTTATTTGCTCCCGCAGGTTGCTTGGTCTTTT
TGCTCCTGCTCTTGCGCCGCCTGGTCCCATCATTCTTTTCATCGCTTCGGGGGAGCGTGGTGGTAAGTGA
TCCAGTGTATTCGGCGTTGCCCAATTCACAATCGATACTTCCAGACGACATTTGGGATTGTTTGCCAGAA
TCTCCTTCCTGCATGGGCCATTCGCCGAGGACACCCTGACTGTCGGCCACATATGCTTCACCTGATCCCG
AAGGCTCAAAGGCATACCCGCATCCAACCGTTCTTTGAATTTCTTGTAAGTCAGACAGCCACCCATCGAC
TCTGTCGCTTTCACGGTACGCCAAAATAAACAACCGCTCCCGTTTATGAGATGCGCCGACTTCCGCCGCT
GAGAACAAGCCTGCCTTAACGCAGTAACCCAAGCTAGATAAGTCATCGTGGACTTGTTCAAACCCCAATC
GTAAATGTCCGGGTACGTTTTCAAAGAAGCAGAGCTTTGAAGAGATCTCTTGAACCACGCGAAACACATC
TGGCCAAAGATGGCGTGGGTCGTCTTTCCCTTTTTGTTTGCCAGCAACGCTGAATGGTTGGCACGGATAA
CCTGCAGTGATGCAATCCACCAAGCCACGCCATGGCTTGCCATCGAAGGTTCGTAAATCCGTCCAAATAG
GCGCTTCGTCCAGACTCGCGTCTTCCATGCGCGTTGCCAAGATTTCGCACGCAAAGGCTTCGATCTCGAC
AAAACAAACTGTTCGAGCATTTGGCTGCGCCATTCTAATGCCGAGGTCGAGTCCGCCAACACCGGCGCAC
AGCGACAAAACTGAGAGGGAACGACTATCCACAAAGCATCTTCCTTTCATTTCAAAGACAGCAGAATTTG
GGTACGCACCCCGTATTTTGGGTACGCACTAAAATCAAAACCTCAAAAGCGAGGTTTTCTGCTGGGTTGA
TAAGTATTTTTAGGTGCGGACTGCGGACCCAAATTTTATAGGTGTAACTAAAGAAGCACTGCGCCCAAGC
CCGCCGCATAGGGAAAGATCGCCGGAAGTACCTTTTTGCATATTAGGGAAGGGGAAATGCAAAAAGCCAC
GGGTTAACGTGGCTTAAGGGGTCAATTCCTGCGATCTTATATAAAAGATTAAGAGATTTTGTTCGTCTTG
TCCGCAACAATAATGTTCGCGAACATTATTTATGAATTGAATATCTCTTCGAACTTGTTTTCAAACACCT
GAACCTCATCATCAGTTAAGGCTGAGAACTCTTTATCAAGTGCACGCTTTGAAAGCTTCCCATCATTCTG
GTGCAAGAAACGTATCAACAGATCTGCCGTGCGATCAGGCATATCAATATAATTATTCACAAAGGCTTTC
ATTTCATCATAGCGTTGCAGGTACTTAACCTCATCGGGAAGCGCTTTGGTGATTGTCTCATGCACACATT
CATAGAAGAACTCAGCTTGCGTTGTCGCATCAAAGAAGCGATAGAGATCAATCGTTTCATTGAGAACTTC
TACATTGCCTTTATCAGTGGCGCGCCATTCAATAAAAGATAAGCGTGGTTTAGAATAAGCCTCCAGCGCT
GTTACATAGTCTGTAATACGCTTTAAAATCACGGAGGAAACAGGGAACACTAATCCCTTTGGCGTGAATC
CTGTTTCAATCAACACGTGGTGTAATAGATACCTATGCAAACGTCCGTTCCCATCTTCAAATGGGTGGAT
AAAAACAAAACCAAATGCAATGAGTGTTGCTGCTAATACGGGCGGGAAGTCACTATCTTTTAAAAGAGAG
GCCGTTTCAATTAAGCCTTCCATTAAAGCTTCAAGGTCTTGATTTTTTGCTGAAATATGGCTCGGAATTG
GCATGTTGGTCGAGCGATCATGACTACCAATAAAACCACCTTCATCACGGTAGCCCATATGAATAAACCG
GCTATCAACGATCACTTCTTTTTGCAATCTCTCCAGCTCTGCTTTAGATAGCAGTGTTTTTCCTGCCTGC
CCAATAATCCGTCCCCAGCGCTCCGCACGGTTGTGTGGCGGTGTTTCTCCCTCAATGGCATAAGATGCTT
TTGAATCCTCTAGCAAAAGAAAACTTGCCGCACGCATCAACACGTCAGGGTGAATAGCACCAACACTTTC
CAGCGCTTCTTGAGGCAAGTCTTGATTGATTAATTCATCTAGCTTTTCTGTGCGTCTGATAAGCGGGCAG
AAATTTTTAACGCCCGGAAGATTGTTATTGATACGATGTCTTTTGGATGGGCGAACTGGTCCAGCGTATT
GGATTTTTGGATCAACAAGATCAACATAGCCACGCTGGCTTATATCAGAAACATCCAGCGTATAATCGGT
CAAGTATTCAAACAAAAACCATATTCGCCTTGCGTAGCTACCAGCAGGTTCATTTTGGATAATTTTTTCA
ATTTCAGATTTTGATGTTTTTTGAAACAGCGCACTTAAAATGGAAAGATCAATACCTTCATAGCGAAGGG
CAAATGTTAAGTGACCATACAAGCTATTTTCTGGTGCATGTCGTGGTGTAAAAACCCGCCAGTTATCTGT
TTCATATTTAGTGTGTTTTTTACCGATTGCTGATAGTATGGCAGGCACAGGAACGCCAAGCTCATAATTG
TTAATGAGGTAGGCATAGCCCACTAAATGAGCATCGGTTTCTGGTAAAGCTCTTGTTATCATGTGAACAG
TATTCCATGAAAAACGTGCGCAGTCCATGAAAAACATGCGCAAATCACCTCTTTTGTGAAAAACGTGCGC
AGTTTATAGAAATACTTACTTTATTGCCGAATTTCTAGCCACTCGATGTTTTGGTTGAGTAAGGCCAATG
TCCTGCAATTTTCTTCCCAACTCATCATCTTTAGCAAGGAGCAATAGATCTTTTTCAAGACCAAGGCAGA
ATAAAACACTAGCATACGCTCCAAACGTAACACCGCTATTGCCCTGTTCAACTTTGCGCAAAGTAACACG
AGTCATGCCTGCACGCTCTGCCAACATAGTCGTTGTAATTTTTCGGCGCAGGCGTGCCAGCTTAATATTT
TCACCCAACGTTTTCAAAATACCTTCCAGCGTTGGTGATAATGAGGCTATTTTTCTTGCCATTTCTAGAA
ATCCTTAATGGTTATTATTATATTCACTATGATAACATTTTGGATATAATAATACTCATTAGTTCTTTTT
TATCTTAGATATTCTAACCCTTTTAGGCAGTCTTTCTTCCTCTAAAGCGCGTCCTGTTAAATCATGACGA
CCATCTACTAAGTCCTCCAAACGATCCGTCATGCCCAAAACAAAGAGAATGTAGACATAGAAGCCAATCG
CAACGGTAGAGTCTCCTTTTTCAATTTTAGCTAATGTCCGAAGTGAAATATCAGCTCTCTCTGCCATGAG
AGCCGTTGATATTCTACGGCGAAGACGAGCATTTTTAATATCGCTGCCTAACTTACGCATTGCCCTTTGA
GCAGGTATTGGCAATATTTTCTTTCTCATTACATCTTCTTTCTTTAATCTGCACGATAATGTGCGTTATC
TTTGTTAAGAGTTATTATCATGCCGATAAACCAATAATGCACCCAATTCCATTTATATATGGGGCTTACA
CGCAGGTGATTGTAAATCCATTTTCATTCATATCAACGACTAGATTTTTAGGATTATCATTCGCTGTAAT
CATACTTTCTATTTCAGTCATGGCAATAAATTCTGCGCCATCGTCGCCACCAAAGGACGCTCTTTTGTTT
TCCCACCATGTATCAAAATCTAGCTTGGTTGGGTCACATTCCTTGGCATAGATAACGAAGAAGCTGTCAT
CCTTGCCTTTGTTGGCGTTGTGTTTGCCGTCCACGGTGTTAGGAAGTAAATATACGCCCTGATCCCCGAC
TAGCATAAAACCAAGCTCTGAGGGGACTTGTTTTCTTTCTTCCCAGTCGTATTTGACTGGGGTTGTTTTG
GCTGTTTTTAATTCTTCTAGCCCTTTGCGAATTTTAGATATAGGGAAGTGTAATTTCATCTTTTTTCTCC
TTGTAATGGTTAGCAGTATTGAGTTTCATGAACGGATAGAACACCCATGAAGTCAACTCAATCGTTCGTC
TTAATCTATCCGTTTTGCAATCATAGCCAGTGCATGTTTGTACATTTCCCACGCCTTGGTGCGACCAACG
CCAAACCGCCCACAAATGAGCTTCCAACGCACACGCTCGGCTCGTAGCCAGACCAGCTTGCGTTCTTCTA
CATCCAGCCAACGAAGCCAAACAAACATCACTTCTTCCATCTCGCTGATATCTTCACTGCTGGGGCGAAT
ACGCATGGGCTGTGCTTCCATTTGCAAGATTTCCATTTCATCGCGAACAATAGCTGGCCATGAGCTGGTG
TAGCCTTTGACTTTTTCTTCTGGCAATCGCCTTAAAGTTCGTGCTGCTTCTCGTAGTCGTTCTTCAACGT
ATTTTTCAGTTTCCGTGATCGTTCTATTTTCTGCCATGGTTTTTCATCTCCTTGTTGTTGTTAATTTTTG
AAATTGTTTGTGAGTTGCTAAGGTGCTGATCGCTTTTCCCTTTGTTGGGAAAGCGTCAGCATTACTCCGT
AGGAGTAAGGGGAATCTTGCCCACTGCCCACTGCATGAAACCGTTGCTGGCTCTAGAGTTTGAACAGTGG
GCAAGTGGGCAAAACCAGTGGGCGGTTGCCCACTAGAATTATTGCTACAATGCTTTTGTTTCTGCTGTTT
TTGATCCAATCCAGTGGGCAAACTGATGGTAAGCAGTGGGCAGTAGGCAATAAAATTGGTGGCAGTGGGC
AACATCATAATTCCCCTTCGCTCAATACAATGATCCATTTTTTTGGATCATCAACGGGAAGCACTTGCGC
CGTTTGTGGGTGCTTAAAATGAGTTGGTAAAATGTGTGTTCCATCACCCAGCGTCATATCTTCAACACAG
ATATATCCCTGACGGCTACGTTGTGCTTGGGGCAGTCCATAAACATCTGCGTTCTTGAAGAATTTGATAT
GCCCTTTGGTGCTTAGAACATTAAGCTTGTCCCGCAGAGAACGAGAGCTACCAAGCCCTGATTTATTTTT
AAAGTTATCAGAGAATTGTCGCGCCGTATAAACGCGCCCTTGCAAAGCCTCACTGTAAATTGTGCGCAGG
AGGATATCCTTTTTACGCAGTTGCGCTGCATCAAATTTTGAACCCTGTGAGCGCATGGCAAGGCGCTCGG
CATTACTATCAACCTCACGCCAGCCAGATATATCTCGCATGATTGTTTTTTGTGGTATCTCTGGGCCATT
GCGCAGCTCAAACACGAGATTGCGTGTCGCCAAGCTTTCATCTGGTCGATGTAATATAATGCCAGAGGTG
TAATAAGAACGCAGACTTCCAGCGCCACTCAGTGCTTGAAACGGATCTTCCTCCACGTATTTTTTAGAGA
CCTTCTTTGTATGGTGGGCAAGGATTAGGCCCGCCTCTGGATTAATGCGATTACGCAATTCCTCCACCCG
CCTAGAGAGGAAGAACATCATCGCATCATTATCGTTTTCACCACCAATCCCACCGCCATCAAACACATTA
CGTATGGGGTCAATGGCAATAATATCAGGGGGGCGCTCACCAAAACGCGCCTTAACAGACCGCACAATCT
TGTCTATGCCATCCTTGTTTAAGATAAGACGAACTTGCGGGGTCAGGACAAAATTTTGCTGTAGGCGTTC
TAAAGTTTCATCTGGCAAACGCAGTCGTTGAATACGCTCACGCAAATAATGATACTGAATTTCGGCTTGC
AAATAGAACACGCGCAGTGGTCGCTTGCTGGATAATCCAAGAAAATTCTCACCTGCGGCCATGTTGGCCA
GTAACGATATAAGAAAATCACTTTTACCAACTTTAGGTGCGCCGCCAAATACAAGCATCCCACCCGGCGT
TAGTACACGAGGCGAGATTAAGTCTTCTGGCATAGGGCTATGATCCGCTCGCAAATCTGCGACGCTATAA
AGCGGAATCATATCAGGCTTGATGGGTTTATCTTTTGCTACCACCCGATCCCAATTTTTCAATATCTCAT
GAATATTTAAGCCTTCCTCAACCGCATCGGCGGCATCCCATTTGGGTGGTTTATCAGGCGGAACTTTTAG
AATTTTGACCTGCAAGGCCCCAGCGCGAGCAGAGGCACTTGCTGCCTTACGTGCATAGCTCAATCCTGCT
TCATCATGGTCGGGCCAAATCAACACTTGTTTGCCTTTAAGCGGTGACCAGTCTGTTTTATCGGGAGGCG
CTTTTGCGCCATTCATGGCGGTGGTGGCGCATATATTTAAGCCAATCAAAGCTTCAGCGCATTTTTCACC
TTCAACAAGGATGATGGTTTTGTTACGCACTATACCTATTTGATTATATAAGGGGCGTGACTCTGGAGTC
TTCATTACGCCTTTAACGGCATCCCACGGGCGGAATTGTTTGCGCCTGCCTTTGGGGTCATATCGATACA
CACTGGCAATCAGCGCCCCCTGTGCATCGGTATAATCCCACTTAGCCGTTGGTTCTCCCAACTTCTGCGC
TGGTTTATGAGCGTTATGTTTGCATTGCATAGGCTGGGACGTTGGAATGCCGCCGCCAATCCAGCTTTGA
ATATCAGTGATTAATTCTTTAAATTGGCTCTTACGGTCGAAGCTTTTTACTTCCGCCCATAGATCAAGAA
TATCTCCACCATCGCCTGTGGCAAAGTCATGCCATAAACCAGCCTTTGAGCCTTTCATTTCAACAACAAG
GCTTTCACCCTTACCACCGCTGGTATCGCCCACAATAAACTTCCCAGCGCGAACTAGCCCATTTGGTAAT
AGAGCGTGCAGCGTTGCTGGTAAGTTTTGCAACAAACGTTGTTTAATGTCTTTGGCATCAGGCGGTTTCA
ACGCGATGACATTTGGCGGTGGGTTTTTGTTCACGTGTTATACCTCATGCCTTATCGCTGGATTTCTCAC
GCTCAATATTTTTGAGCTTAATAATCCCATCTACCCATTGCAGGGCGCGACCAACGGCACGAACTTCTTT
AATTAGCTCTGCGCGTAACTCTGCCAGCTTGCTATCATCCAGCGCCTTTAGTTTCCCCACAGGCGTGTAT
TGCACCCATTTAAAAACCGCGTCTCCAGCGTCGATATGGCCTTGTATTGAATCCTTCATTTCCTATTTCC
TTATTAGAGTTTGTTGTCCCTAATAAGCAGGTACAGTTTTGGCCTCAGAAACGACGACGGCATCTGTAAA
AAAAATTCAATTATTTTTTAAATCATTCTCTAAGCCCCAGTTTTTCTAGATATTCACGCAATCTTTTTGC
ACGGCTCGATAACGTCGTACGCGCTATTCCTGTAGATTTAGATGCCTCAGTGATGCTTTGATCTTTCAAC
AGATCATAAGTTACCCTGATATCTTCAGGCATATCAGCCAGCACTTTGCTCATGTCCATATTATGGTCCG
CCATCTGATAGGAATTTGAAGCAAAGCTATCTCCCCAGAGGGCTTGTTCACTGGCAATACTATCCAGCAA
TTCCATAGAGCTTTCTTCATCCCCAATAATAGTGGAAAGAGATAACTCCTTTTGCCCCGTCCAGCGTTTT
TGAGTTTCCGCCTCTGCAATGAGATTGACGGCATGATTGTTAATCACGGATTTAATGAAGCTACGAGGAT
CACCCTTATTTTCATCAAAACGTGGCCATGCATGAAGGTAAGCCAGCATTAATTCTTGGCTTAAATCTTC
AAAATCATCATAGGTAAAAAAGGGAGACCTGATTAATATTCTGGCTTTATGAGCCACAAAAAAAACGGCG
TAGGAATCTACGCCGTCGTAACGATTGTTCGACATTTTATTTTCCTCTGTTTGTTACGCGGAGCGATGCT
CCACACAGAGAAAAGAATGCAAAATCTAGGTCTTATTTAAGATGTTTATTAGCTATTATTTAGGCGTAAA
GAATACCAGCGCATCCAAAAGCCCTGTTAACCAGTATCTACAACCCTTGTTAGAAATAATGTGTTTTTGC
GTGAGGAAGTAATGATCATACGAATGAATGAAATAAGATCTCATTCCTATGATGTACTGAGCGATTCTTT
ATTAGGATCAGACGACTGCGTAAATTTACGCTTTATGGCTAAGGCCAATATTTTAGCAACTTCCTTTATG
CGCTCATCTGCACTCATATCATCAGTATTTTTTGGCTTATCTTGCATGTATAGGATCTCCTTTTATTTAC
TCCTATTCATGCTGGTACAAGATTGGTTTGAAAAATGACGACGCAGAAACAAAAAAAGCGCCCCGCAAGG
GACGCTCATATTATTGATAAGGAGAAAGAGTTCTAATTAGGGTAGGCAAAACCAAACATATCGCGTTGCT
CCCTCCACGATATTGGGAAGCCACGAATAACATTCTGCAATGTAAGAGCGCGTGGTTGCGTGCCATCCAT
AATGGTTTGAATAATATCTGGGGCTAACAAGGTAAGGCGTATCAGGCGGTACATATGAGTTGGCTCTACA
TCTTCTTTTTGTGCAAGTGCCTTCGGCGTATCATATAAACCTGAATCCAGTTTTTCTTGCCAGGCGAATG
CTTTTACCAGAGCAGATACAAACACCATATCTTGCTTTGGCCCTTCAACATCAACGATTGCTTTAATGTT
CTTTCCAGTAGGTGATACAATCGTTTTACGGCTATGTCGGCGCTTAAAACTAATCGGGATCGTAATGCTC
AATATTTTACTTTCGTCATTATAGGCAAGCATGCTCATGCTGGTCTCCTTGTAATTTATTTATAATTGCT
GAAAAGCCATCCAGCCTTAAATCAACGCGTATGGCATCCGTATTTACGGAGATATTTTTAACCAATAACT
CAACAATGCGTTGCTGCTCTTCTGGATTAAGCAGCTTCCAAAATTGATCAAAGTTTTTAATTTCTTTGCG
CAATTCTTCAAGACCAAAATCAAAGGGAATATCTTTTGATGATTTAACTTCTCCATATGTTTTGGTTAGT
ACCTCTGGCGATTCAATCATCTGTTTAATATGCCCAACCACCAGCGCATCAATTTCTGCCGCGGGAAGTG
GCCCAACCTTGCAGGCTTTATAATGCTGGTGGATAACGGTTGTTGGCGTGTAATACCGATAGGTACGTTT
TTTCTTAACCGTAAAGCTTGGTGTCATCGCACAATCACAACATTCACATCTAATTAGACCGCGCAATAAT
GCGGGGTGGCGGTTGCGTGTATAATTACCTCGGGCAACAGGATCTTGCGCAAATATTGCCTGCACTTTAT
CCCATATATCTTGAGAGATGATTGCTTCATGCTGCCCTTCATAGGTCTTATCTTTATGAACAATCTTGCC
AAGGTATATCTTGTTTTTGAGCAAACGGTAGAGGTATTGTTTGGTGATAATTTTTCCACCGCGCTCTTTA
TTTGTACCGCTTACATATTTCTTGGTTCTATAGCCATCACGATTTAATTCTTTCAAAAGCTTCGTGACTG
ATCTTAATGTAATAAAGCGTTTGAACATATGCTCTACGGCTTGTGCTTCTTTCTCATCAATATAAAGCTT
ACGATCCTCCACCTGATAGCCCAGCGGTAAAGCTCCACCCATAAAGATACCTTTTTTCTTGGAGGCGGCG
AACTTATCGCGGATACGCTCACCAATCACTTCACGTTCAAATTGAGCAAAGCTGAATAGGATATTCAGTG
TTAACCGCCCCATGGAATCTTGCGTATTAAAATGCTGAGTCACTGATACAAAGCTGGTGCTATGCTCATC
AAAAACAGATACCATCTGCGCAAAATCAGCCAGAGAGCGTGATAAGCGGTCAATCTTATAAACCACCACC
ACATCAATCTTACCCGCCTTGATATCCTCTAATAACTTCGCCAGCGCAGGACGATCCATATTCCCACCCG
TAAAACCACCATCATCATAATGCTGTGGCAAAAGCTCCCAGCCTTCATGCTGTTGAGATTTTATATAGGC
TTCCCCCGCATCACGTTGTGCATGGAGAGTATTATATTCCTGATCCAAGCCTTCTTCCGTCGATTTACGG
GTATAGATGGCGCAACGTATTTTTTTCTTTTTCTCACTCATGCGGCGCGTTCCTTAATTGACCTAATCAA
TCCAAAGAAGGTGTTTCCATTCCAGCGCGTGCCTGTAACCTTAAAAGCAATTCCGCTAAGGCTTTTGTAA
ACTGTGCCTTGGTATTCAAAGCCCTTAGCCAGCACTGTCACATGATGTTCTTGCCCGTTATATTCCCTAA
TAAGCTTTGTCCCAGCCACTGGCCTTGTCACAAGCTGTTTGCGTTTTGGTTGTTTGCCATTGGCAGCATC
GTAAAGGCGGTTTTTAATCTCTTGAGGCAGTCCGCCATATTCCAGCTCCTGCATGCGATAAGCCAGCCTG
TTAACCAGCGTTGCCTTATTAAATCGAGGTGGAGGGCTATCAAAATAGCTTTGCCACATATCCCTTAAAT
AAGGTGTTTCTTGATAGCTCAAAAGAGCAATCTCTTTCTCTATTTCATTGTTATACATCGTTTTTTCCTT
CCATATTCGTTGTTCACACATGAATGCTTCGCTGGGGCAGTTAGTCCAGCTAAAAGTCTCACTTTCTTTA
GGTACAGAATTCAGTTGAAAAATGACGACGCAGAATTGAATTTTTCTCATTATTTTTTTGGAGGAGCAGT
TTTTATTTCGAACTCAAGAAAAGATAAAACAGCAAAAACCCATGTAAAACAAAGGGTAACAAGCTGTCGG
TTAAATGGCATCCAGCCGACAGCTTTCTGAGAGAATGGGG

>1_Phage_Bin4 length=29326 depth=1.00x circular=true
CACATTGATAATTTAGTTATTATTTCTTGGCCGGGCGGATTACATGCATCAATTAAAATACAGTGTCATG
TAGTGATTGTAATTATCAAATAGTATGTAGATGTTTATCAGTTATTATCATAACGCTTACCATTAGTCAA
TCGCTATACCCGGCACACTTGGGTATTGGATTTTGTACAATTTATCAAAAAATATAAAAAACGACAAATA
TATAAAAGCGAGGACAGCTGAAAATGCAGTATTAAAACTCGCATTAAACGCGACATTGGCAATTCGGAAA
TCAATATAGCCCTTTATGATCTTAAATATTTATTATCAATAACAATCAACAGGCTATTGCTATTGATGTT
AGTCGAACAATAATCAAAACGCCAAGACTTAAAATAATACAATGCAATACAGATGGGATCACTTATTTTT
GTAAATAAACGTTATCTAGAACATAGAAAAATTATGCAAATGATGGCAAAATATAACTAAATTGGTATTA
AAAGAAACATTATATTTTTGTATCTACATAACAGATGTTAATAATTATATATAGCTCAAGAGCAAATAAC
AAAAAGTAAAAAAAAGAAAGGAAAGATTTTTATGCAGTGATGATTTGCAATTATCAAAATCATTCCATGA
AGTTTTTGCAAAAAGCAGCTGAAGGCTTGCCATCCATAATAAAAATATTGCCGATTTTGTTTATCAACAT
GATGGTATTCATGATTTTGTATTTAGCGCAAAAAACCCAAAAATTCATCATTTACTTTACGGTGACAAAA
AAGTTGAAATATTTTACGATATGTCGTTAGTAAAAAGGAAAACCATTAATAAAGATGATGCCCAAAAGTA
GAAATCAGGCACATTTAAACGAAAAATAAAATATCAGATGATATTTTAATAAATATTAAAAGAGGTAGAG
ACAACTGGGATCCTGTATTCGCTAAAAATAAATCCGTTTATGAAGATAGAAAAATCAGCACTTACAAGCA
GGCACAACTTTGCAGATCTTAGCAGTATTCAATCAATCAACGATATTGATGATATGATTTTTATATTAAA
AAGCTGAAAAATATTGCAGTTTGTAGTATAAAAAAGGAGAAGCATAGGATATTTGAACAAAAAATAGAGA
CATTATCTACAATCAGAGATAAAAATTGAGGAAAATCGTATAAATGGATGAAGTACTGATTCACCAGGCG
TCCCAAATCCTTGTTATTGTTGACGGTCATATTTTTTATTGAAGTAAAACACAAGAAAGGAAAAATATCG
TTTGTACAACAGCAGTTTAACGAAATAAAAAATTGGGTATAAATATCGATGTCTTTTTTCAAAATGACGA
TAAATATAGAAAAATCACATGAGAAATTACACGCTTATCAAATAAAATGATGAATCATCAATGTGTCTAA
CCCACAATCAATGATTTGAGGAGTTCTTGAGTGTGGAAAACAGTTTATTACATTGACGACAATCAGTCTT
CAGCTGAAAATGAAGGCGAATCAAAAAACATTAGTAGTTGCTCCACTACGCGTAGCAAAGTGTAGTGGAT
CGAAGAATCTAAAAAATGGAAACATCTCAAACACTTAAGAATTTTCTGCTCCATGGAAAAAAATGCAGCA
CTCGATGCTGACTGTGATATTTATTTAATCATTGTAAGTTTGCCGTGGCTTGTTGATAAATTATCAAAAT
CAAATCAATTTCCGTTTGAATTTTGTTTATGATGGTTTAAAAAATGAAAAAATGCGCGTTCACTTCGTTT
GCTGGGGAAGCATCAAAATATATCAAAGATGATTTTGGAAATACTAAAACAATAAAAAAATTAGGATTTA
AATCATTAGTCCCAAAATTTAAATATATTACAGGATTACGCACGCCCGCATTGCAACTTGATTTCCGATC
TTTTGGACAATTTTTGGCAATCGATAATGGACAAAGATTAGGAAAATATATGCACATTATCGCAATAATT
ATTTTTATTCTGATCGCACACTTTCGGGTTAGGTGGACACTCACAAAAATGAAACAACAAATTGAGAGAT
AAATAAACGACATTACACTGAGTATGAGTAATGCAAACTAAGTATATCGATTTACCAAAAATTGCGTATA
AAGATATCTGGTTGAATTACCGAAACAAGCGAAAAAACACTATGATGAATTGAGAAAAAATCTATTTACA
AATTTGATTACTGGTTTGAATTAAATTATTAAATAATTTATCTGCATCAATAAATACTTGCAGATCTGCA
CATGTCTTATTATGATGATAAACAATCATGGACTAAAATACATGATTTAAAATTAAAAAAGCACTTGATG
AAATTTTAGAAGATGCAGCTGGACAACCTGTTTGTGTGCATATAATTTTAAATCAGATGCAAATTGTATT
ATGCAATATTTTAAAAAATACAAACCCCGTCAATTTATGTGAAAAATCAAAAAATACAGAAAATAATACA
GAGTTGGAACAGCGGAGATTAAATTATTAATTGGGCATCCGGATCAATGGGGCATGGAATCGATAATTTA
CAATCAGGATCAATTGTCATTTGGTTTCGGTTTGCCTTGGTCACTAGAGTTGTATTTACAAATGAATGGA
ATTTATCGTAAGGACAAACAAAAATAGTATCAATTGTTCATATTCTGGCAAAAAATACAATCGATGAAAT
TGTATTATTAGCGTAAACAACAAACAATGACACATGAAACTTAAAAAGCAATAGCGCAATGATAAAAAGA
GCAAAAATAATGATTGACGAATTGAAAAACGGAGTGGAATTGAAAATGGGATTAGATGAAACTAAAACAT
TACAGACAATTTCAATGACGTATTATCAGCTTGTTGTAAAACAATATATAATATCTAATGCCTTTATTTG
ATATGTCATTATTGATAATGACTTATCAAAAATATTAGGAGCATTCACGAAATTGTAGTAGTCAGGTTTG
AACATCAGATCTCGGATAAATTGCCGGACGTCTAAAACCAACAAGGTGAAGAAAAACATATTGCAATTAT
TGAACGCATATATTTTAATGCGATCGAAGAGCAATCCGAAATCATCAATTATACAAATGAACGAGATCTC
ATTGGATCATTCAATGATTTATCAAAAACAAATGAGGATGATAATCAAACATCTAATTCTGATCAGCAAT
TTAGCTTGCTTATTACTATTAAAAATTAAAATCAAGAGTACAAACAATTTCCAGGAGATATGAGAACAAT
CTATTTCTGAATTTACAAAATTTAATGAAATCAATGTATTAGTAAACAGCAGCAAAAAAATGGATCACTA
TGGGTGATTCTCAGAGTTCGTCCTGCTCAAAGCTAACGGTCAAACGATCGAAACAAACCCTTTTTCCAGA
TGGGTCAATTGTTAGATTACCCCGGCGATATATCGCTTGGCGCGACAATCGATAATGATCAATTGTCATT
TGCGGCAGTGTTGACCAAATTAAGTCAGATCGTTGCGAACGTCAAAAAAAACAAAATCAATAAACCGATC
CGCCGCTAACGATTTGATGGATCATTTTTAAAATTAAACCCATTTATATCAAATGTTTTTTAAAATAATA
TAAATGATAATTTCGCCGCGAAAATATAAGCTGTCTCATCTTGATCGCTATACGACCTTACGATCTTTGG
GTAAATTACCTTTCTAAAGGATCAATGACTCTGGATAAAATAGGCGTTGAAACTTTTACATTTCATCAAA
TTGAGCTATTCATTTTCTTTTGCAGTCGCAACTGGCAGCGTTGTGACAATCATTACGTTAATTATCGCGG
AAAAGAGAGTTGCCCCGATATAGCAATAATCGTGGCATCGTATTGAAACTCAATCACCTTCTCAAATGAT
TTCAGTCAACCGGGATGAAAAATTCCCTTGTCCGCCATTGTTTTATATTTTTAACATCAGTGACAATTGC
GAATTCTTTTTCTGTCTCAAATGTATCATTTAGCGTCAAAAAGTTGGATCATCAATATAAATACTAGTCT
CTTTTTTGCCAACCTCGGCATCTCTCATATTCAACATTAAGCTAAATCAACAATTGCTCCGTTCATATTA
TTGAACAATTCACTAAAAATATTTTTGAAGTGGATGTTTTGTATTGAATTTTAGGAGGTGTTATATTTTC
ATTTATTTTCCATAGCTAAATAAATTGGATAATATGAATCAGCTTCGTTATGCAGAGGAGCCTTGAGGAT
AAACAATTATATGCTGTACATTAAAAGATTGTTCTAAAAAAACATATCCCCATTTCCTGGAAAGTTCACG
TCATAACATTGATAAACTTCGTTAAAGAGTTGGAAAAATCAATCGTTTGGATTACTTCACGGTTCCAGTT
CCTTCACACATTGATGATAAATGCCCAACCGATCGATACATTATATCCTTTTGTGGCAAATAATTTCTAA
ATCCAAAGTAATTTTGTTGGGGTAACAGAATTTTTATCACATCCAATACCCTATAGCACTGTTCTGAATT
GTTACAGACAATACCCACCATTCTGTGGCAGGCGGTATCTTATTTTCCCGTATTTCTGCAATATCAAATT
TTCCGAGGTTGCATTATAACGTAAGCTTAAAAGTGATCCGATTTTAACTCACCGGGTGCGCTGTTTATCA
ATATTTTAACAAATAGCAACATTAATTGTTGGTACCTGTTAATGTTCCCAATTTTGAAATTCAACTAATC
CATCGATATATTCTGTGGCGTTTGTTTCCCGCCAATTTTTGTCAAGACATAGCATTTGCAGTCCCGAATC
TATAAAATGTTCCGTTTAGACATAATTGCAATACTTTTTCCCGATTGTTTGAATACGTGAGATAAATTAA
TACCCGATTCAGTGATCACATTTTGGTTTCTTGCGGGACTTCGTCCCACTGCTGCAGTTAATGTTCCCGT
CACCTTATTACTTAAATTTTGCAGATAACTCTAAATTTTTCTAAAAATTATATTTGTGTTTGCAGGTTTT
AGCTGGTTGAATAAACATTCTAATACGGATATCCCCGCTCCCAAAATTATCGGAAAAACCAAAAAAGCGA
TTAGCTGCTTGAAGCAATGAATCTAACAACAATAGTATACCGCTTCTTTTGTATTAAATAAAAAACTAGA
AATAAAGTGAATGTTGTCATCAATCCCCAGTGTGAAATGCGAATACACCTAAGTTTTGCTAAATTAACAA
AATCTTGAGCGGTTTGTACGCCAGTTGTAATTTTGATATATTTTTCGACATGAGTTTAGTACCCTACTTT
TTAAAACAATGATCAGGATCTGTAGAGTGCTTACTCCATTCTTCGATAAATTTTACGGTGCGATCAGCAG
CCGTATCATATTCAATCAATAAATCCATTTGCATTAAAAGTGCCTGCTAACCCGCAATAATTTACCTAAA
ATTGCTGTTTTCCTATGAGCAGACTCAAATAAACCCGGATAATCTGCCAACTATCTGTAATTGTTCGATG
TCGCGTCGATTAAACAATGTCAAAATGTAATATTCCCAATACACCGATTTTCCAATACCAATTTATATCC
CCTCGTGGCTCACTTAATTTGAACGTTTCATTTGCATTCACCCGTTTCCAGATCAATTGTGTGAAAATCG
CGAACGGTAGGCATCTTCGTCGATATTGCCAACGTCAGTTTCATCTGCAAAAATGCTTTTAAATTTGCGA
TTACCGACGCTTTCATTGTTTCACTTTTGGTACTAATTCAGTAAACTTTAAAATTAATCACAATGCACAT
TGTCAAAACTATAATGTCATTTTTGAAGTATTTTGCATTATTTAAAATTTTATTTTTGACTGTTTTTTTT
TCAGATGCTGTCGGAATTGGATTTGTATCGATGTCGCGCATAAAATGACAACCGTGCCGAGGCTTATTGA
AACGGTTTTATATTTCCAGTTGCAGGCGATCTTGGTTTTTGTAACAATATAATGAAAAATTTTGGGTGAC
TCAACCAAAATAATCGCATTTTAATATTATAATCATTTTGATTGGCACCCGTAATCGAAACTGATTGCCG
CTGATATCAATTGATCTTCTCAAAGTAACAGTTGCAATTTTATCCAGGCGCACAATTGATGTTACATTTC
TTTTTCCGATAATTGTGACTGGCGGCTGAACAAAAACGCGGTGACTCCGGGTACTTTTTTGTATAGCAAT
ATCTGACATTAAAATGCGCAACCGGTTTTGAATTCTATCGAGTATCTGGGATCAAATAAATCAGTTTCTG
ATCTTGCCACCGCCCACCACCCAAAATCACAGTCAAATATTATCGATATTGATCAAAGGCGTTTGTGTAA
TTATAAATTTTCACCAGGATCACAATCTGTATTTTTCCAAACTTGACCGATTTTATGGGGACAACGATTT
GATGTAAATGATGCAATAGTGTACCCGTTGCGGGATGATGGAGTTCTAAAATATCATATTCCAGATATTA
AACTAGTGCTGCTGTGACTGTAAATCTGTCACATTCTATTCATTTCAATGCTCGAGTGATTTTTACATTG
TGCAAGATTATGATCAGAAACTGTTGTTACAGTGGCAACATTGACGTTCAATACTTTTTTACATTAATTA
TTGATTGGAAATTGTTGTACTCTGTTGAATGATAATCATTTTTTGTCAATTGAGATAATCATATCTTTTG
CGATAACCGCACAGATCTGTTGCGACAACATTTCGCGATTGTGTTGCGGGCAATCTTCATTTCACAGATC
AGCCATCGTTCTAAGAAATTTTGGTAGCAGTATCTGGAAAATTTTCGCCGTATGGCGATCTTAAGTTGTG
AGTAAAAATCAAAACGATTAGAAAAAGAAAGTAACAAGTGCAAGTAACCATGAATTTTTTAAAATGGGTT
AGATTCTGCAAAAAAGTTCACGTTGAACATCTGTTTTGCCCCTATTTTCAACGTCGATTGCTGATTTTGG
TATTTCAAGCGGCATTATAAAACTCCTGTGTTATTCCATAAATCAAAAAATCGACGTTCGACTTGAAACG
ACTACGATTAATTACAATTTCTAAACTCATTTTATTATTTTAATAATAATGACTCTAATCGTATCAATTG
AAACAATTAATTATCGTCAATAAGCCATTGCAAACATTTTCGTACTTCGTTTTCTATACAGTTAATGATG
ATCTTATGATCTTTGCCTGCTCAAATAACCAGAATTTTGATCCATTTTCAAAATTTTTATTTTCATTCAA
TCCACCCCAGCGATAGTGAGATTCGGCGACTTCTGATTCATTTCGTTTTCCCCAAACAAACTGTATATGA
AACTCATATCAGAAAAAATTTGATCAATATATCACCATTTTGTAATTGATATATCACATATAATTTAGAT
TTTGGATCAATCATTAAAACCGCATCTTTATCATTTGACATTAAATAACTCCGTTAATATCAGCTTCCAC
AGGTTTCCATCTAATCAGGTGATTGATGGTATCATGATTCTCAATATCTTTTTGATTTGCAAATACTTTT
CAGTAAAATGTATCCTTAATATTCATTTTATTTGTTTTATATTAATATTTTAGCATCGATATTAATATTT
TTGGCATCAATATTAATATCACTCGCTTTAATATTAATATTACATTTTCCTTTATTTCCTGTTTCAATAT
CGAGGTCCCCATTTTTACGCCAGATAATAAATGCATCAGTGGGTGGATGATAAAATGCCACTTCGCTTGG
ATTAGTTTGGGTCTTTTTTAGAGTGTCACGATCTTGCTGCTCGATTTTCAGGATTATTTTGAATTCAAAA
ACGTAAGCGCTAATGCATCGGGCATAACATTTGCATAATTCCGTAAGGAAAAAACTAAAATCTGTCTGAT
ACTTTATTTAAATACGTGAGTTGCTGAACTGCAAATTGAATCATCTGAACTCGATGCTGTTATTTTTGCC
CATATACTAAATTTTTCATAAAATATTACCTGCAATTTTATTTGTTGATATTTTTTGATATCAAACTATA
TGCATTTTGATTAACAAATGATAACATCATTGTTATTTGCCATTTTTGAATCAAGTTTAAATATGACTGC
ATTACATAACATTAATTCAGATTTATCTAATGTTTATCAATCTTGATATAATTTATTTATTTCCCAAGTG
GAGAATTCAGATCGGATGGATCAACATGATGACGGATAAAACAACAGAATAAAGTCAAACTTCGAGGCAT
GACGTATATTCGCCCACATTTGCTCGATTCAAATACATTAGAATTTGGTTTGAGGGATTCAGCAATTAGT
GTTAATTATCGACGATCTCTATTTTTGTCAATTATTTTATCAGATTGAAAAACAATTTGTTCGATATCAA
TTTTACCAGAAGTATTGAGCGTGACAGGATTTAATTGTGAGACGACACTATAACGATTAAATCGATTAGT
AATATCAAAAATAAAACAACTGGATAATACATTATTATCATCTGCACCTATAATATGTTGTATTTTCCGA
TCCCCGACATCTTTTTTTCACGTGATCACAATATCGCCATCACGAGTTCAGTGTGATCAATACGTATCTT
TCTTGCATATTTTCAATAAGTTAAAGCATTTTCTTGAGCTCTGGCGATGTAATATCTTGACTCTTATCAA
AATCATTTACATTGATCTCATCAATAACTTTTATTTTTAAATTTAAATGTGCAACTACTTGTTCTATGAT
TTTTTTAACAGAAATAGGTGACGTAAATCCAGATATCATATCAAATGTATATCTAAAATATCTGCAGTTT
TATCTCGCCTTGTAATTTTTAAAATGCAAGTTTTTTGTCTTGCAAGACAATAATACGCTCAATAATCCTG
TAAAATAACAATATCATCAATAATAATTTACTGGCAGATTCCTCACCAGAAAAGGAAGTGGATCACCTTT
TGCTGCTACAAAATAAAAAACATTGGTTAATGCATCAAGTCTAATATCACATTGTGTTGATGTAAAATTA
TCATATTAGATCCACGTCAACTTCAATTTTCTGCTTATTTATTTTATACGTTAAAATCTCAAATTCGATC
ATCGACAAATAGAGATATCAATAAAATCATTCAGAATCAATGAGTGCTCTGCATGATCTGAACTTGCATA
TGTTGATAACTTCAAGTATGATGGCATTGTATTTATATAAACATTATTATTTGTTTTGCATTGAGTTTTT
CTCATCGAAAAAACGTTGCAATTTCACGCATATTCAGTTTGCATTTTTTACATCATCTGATGCCCCGATT
GCATCACTATTTTATATTGTTTTCAGCTTCATCGGCAGCTTCTATTTCTCTAACATTTTTATTCAATTTT
GTTGCATTCAATAAGCAAAATTCAATGCAGACGCATTAACTGCACTGTTTAATAAATCTTGATTTTGTTT
TGCCGAATGCGATCTGAAAGTGTTTGTTTTAGCCAGCATATCATTTTTCCCAAAATTGTAATAATTTGAA
TAGTTTTGCTGTATTGACTTTTGTATCAATTAAATCATTCATTTAAAAAATAAATCATTTATTGTTTTTA
TGCAATTTTGGGTGAGATAATTATCTCATTAATATGTTCAGTGATGTCGTTAACAAAACTATTGAATTCA
TTAATATTATCTTTGATGATTGCTGAAAACTCAGTCGATTTAACAACTGAATCGATAATTTCATTTACTT
TTTGAATAAAGATACGTATAGATATGAAAATTATCAATATCATTATAATTGCTTTACAAACTAAATCGCT
TGAATTAACAATTTGATAATGCCGTTGATATTTGTGGTATTCCATGATTTTTTGAAATCTCAAACGTGAC
ATTTAATATCGTACTACCAAATTATTTGTATTTTCTGCAATATCAAAGTTTGTTGCAACAACGTATTTCG
ATCAAACCGTAAAATGGATGAATCAAATCGCCAGAGCTCTTATCTTCAGTTGCAAAAAACAGCATCTCGA
TATTCAAAATAATTTTGTTTTGTTATTATTATCAGATAACGCTGCAACGATAATAGCTAACTCATACGTT
CTTGGTTGTAAGCCAATATCTTCTATTGTTTGCGTGTCTCCGTTTTGGATATTCATCGACAATTGTTTTC
CCCCCAAACTGCACTAATATTCAGAATAGGTATATTTTATACATACCATTAATTATTCGTTTTGATTCGC
ATCATCAATCCGTGTGACCATGATTACACCCAGATTTAAATTATCTGAAATCTTTGTTTCTTACAATTAA
TCGTTTTTTCGGTACATTTCAAATTTACATTAACATCGGCCCCGAGAATGCAGTGAGACGACTGGCGAAG
AAACAGATGCAATTGAATCTATTTTCACTTTTAAAAAATCACCTATTCCCCGAATGTTTTACTTATATCA
AATGACGAAAATGCATCTAGTTATTACATTACTTATTGATTTTAATGTTGATTCAATTGTATTTTTAAAC
AGTATCCACTTTTCTAAAATTGCATCGATAGCATTATTAAAATTTGTTTTTAAATCTTGCCAGAGCAGTT
GAATAAAATTTTTAGATTATTGATTTTTCTTTAAAAACTTTAACAACATAATCCAATTTTTATTAGAATG
TATATAATTACCTGCAGTGAGTGCGTGAATTGCAGCCACAATTAATAAAATAGAGTTAGTAAAACTCGAA
TCCCAATGTACCTAACGAAATGATGGATGGACCCACAACTGCTACCGTCCTCCTAAAACTAAAATAATTT
TTTAACAGGCGTGGAAATTTGTTTATTGTATCAATCAATTTCCTATTGCATTCATTATTTTAATTGCGAC
TAGTAATATTTTGCCAAGCGCTTCTTTTAATTGTTTTTGTTTTTCTGATGCGCGACGAAAACATTTGCAT
AATCATTTTCCAGGTTCGACTCACATCTCAATTGATTTTTACTTTGTGATGTACACTTAATATCGTAATC
GCTTTGGCATTTCAGTTAACCTTTGGTTCTTTATAATTGTTTAGTTTGTTTTTTTAAATGCAAATCATTT
TGACAGTACCAGCAATTCCCAACGATTGCTTTCAGTTTCACCCAAGTGCCAAAGTCAAACTTCTACTGGC
TTGTGCCACCTATATCCAAATTTTGAAATAGTGCTAAATCAGCCGCTTAACATTTAACTTTTTTGATAAT
TCCAAAGCCTGATCATCAGTAAACCCAAAGCCTACTAATAATCACCTGTATCTCCAGTAATTTTTTGACG
TTAGACTCATAAGTCAAAACTTTTGCAATTCTTGTATTTGATTAGCTTTAGGTTTTAATTGTGTCAAAAC
TTGATCAAAATTTGCTTGCTGTTTCTGCTGCATCAATCCAGCATCTATCATTGATTTTGATAAAAACAAA
AAATGGCGTAATAGCAGCTTGACATTTCGCAAGCACCATTAAATTTTTGATGCTCTCTTAATTTTAGTAC
GTATTTCTATCATTTTCTACAAGTTTTTAAATCTGGAATTTAGTGATTGTGTCGATTTTTTTACATTTTT
GCGCAACACGACTAAATTTAATCATTCAACTTAATAATAAAACCAACTGTATTACTCATGTTTTAATTTC
CTTTCTCATTTTTTGTTTCATTATTAATTTATTAGCACATTTAATAATAGTAAAAAAATTCATCAATTGG
CATAGCGTTAATTCACCTGTAAAGGAATCCCCATTGAAAAATGAGATAATTTTACCAGATTTCGAGACGA
TAAACGGTCACATCCCATCAGAGTTTTGCAATAAAATTTTGATATATTCTATCATTTTCAAAATCATCTA
AACTCATTTTCAAGCAATTGTTTTATTAGGTTTTGCTCTCTCAGTCTATACTGCGCCCGATATAAATAAA
TCAGCGAACAAATAAATTTTTGTCATATCACAAGATGATTGCATCATAACAGCTAACGCTTGACCGCCAT
TTATTTCACGGACTCATTGATCGTCTGTTTCTTCATTTGATTTTTCAACTTTTTTAGCATCAATACCTGC
TCCTGGGAAAGATAAATACCTTCACAGCAAAAAAATGATGATTGATTAAATTGGGTGCGATTAATTCAAT
AAACGTTCAGCCGGTCATTTCTCCTTCTTTATGCGTAAAGTAGGATCATTAAATTGAAATAATAATTTTA
TCTGTATCGTTTTTTTTATCTCTATTGGCAGTTAGTTTCCAAATTCGATATCTAATTGCCTTTTGTCGGC
AAATTAATTTCATTATTTGGAAACTTCAATTGATGTGCGTAAAATGCGTTAATAAACTCACTTCCCCCAC
TCGCTGATTGTCAACTCAACAACATTATCATTAAGTTTTTATTTTCCATTCACAATAATTTCACACATAT
CAGCGTTGACGGTAATGAAAATTTAACAGTACTGAATTTTGTCTTAATCTTCTGAAAAAACATTTCTGGT
TTGTCTACCACCACCACCGTATTGCGTGTTTATATTCTTGAATCCTTCAGTGTAGGATGGTAGGTTGATC
ATAAGCGACAATAGTATTATTAACTAAAACTGAAATATTATTTAATTGATTATTTCTCATTTTTATGCGT
CTGTGCTGAATGCGGTTTTTCATTATCCATTAATTTCTCAGGTTAAGTGACAATTGGAACTGTCATTTTG
AATATTGGCGCCAGGTGATTTATGTAGATGGTCATTAAATTGTCATTAAAAAGTTAAATTGCATCTTCCC
CAGATTTAATAAAACAAAATTTGATCCTTAAATCTGATAAAGTCGTTTTAAAAACAAACAATTACTAAAT
GCATTTACCATATCGACCTTTTATGATCTCCCTCTATCAATCGCGATTTATTGCAAAACGTTTTCTTAAA
TTATTAAAAAAATATTCGCGCTTGACTCGTATCAACTATAATTTAAAAATGAAAAATAACATCAGATTTC
GCTTCTATCATTCTTATACATTGTCACCATTTCACCGCAATAACTACATTATTACACGGTGTACCGATAA
TTGAGATTCAGCTTTCATCAAATCTTCGATTCAGATCATCAAATCCTCGTCCTGTTTCATCGGGACAGAT
CGGCAAGGTGTATTAAATAAGGAGTTTGATGCAAAACCCGAGCCGCAGAAAGCTGTCACGTGCTCCTAGT
TGAGATGACAAGAATCGGTACTGAATCCATCACTGTCTACGATCTTAATCCCCGATAATAAACTGTGACA
CAATCACCGTTGGGATCTTCGACGATTGAGGCCCCGAATAATTTGGTTCGACTTCTTGTTTATCGCCAAA
AAATCACCCATGCTTTTGGCTGTTAAATATTTAAACAATTTACAAATGTACAGTGCTTGATAAATCTAAC
TATCCAACACTTCCATCTGGCAAATCTGGGATCTAACAGGTTCACCAATATTAATGTGTCATTGATGTAT
GCGGCTCAATTCTTGATAACGTTTATCACCAATGACATCAAAATCCAACTAAAGTTGGATCATTAGAACC
TTGAGTTGCAAGATGAACTAATGTTGTGATTTCGGCTACTTTTTCCACTTGAAATTCGGTTGGAATACTA
TTTCCGTAAGTCCCTTTGTTGATTGCTGTTAATGTGGGCAGAAAAAATCACCAGCTTTAACTGGTAATGC
TTATCACTGCTATTTACTTCTGATTTAATCTTATCAGATTTTTCAGCGGTATCATCTTTTTACTGAAATT
GTTATTTTATAATTACGTTCAGATCCGCAATTAAAGTGTCACTGCAATTATATATTTCATCCGAAATCGT
CGCTGAAAAATGGCGGCATGCCCGGCATTATTATCATCAAAGTGCAATGGCATCAATCGTAATTATTTAT
TTCTTTTTTTGTTTGCTCGGATCATTTCGCTAATCGTACTATTTTACAAATAATTTATCTTCTGCACCGC
CATTTCCGATTGACTCGATTAATGTTCCCGATGCAGCAGTTCCTGCGTATTTTTGTCCGACAAACAAAAT
GCGTTGTCCTGTATTTTTTACTTTTTCAGATGCATTAACAATATACAGTAATTTTAGGTTATAAAATATT
AGTTAGCATGTTTATTTTCCTCAGATTTTTAATGTTTTTGACATTTATGTTGTATCAATCACTGTTTTCT
ATACAGTGGTCATTTTTGAATCTTTCATTCTTCATCGCCAAAACGATTAATAACTCCGTTTTATCATAAT
CAATTTCTGTATCATTTTTTTTTTGAATCTTTTAAATCTGTGTTCAATTTAATTTTCATAACATCTCATC
ATCTAAATTTATATCTGGTTTTATTTCGGATCCGATATTTTGTTTTTGGGTTAAATCCATCTCTCAAATG
CAACATCATTATCATAACCAACTGTATCATCAAACTTCCCTAATAGAATATCATTTCAAACGATTGTTGA
TGAATATAAAATGCAGTATTATAAAATGAAACCGATTACTCGTTAAACATGAGTGCATTGTATTTTTTAT
TTGTCAAAGACTATCAAATTTTGCAAATAATATACGCTTTACAAATGGGTTGAAATAATTCTTCTGCTCT
ATCAAGTGCTTTTCGACATGAAATTTCATCAGACGAAGGTAAAAACAAATAAACTCACGGTTTGTGATAC
AAATTCATTTTAAGTTACTTCGTTGTATAATAAGTACTATTGATGTCTAATGTTTTATTTTATTAAATCA
TCATTGTATCACAACATAAAGCGAGCTTTATTTTTTGCTGTCATATAACTTTCTGTTGCGCTCATCAGTT
ACTACGCACCGAAATTCAGGTTTGTTTTGCGACAATATTGCCATGCGCAGGTATATATTCGCGATCGATT
TCGAATTGAAGGTAATGTCATTAGGTACTGATTTTATTTTTTTAATCCATTATAACTTTGTAAATAATTT
GATCCATTAAGCAATAAACAATTTCCGGATGAAATTGGTCACTATCATCTACTTTAAATGTGATTGTTCG
TCTATTTTTACTTTTAATAATTTAAATGTCATTGAATTCTTTCTCATTAGCACCTCGAAATTTCAACATT
ATAAATATTTTTCTGTCATATCGTGATCAGATGCAGTCATTAATGTTGCAATCAATGCCTTTGCGATTAT
TGTTGATCTCGATTAGGTTTACCATTATATTTACAGATTGATTAACTTTTAAGTTATGCGTTTTTGAATA
TAGTTCATATAAATATTATTAACGCGTGTTAATTCTGTAATATCAATACTATCAGTAAAATCATCAACAA
ATTTCGGTATTTTTGTGATAGTATTGCTTGATACAAAATCCTTGAATATGACGTATTTCTTGCCTAAAAA
TCATGATAATATTTTCTTTTTCTTTGTTGAGTGCATTTTTTAATTGGGACGTGGCTGCATTTTTGATGTA
CCGAATTCTAAAAATTTGGCATACCGCCAGTGCACGTTTTCGACTCGATACCCCATATCCAAATTCAATT
TGATAAATCCTTCTCGAGTTGTAACTTAGTCGCAACAAACGTCTTATCAAATTTTGCGTGTTTCGTCAGG
GCAGATGATCTAGTAGCGGATACCGTTTTGTATAAATTCTACCGTTTTCGGATCATTAAGAATTGCGCAC
GCGCTTCTTTTATAGCGCGTTTCCCGTTTTCAACATCAACGCAGGACGAATAACAGCTCTTGTTGTTTTT
CATCAATTCTGATAGTCCTTAAACTTTTATTATTATTATTAACGATTAATTTCATGCTTTGCTCGCATTC
ACATGTACAGTCAACCCTTCAATAATAAAAATTCTGATTGTTCATCTAAATTTTCAACGTGTAATATATC
AAGTCGTCTATTATCAGCGAGTTTAATCCAGGTCTGTGAAGTAACAGATGGGTCAAAATAAATATAAACA
AAATGTGTTATATTTTCAGCAATTGAAACACCATCAAAGTATGTTTTCCCGTTGACTGTTTTGATCATTG
CCCAGCGCGGCTCATCAAAATTTGAAAATTGCTCATCAAAATCAATTGCGTCAAACTTGGGTGCTTGAAT
ATTTCTATTTTGTAAAGTGATCTCATCTGTCATATCACCAATACAGATTTTTCTATTTTTTTTTCTGATT
TTTTGACAAAGCGACATTACTATACTCTCGATACTCTAAACTGATCTAAAATGAGATAGGCATTAGATTT
TTTATTTGCTTGAGTGAGATCGCAATCACAATCGCCACGATTTGCATATAAATATGCAACAATTTGTTTT
ATAGCTGTATCGATTAATGCATCATATTGATATTTTTTTGTTTTAAAAATGATCTTAACGGATTGTTCTA
TGTGATCTGTTTTTGTCGGCCAGTGCGAATTTTCATAAAGTAAAATTTCAGATGTTTGTACATTAGATTT
TAAATAATAAATATCGGGATCAACAATAACAAATTGTTTATCTACTCGATGCGATATCGACTCAATTGTG
TCAACAGGATCACGTCTCAATAAAATGCGATTTGAAAATTTATCTAATTTAAGCTCCCACCTGATCGCTC
TAAAATCACGACGTGTATAATTTTCACAAAACGTTGTAACCGCATCGATCAATTGTTGTATTAAAGTATC
ATCAATGGTTGTCATAATTTTTAGATATTTTTTCATTGACGATAAATCGACAGGTGACGATGCAGCACTA
AGCCGACTATAAACTTGCATATAAAATTTATTCGGGTGGTGCTGATTTTGGATACGCTAAAATTACAAGA
CCGGACATTTGTGCCCCGCCCGCATTTACATTTGTTGACACAATTGACATACGTTGATAGCGTTTTTACC
CAGTGATCCCACATGTTCGGCCTCAATATTTTCACTAAATCCCGCCAACGATCCTAAAATCTCATTTTTG
GGGACAATTTCAGATTGTGATAAATCTGAATTATCACTTTGCTCAATTAAAAATGCAAAATTGCCATCAA
TATACCCATGGGTCTCTCCTACAAATTCAATCGCCTCATAACCCGATGTATCAATAATTTTTCCATGCGT
GACGGTATTGCTATCAATCAATTGATCAGCAAAAGCTATTTTTGCTTTTATTTTGTGATGTAAGTCATAT
TCAGACATTTTATTTTCCTATTTTTATGCTTTGACTTTTAACAATTTAATCGCTTCCGGCAATGTAACTT
GTCCGGTGTTCCAGCGCTGCAGTGTAAACTCGATAATTGCTTCTTTTTTCGCGTGATATCGTCGCGAATG
ATTGCTAATCCTGTGCGATCAACAATTGTATAGCCCCGCGCGAAATCCCCAAATGCGACAGGAAATTTTC
CTGTTGCGATATCGGGCATATCGTTTGCAATCAGATAAGGAAAACCATTAATTGTGTTCATGACAACACC
CCCCATTCCGGGATTCCAAAGCGGATGGTTGTCGGCACCTTTCAGTGTTCGCAAAAATGCTAGCGTTCGA
CGGTTGAAAACATAAACAGGATTATAACCAACTTTTAAATCCCCGGTTAAATTCATCATATCATCGAACC
AGATTTTTCCACTCGATGCAGAGACTCTCGCATTTTTTGTCACACGTTTATCAGAAGTAAAGCCGAAAGG
TTTTTTAACTCCGTCACCTAATACAAATCCATTCCCCTCGTTTTGAGCAAACGATTCCGCTGAATCACTC
ATTATTTCCGATTCCATGTCGAAAGCGGAATCCATTAACATATCTTGCGTGATTGGAATTGTTACAGTTT
GTCTAAATGCTGTTAACGTTTCGCTGCCATACGTTGATGTACTATCGATTCCTTTTTCAGTTTCTCCCTC
ATATTGTGCGGCAGGAATTGTAGTACGAATTGGGATATTAAGCGATTTTGATCCAATGGTCCTGACGCGT
GCAATCGAACGTATATTACTGATTTCTACAATTTTTTTAGTAATTGCATTATCTATTTCTGACGTTACTA
AAAATCCACCCTGCACATCATTGTCAGTTCTAAGAATAGCTTTTTGTTCATTTGTGATTGCAAATGCACC
CCGTTTCACAAAAGTATCAAGTGCTTTATATTCATCTGAATCACGATAATTTTTTGTCTCTGCACTCTGT
GTTCGATTTGCTAACTCTGTCTCAAGTGTATCGATGCGTTCTTTTATTTCAGTTTCGCGTTTTTCTGCTT
CTTTTGTTTTTTTGACGAATTGTTGATTCTGTTTTTCTTGTTTATCGAGCTCCTCTTGAATTTTTTCGAT
TTTTTCAAGATCGGGCGATTTTTTTTCTAGCTCAATACGTAATTCTTTTACTGCACTGAGTACATCGTTT
ATGTTTTCTACTTCAGTCATTATATTTCTCTCATTTATTTAATTAATTTCTTAATTTGTTTTAACTCTTT
TAACACGTTAATAATTTTAGATTTTTCATTATTTTTAACTTCTGTGATTTGTGCTTCAGTATTCGCGGCT
CTGCGACAAGTGATCCCTCAAATATTTCAGATTTTTTATATAACGGATCCGTCCTTAAATTCAATATCAT
TGATATTTTTGATAGTAAAACCGATCGACATATCGCTGAGTACTCCTTGTCTCATTAGTGAAAATGACTC
GCGACCTTTTTGCACATCAAGATTAATATTACCGACAACAAATAATCCTTTTTTGTCTTCTTTTACTTGA
TCGATCGGAAACTCACCGATTAGATGTTCACTTCTATGTTGATACATCATTCTAATTGAACGATTATTTT
TTTTAAGTCTACTAATAGATTCTTCAAATGCTCCTCGCATAAACACATCGTCTGATCTATCTTTATCATA
TGTAGACAAATAGCCAGAAAAAACACCAATGTTATTTTTATTTTTTTTTGTCTCGATGCAATTAAAATTT
AATATTGTGAATTCTTTTTTCATTTTTTGTTGTCATCTGTAAATAAATCAGTGCCAATTGGAATCATTGA
TGCAGGGGCTAAAATTTTATCCCCGCCTTCAACCGGTTCGCGTCCGATCAAAGAACGCATTTCATTCGTT
GTTTCAATGTTTAATTCACTTCGTAATTTCAATTCTTCATTACGTCGATTTGCTAGCGCTGTAATATTAT
CGATATCGTACGTCAATCTAAATTGAGCAGGATCTAAATTAAATCGCAATAATAAAAAATCAGAAAGTCC
ACCGAAAATTCTATCAGCCAGGGGCAAAACCGCATCATCATACATTGCCATTTTTGACTCTTTATAATTG
TTAAAAGTCGAAGCATCAGTTGTGATCAACGGAAGCGGGAATTTATATTGTGATACAACCGCGCGTTGCC
CATTTTTTGCTAAGTTGATAATCCATATCATATTTGTTTTGACATTTCTTGTATATTTAATTTGCCACCG
GCATAGCTAATCCTGCCTTTGAAATTCCACCATACTGTTCAATGACCGTTGTTTTGTTGATTTCAAATTC
TATTTGAATCTTCATCAAATGAAAAATTAAACTGACGCGACCCCCATTGTTTAACAATGACACGTATGAT
TACCGCAATATGTTGTCGCACCTCTTCAGTAGCAGAAAGTAAAGGTGTTCATCCGCGTAATAATGGTGTT
TTTTTGTTGAATAATTCCGGATCTGTTTTAATTCTAATAGATTTCCATTTTAAATATCTAATTTTATTCG
CTTTTTTTAACTCTGGATACGTGCCGAAATGATTTACCTGAAACAACCATTGATTTTGCTGTGCCATCAT
CACCCGATATTAGAAATTTCATTAGGAGAAATTGGTCTTAATTCGAGAGGGGTAATTAATCTTCCACTTG
ATTATTTCAGCTTCACCAGTAATTAAATAATTTTTGGCAGTATTTCTAAAAGTAAGTGCATGAAAAATGC
AGTGAGTGATTGTAAAAATCTAAAATGAAGTGATCTGTTATTATTTCATTTTTAATTTAAAACGGGAATG
GCTAAAAGCCTCGGCAATATAATTGAGGATCGAGACGGCGCGATTTTTCATAGGTAGAGTGCACCCGATG
GATTTTCAGCTGAAATTTATACAAATTTTAAAAACGATCCCAATTCAATGAAATCGATTGATTTTGTTTC
GTTTGAAATTGATTTTTGAAAATAAATTAAAAATCATACATTATCCAATATGGATTTTTGTTGTTTTTGC
TGACAGGAAATCAGCCCACACAACCGCATCCAATCGATTGGGATTTTCCGTTTTTGTTTTGTTCACACTA
TCAAAGTCTAACATTTCATCTTCTAATTTTAATAATCCTGACGCATACTAGCAATTTTGCTCATATAAAG
CAGCAATTGGTTCCAGCTCTAAAAATTTTCCTTTTGTTGCTCGAGTTTTATTATTTTCCAAATCCTGCTG
CACGTAGTGTTTTTCGCACATATCCGCCTGTTATTTCAATAAGCTTCATTTGCATCATGTTTTCGTAGAC
TGCAATCACACAATCAACCAAGGTTTTTGGACTTCCCTTTTTTGAATAATCGGCATCGATAGAATATCCC
TTTTTGTGCTTTGATGCAACTATGATACCATGTTCATCGGATTTTTTGTATTTGAAATTGCGGATCAGCT
GCGATAATTGTCTTAATACAATTAATAAACTTTAAATACGTGCATTGTTTATCATTGACTCATTAAAAGT
GCAATTGTTCATCTCCTCTGATTGGGTTTTTGCATATATAGTAATTTTCGTCGATGGCTTTTAATGCAGC
TCATGTTTGTGTCATTATGTTTTAAACTTCCCGCCAACCTTCTTTTTATATTGTGATTGTATGGGATCCA
TGGGTATATTCGTTGGGATATTTTTTGATTTATCAATAATAGCTGAGTAAATTAAGATGATGCATTTTCC
TACTCCCCGCGTAACAAATGACCTGAAAAGATCATTAAAATGCACTCGATGCATAATAATGATGGGACAT
CCTGACTGCCAAACGCGAAGATATTGTCTCGATTAAAATTGTATTGATCCTCATAATTTCTGAGTATGCA
TCTTCAGGTTAATGGGGTCATCAACTAATAATGCGCCAGTAAAATGATTATTATTATGATCCATATGACC
CGCGCAGAAATCCTGTAACCTGTCCCATTGACGATATTCTTGCGGACTCCTCCATTTTTCAGTCCACCAA
ATTCTTTGGCTTTTGCATCATCCTTTAGTTTTAATTTTCACAAATTTTGAAATTCTTAGATGCAACTAAA
TTTTTTGCAGTCGATGAATTTGTAATGCGGTAATGTGAATAGGATAGATGCAAAAAATCATGATGCAGGA
TTTTTGCGATCCATATGCATAAATCAATCGTCATTAGCTCCGTTTTTGTATAGCCCGAGTGGAATATTGA
TTATTCCTCGTTTTATTTTCCATTAAAAATATCATCGATAAATTTTGACTATATCACGATGGTGTGCTGA
CAATCATTTTATTACCCAAAACGCATTTTTAAAAAATAGCGCGAAAAATATAAAATCTAATTCACACTCT
GCTTTTCTTACCTGTTGAATTTGTGCATTTTATCATCAGTAATCATTTCATGCGTACGTTTATATTCTTC
GATATCAATGATACAATTTTCTTTCATTGCATCCAACATTTGTATTTTTGCGAAATCGATAATTGCTATT
TATTAAGCATGACTGCAACATCTGTGAACTAATATTTCCTCGTAATGTTCTTTATTGATCGCATCCGCTT
GATTTTCCATTCCCGGATCTGACTCAACATACACCCATGCAAGTTTGATTTATTGTCGGATAAACGCGAT
CTAAAATGACTTTGCATGCTTATGTATCATGAACAACGACAGTTTTATACGGTTAATGCTTTTGGCCGTA
TCATTCAGCATTTTCTTCAATTCCTAGGAATTGTGGTTGAGACGTGACTTAGGGTTTCCTGATTTTCCTT
TTAAATGGCATTTTTTAGACGTTTATTGTTAAGTTTTGTAATTGTTAATTACATTTACTGCATTTTAGAA
ACAAGATTTAACATGTTATGTTTAAAAAATACATTTTTATCAACATGACGCTTGACAATATAAGATAATA
TCTTTATACTATATTTAAGTTAAAGCAATTCAAAAAAACTACATAATCGATTAAAATAATATGGCAATAT
AAATGTACCTGGACTCAAGTTAAACAAAAGCAAATACATAGTGATTAAAATAATACTTGTAATATAAGAT
AATATATTATACTAGACTCAAGTCAAACAAAAGCAAATACACAATCAAACCAAAAAGGAAAATAATCCTT
GAAACTAACAACACACTAAAACCATCAAAACAGTTAAAAGCGCATAAAACTTATTCACCTAAACTTTGGT
GATTGGACAGTGTGCAGCAAACTGGGATGGTGAATATGATAACTCAAGATATTCAAGTCTTATCCAAAAT
TTGGGAGCCTCTTTTCTCGTCGAATTCTATCATCTGCAAAATCACATTCAAAATACAAAAATGATATTGA
AAAAACTGTATATTTGAAACTGGACGGGTAATTTTTTACTTCAACGTGATTGTTGAAGCAAGGATTAGCC
CCCAAATCTGTCACATTGAAATAAAAGGTCATAAAAGCCTATGACGCAGTCATTGCTTGATCTCCAGAAG
ATGATCAATATCATCTGGCAGGACTCTACAGAGCGTAAGCTTGTTGTGTAAGTATTAAGGGTACAGTAAA
CCAGTACCGACAGAAATGCTCTCTATTGCGATAGACAATAATTTGAACACTGTCATTATTCATACCCGTT
ACATTGATTGATAATCTCAGCGGTGTCATCAATACTGCTGGATCAAATAATCAACAATCAAATCATCGAA
ATACGACAAAATATCAAACACACACAATAAGCAGCACATAAGGCCAAACAAAGGACCAAATTCGTTCTTT
TTTTTGCCTTGCTCTCTGAAAAGCCAAGATGGTGCTGGTTAATAACTAAACAATTCATATTTTATATATA
TATATATATATATATATATATATAAAATAGAAATATAGAATTATAGAAATAAATATAAAATAAATATATA
TATAAAGGCGAGTCTATTTTGCCCTTGTCCCTTCTTGCTTGCTAGCCGCGCCAGCCTTAATCTCGAACAA
ACAATATAAACATCAGTTTATATGGCTTGCTTTGCTTTGCTTGTTGTATAATTTGTTATTTTTGTGAAAG
TGATAAAAAATAAGCTATTTTTTATGTTTTTATATTGACTTTTTATTGACAGACAATAGTCTACGTTTGA
AGAATTAAAGAGTAAAAAGAATATATTGGAAGGAAGGCAATAGCAAAACAACAGAGAAAAGACAGCGATA
TTTCTGCCAAAAAAGAAAAAAACTCTGGGACGTTATGAATTACGCGCAATAATGGCAACTAAAGACGAAC
AGGCAATCTTAAAACAAAAAAATTAAAGAGTGAAAACATAGAGATGAGAAAGCAAAGAAAATGACATAAA
AGAAATATTAATTAACAGCAGACAAAAAAAAAAATCCGTTGACAGATCCCAAATCCAAATTAACGAAAAT
GCACCCCAAAAAGATAATCACATGAAAAATTCTTCTATTTATTAAAATCATCTTAAAGCGCAAATAAACA
TTATATCAAAAAGTGAGGGTGGTTGTCAAAAAAATCGCCCAATTTTTACTAGCAATTGTACTGCAATCAC
TAAAAATCAATAATTTAAGTGAACTTAAGACGACATTAGAAAGTTGGTAATAATGAAAATCAGTAATTGT
TCTCAGGATATCCCGGCACGAAATGGAAAAGTTTTTAATATTGTTTGGTGCTAAATTAAAAACAAATACT
TAGGCATGAGTGATTGTGGGATACATACAATCAATAACATTAAATATGCTGCACGACTAAAATCCCATTG
TCAATCGTCGTTTTTTATTATCGAATCATGACTGTCGATAATGCACCAAAAATTCAAATTTGAAACATTT
GAAAAAATGGTGGGAGATTATGTCTTAATTTCTGCCGAGCTAAAAAATGCAGCTTATCATAACCCCGGCA
ATTCAGTCAGATTTTAGATAATGGAACATTAATTGCCGACAATCATCATGTTTATCTACAAGCAAAAAAT
GCAGATATTGAGCGATGGTCAAACTAATTCATGCATTTTGATCGCATTCGGGGTTTAAAGTTTAAAAATG
GAGGAAAAAGAATATGGATATATTTGATCCGACAACTTTTTGCATGAGAACATTATTACTTTGACGGAAA
ACTAACAATTGAAGGATCTTAGTTTTTAAGCATTGCCATCGAAAATCAAATATATGCGGGAAAATAGTTG
ATGCTGAAAAATACTTAATCAGACGTTCGAACGGCAAAAAAAAAATAAATTTACAGATTGAAAAATAAAA
CTATTAGATTTACTTTTAACTGAATCTTCAAATCAGATTTAAAAATAGCGGAACGATAACGCTAGGTGAA
TTTAGTATCAATCAATCATGAAAGATGTCAATCCCGTTTAGATCAAGTCAACATCTTTTACGACATTTGT
TTCATATACTAAAAAATGGATCATTATTTTGTGTGACAGCGGATCAAATAATACCTATCATTTAAAAAGT
CATCTGATTTATTTTCAATATTGACGATACACAAAAATTCAGAGTATTTGAACAATTAAAAACGAACTGT
AGCGATAAGAAAATTATTATTGCAGAACAAATTTGTAAAAAAGTTCATCATGAACACTGATTTTAAACTG
CTTAACATATATGACACCAGAGAAATGGAATGGGAAAACGAGAATTTAATACCATTTAAATGATTATCAT
AAGTGGGTATCAATGGAGATAAATCAGATTGGATTTTGAAAAATATTTAGTTTTAACAGAGGTAGGAGAA
TTTTATAATTTAGATCAAAATATATATTTCCGTCAGCCATAATGTTACGGTGACTATTGCGATGTATCCC
AATTTTAATTTCAACAAATCGATAAAAAAAATAATTTGCGATCGGAATTGGAAAGAATCGATGAACAATT
TTTAATTTTAAAGGAAAAAATTAGTTAAAATCTTTATGCTTTAAAAATTGATCAATCGCCAGCGATGTAT
AAAGTTGGATTGATCTCTGTCGCTATATATGGTGATTATGCTGACGTGTTGGATACTGCATTTACGCTGC
AAAACCCGATACCAAAATCGCTGACAGAATTCTATATCTTTTAACAATGGCGCGTGAGGAAATCAATGTC
AATATCCCCTTATTAAATTTAAACCTCTCAAATCGTTATCATTAACAATGATGATTTGGAGTAGGATGGG
CGATATACAAATTAAAAAGTTTAGTGTTTGAAGAAATCTTGATGAATGACAAAGCGTGATTTTAATCGAC
TCAAACAAAACTCGAATGATGATTTCAGGCTAACATCAAGGTCAAATCGATCATACAACAAATCTTTATT
CATTTATATGTTTTCAATCAAAGACTCATTACCTTTTGCGAATCAGAAAAATCTCGTTGTTGCCAAAGCC
CACTTGCTGATCATGCACAAAAAGTTGCTAAATAAACAAGTAGTTTATTAGTCATTATCATTTGATGAGT
CAGATATTACAAATTTTAAATACGGCGTTTTGTAATGGACAACGCTGAAAAATATGATTGAACAATCAAA
ACCGGATTGAAAAATTAGTTTCCAGGGCAATCGAATATCAGGAAGATATTTTAATTTAAATATCTTCTCA
TTTGAATCAGATTTGCGATACACGTGATCACAATATACGCTGTTCTCAAAAAATCTCATTGGTGCTTTAA
ACGATAATGGTTGCTATTGCCATTTGCAGTCAAAATATGAAAACGAAAGCAAATTAGAGGTAGATTTTGG
GCAATCTGATATACAACCCAGGCACAAAAATATGCAAGGACGCACAATAGTCTTTTTAATTGATTTTCAT
TTTGGACAAGGCAAGGAAAGGCAAAGAAAGGCATAAATCTCTATTTTTTCTATACCTTATCGTCTAGAAA
TAACTTATTAAACAAAGCAAACAAGCATAAATATATATATATATATATATAATATATATATAAAATAAAA
TATAAATAAGTATAAATAAAATATAATATAAATAAAATATATAAAGCGGTCATTTTATGCTTTCGCCTGC
ACCTTTACCGCGCCAGCGCTCTAAGCAGGCAAATAGAGATTTTATTGCCGCACGCTATTCCTTTTCAAAA
ACATTATGATGTTCGCCATCCTCTGTTGCGGTTTGTCAAATCGATAAATAGTAGCGCAATCGGAGCCTAA
AATAATGACACAATAAGACTGTTTTGAATTGAGTTTTGTTCAAATAAGCATCTCACACATAGACTGTCTT
TGGTTTCATTCTATCTTTTGGCAAATATAAGTCAAGATCCAAGAAAAATTATTATATCTTACTTCTAAAA
TCTACAATGTACATACTATATTACATGCAAACAAACAAAAAAACGAACAAGGAAATATCATTATGACAAA
AAGCTATACATGTAGTGTTTATCAGATTTATATATAAAATAAAAAAATAACAGATAAAGAAATGAGAACA
GTGTCGAAATTGGGTTAGATGTATTATTAGAAATACAAAAAAATAAAAAATGAATATATAAATTAAATAA
AATTATTATAGCTTTTATAATAATAATATATAATATAACTCACAACATAAAAAAAAATGACCATAGAAAG
AACATTACAAACAGTTATGAAGATGAAATGTATACAAAACTAAAAAATACAAGGGAGAACATGAGGCAGT
ATCAGATTGGGTCAGGTATTGATACAAAAGAAATAGAAAACGAAAAACAGAAAAACGAATACACTAAAAG
GAGACAATGAAACACCGATTAAGTCCATCAAGTTCACGCTGGTGTATATTGCCGGGATCAGTAAGAAGAA
TCAGTTTATCGATGTCATATCTGCTGTGGCAAAGATGGTACATACACTCATACAGGCATTTAGAAAATTG
TTTAAAATCAGATATTAAACATTATAAATTAAATCTATTGATAAAATGAAATTGAACGTAACAAATGATT
AATACGCTTGATTATATTTACAATCGTTACAAAATTTATCAGAACAATACTGATTCAATCTCTAATTGAA
TCTGAAAAAAAGTATATCCTGATCCTGATTTTTGTAGTCAAAGACGACTGGTGAAATTTTGTGATAATGA
TAATCAAAGTAACTCAAAAAATTCAAATTTATTATTTGCTGAAGTAATTGATTATAAAGACAGATTTGTA
AAGGTGATTTGATAACAATCTACAGTTAATGACTTATTTATATTTTGAAACGTATCAATCACTTGTGTCA
GTACACTATTCATTTAAAATAACAATATACGGCAAAAAATATAAAACTCAATACGATCACAGAAATAAAT
CCAATATCACTTTTATTGGAAAAAAATTAGAATACAGCGTATAAAACGGATGATATCCTGTAAAATTAGT
CGAGTGGGATCATTGTAATATTGCAAACATAAAAATATTACAGTGAGTTTAAATCAATAAATAAAAGAAA
TAGATAATATCGATTTTAATTTATTTAAACGTTTTGCTGATCATTTGAAACATTAATGAAAGTGAGTTAT
CAACACTATTAGATTTAGAGTTTGTGTTCAATGATTTGTTGAAAAATAAAAAATGAAGCAATGCATAGAT
TGAAAAATGATGAAAACTTATATCCCTAGGTTTTATATCGGAAAAACATCAAGAAGAAATGTTTGAGGTA
AAAACAAATAAAAGAAGATGAAGAATTAAAAAAATACGATTATTGAAGAAAATGTTATCCACAAAAATTA
ATTTCCCCGACACAAGCATTAAAATTAAAATTAACGGATAAACAAAATCATTGATTCATTACGCTATTAG
AGTAAAAGAAGGTAGTGAAGTAGTAAAAGAAAATAATAAATCATCAGTAGATAAATTATTTACAAATATC
AATCAAAAATAGGAAAATAAAGTAAATGAAGCATACGGTATTATAAAATATCAAAGTCTTTAAAAGCAAC
AGCAGCCAGAAGACCCGACGGACAAGATTATAAAATAAAAGTTATTCGATAACTATTTTGATAAAAAAAC
GAATGCAAACTTATTCAAAGGAGTATATTTGACAATGTTGTTAAATCTAAATTTCCCAATGGACTTCCAG
CCGAGCAAAGTGTGAAATCAGAACAGTGAATTATCAGATTACATGTCATTAAAAGGTCATCGAGTCATGC
AGATTTTGACCGACCTCATTTTATTCGATATACAGACAATACTCATTGATTCATCATCAATAAAAATTGG
AATTGGCTTGGATTGTCGAAGGAGATTTGTCGCTTATACTATTAGTGATGGCGGGATTAATTGTTTAAAG
GAACAATGATCACTGAAAAAGGGAAATACCGTTGAGTTATTGAGCCCACGTGAAAATGCGAATGTTTTAT
TTTAAACACCCCTTGAATCTGAATCGAACCGGATCTACGAATCACAGACCTGAATCTGGATCGAACCAGA
ATCTGGACAGAATCTGAATCTAGATCACAGATCTACACTTCCGACCTGGCGCAGGCTTCTTCTCTTTGGG
AAAATGACTGAAAAATGTAATGGTGTCACCTGAATTCATTTATCAGATGCGGTTGGACAGATGACGTGCT
AATTGCTGCGGATACATGGCTCAATAATTTTAACTTTAATTACTGATCGCGATAAATTTATTATTCGTGA
TCAGTATCAATAATATTATGATTATTTTTGATATCGAAACATTTCCAAATATTTTTACAATCGCATTTGA
ATATGTCGATACACATAAACAATAGTTTTTTTGAGATCAGTACACAAAAAAATGAAATTATCAATTATTA
GAATTTTTATCGAATATAAAAATAATAATAATACATTAGTCGGTTTAATAATTTAGGTTTACTATCCGTG
TTCATAAATTTTGACGGGAAAAAAATGTACATTATTCGCATTTATAAAATCTGTATCAATGTTGATACAG
ACTAGATGATTTAAAAATATTATTGGAGCCCAAAAATTAAGCAATTGATGATTTATTTAAAATACATCAT
TTTGATAATCTTAACAAAGGTCAACATCATTAAAATGTTAAGTAACATGCAGAAAGTCAGTTGAAGAACT
CCTTTTCCCCAAATACATTTTTAAATAACTCACAATAGAAACATTATCAATATAACTGGCATGATGATGC
AACACATTATTATTTAAAATCAAAAAAGCAATTCAATACGCACTGATTTATCAGACTTATGAAACTGATA
TGACAAATTTTTCAGATGCGAAAATTGGATCAGCTATTATCAATCACTTAAACGTGCCTATATTGATTGT
CCGAACGCCGATCCAAAAAATATCATTGAATGATTGTGTTTTTAGAATGATACGATTTGAGCATCAGATC
ACCAAAAATACATTAAATAAAATCAAAAACAACACTATTAAAAGGTCAAAATATCAATTTTGATAT
